# Supplementary material for: Nuclear respiratory factor 2 induces SIRT3 expression
Source: Aging Cell. 2015 Jun 24;14(5):818–25. doi: 10.1111/acel.12360 (PMC4568969; doi:10.1111/acel.12360)
Supplement: Supplementary file 4 [file acel0014-0818-sd4.xlsx]

## Sheet: Notes
Notes:
This file gives the correlation with Sirt3 expression for each gene in each of the four datasets analyzed.
	Correlations are Pearson's r
	Only raw data for CR/fasting and corresponding control conditions were analyzed; other conditions were not included in the analysis
	Probes with no corresponding gene (per platform annotation at the NCBI Gene Expression Omnibus) were removed
	Probes with an _x_ or _s_ in their filename were removed prior to analysis when there was at least one other probe for that gene
	After calculation of correlation with Sirt3 for each remaining probe, multiple probes for the same gene were averaged to obtain an aggregate value

## Sheet: Neocortex (GSE11291)
Gene	Correlation	Refseqs
Sirt3	1	NM_001127351 | NM_001177804 | NM_022433 | NP_001120823 | NP_001171275 | NP_071878
Ndufb3	0.974109	NM_025597 | NP_079873
Tipin	0.971251	NM_025372 | NP_079648
A430103D13Rik	0.966067	NA
Tmem141	0.963724	NM_001040130 | NM_001109993 | NP_001035219 | NP_001103463
Edc4	0.962224	NM_181594 | NP_853625
Syf2	0.960482	NM_026780 | NP_081056
1500011K16Rik	0.958552	NR_015476
Fam173a	0.956636	NM_145410 | NP_663385
H2afz /// LOC100504949	0.95562	NM_016750 | NP_058030
Dapk2	0.955109	NM_010019 | NP_034149
2010320M18Rik	0.952899	NR_029440
Prdx5	0.951002	NM_012021 | NP_036151
1110034B05Rik	0.950911	NM_001037742 | NM_001114102 | NP_001032831 | NP_001107574 | NR_004860
Gm13629	0.949887	NR_033495
Mettl5	0.949316	NM_029280 | NP_083556
Nae1	0.948871	NM_144931 | NP_659180
Zfp273 /// Zfp85-rs1	0.948017	NA
Snrpf	0.947927	NM_027246 | NP_081522
Pnkp	0.947633	NM_021549 | NP_067524
Naa20	0.947405	NM_001141965 | NM_026425 | NP_001135437 | NP_080701
Apitd1	0.947182	NM_027263 | NP_081539
Fgfr1op	0.946015	NM_001197046 | NM_201230 | NP_001183975 | NP_957682
Slc35b3	0.943809	NM_001170430 | NM_001170431 | NM_134060 | NP_001163901 | NP_001163902 | NP_598821
Grhpr	0.943581	NM_080289 | NP_525028
Magoh	0.941935	NM_010760 | NP_034890
Pus10	0.941914	NM_001033654 | NM_028304 | NM_028956 | NP_001028826 | NP_082580 | NP_083232
Mppe1	0.941455	NM_172630 | NP_766218
Hsd11b1	0.940144	NM_001044751 | NM_008288 | NP_001038216 | NP_032314
Chrac1	0.939786	NM_053068 | NP_444298
AU022870	0.93975	NM_177682 | NP_808350
Atg4a	0.93917	NM_174875 | NP_777364
Alkbh6	0.938247	NM_198027 | NP_932144
Gm5526 /// Myl6	0.938201	NA
Pyroxd1	0.938048	NM_183165 | NP_898988
Wdr83	0.93785	NM_026399 | NP_080675
Med31	0.937653	NM_026068 | NP_080344
Lipt2	0.936932	NM_026010 | NP_080286
Maea	0.935726	NM_021500 | NP_067475
Fbxl5	0.934842	NM_001159963 | NM_178729 | NP_001153435 | NP_848844
Armcx1	0.934291	NM_001166377 | NM_001166378 | NM_001166379 | NM_001166380 | NM_030066 | NP_001159849 | NP_001159850 | NP_001159851 | NP_001159852 | NP_084342
Kbtbd5	0.933338	NM_028202 | NP_082478
2810049E08Rik	0.933204	XM_001475390 | XM_001479531 | XP_001475440 | XP_001479581
B230315N10Rik	0.933094	NA
3110039M20Rik	0.932939	NR_026733
Psma5	0.93283	NM_011967 | NP_036097
Ndufs1	0.931688	NM_001160038 | NM_001160039 | NM_001160040 | NM_145518 | NP_001153510 | NP_001153511 | NP_001153512 | NP_663493
Tmem128	0.93145	NM_025480 | NP_079756
Fap	0.930037	NM_007986 | NP_032012
Sat1	0.928999	NM_009121 | NP_033147
Tubgcp2	0.928551	NM_133755 | NP_598516
Gm10700	0.928383	NA
G0s2	0.927707	NM_008059 | NP_032085
2700094K13Rik	0.927472	NM_001033166 | NM_001037279 | NP_001028338 | NP_001032356
Gnl3	0.92723	NM_153547 | NP_705775
Hnrpll	0.92643	NM_144802 | NP_659051
Polr2c	0.926424	NM_009090 | NP_033116
Pgm3	0.925958	NM_001163746 | NM_028352 | NP_001157218 | NP_082628
Scg5	0.924908	NM_009162 | NP_033188
Fam151b	0.924444	NM_001163627 | NP_001157099
Psmb6	0.923642	NM_008946 | NP_032972
Trappc3	0.92305	NM_013718 | NP_038746
Sytl2	0.922251	NM_001040085 | NM_001040086 | NM_001040087 | NM_001040088 | NM_031394 | NP_001035174 | NP_001035175 | NP_001035176 | NP_001035177 | NP_113571
Prpf38a	0.921455	NM_172697 | NP_766285
Tmem216	0.921445	NM_026798 | NP_081074
Zfp867	0.920904	NM_178417 | NP_848504
Surf1	0.920287	NM_013677 | NP_038705
Eif2b3	0.920036	NM_001111277 | NM_175135 | NP_001104747 | NP_780344
Rps25	0.919722	NM_024266 | NP_077228
2810001A02Rik	0.919479	XR_105685 | XR_106948
Nubpl	0.919246	NM_029760 | NP_084036
Get4	0.917312	NM_001163316 | NM_026269 | NP_001156788 | NP_080545
Spata24	0.916996	NM_027733 | NM_029485 | NP_082009 | NP_083761
Ap4s1	0.916836	NM_021710 | NP_068356
Ssna1	0.916668	NM_023464 | NP_075953
Carkd	0.916338	NM_001190357 | NM_026995 | NP_001177286 | NP_081271
Dmap1	0.916187	NM_023178 | NP_075667
Inpp5k	0.916181	NM_008916 | NP_032942
Pla2g4e	0.916057	NM_177845 | NP_808513
Pop4	0.915119	NM_025390 | NP_079666
Ccdc132	0.915022	NM_001167750 | NM_001167751 | NM_024260 | NP_001161222 | NP_001161223 | NP_077222
Rabggtb	0.914777	NM_001163478 | NM_001163479 | NM_011231 | NP_001156950 | NP_001156951 | NP_035361 | NR_028094 | NR_028095 | NR_028096 | NR_028097 | NR_028098
Copz1	0.914765	NM_019817 | NP_062791
Tctex1d2	0.914413	NM_025329 | NP_079605
Tacc3	0.914266	NM_001040435 | NP_001035525
LOC100503670	0.914094	NA
Park7	0.914011	NM_020569 | NP_065594
Ctla2b	0.913688	NM_001145801 | NM_007797 | NP_001139273 | NP_031823
Tmem147	0.913033	NM_027215 | NP_081491
Snrpd1	0.912842	NM_009226 | NP_033252
Pxmp3	0.912702	NM_001163301 | NM_001163302 | NM_001163303 | NM_001163304 | NM_001163305 | NM_001163306 | NM_008994 | NP_001156773 | NP_001156774 | NP_001156775 | NP_001156776 | NP_001156777 | NP_001156778 | NP_033020
Lsm4	0.912328	NM_015816 | NP_056631
Rsph10b2	0.911935	XM_003085556 | XM_003086463 | XM_205565 | XM_918262 | XP_003085604 | XP_003086511 | XP_205565 | XP_923355
Mpdu1	0.911601	NM_011900 | NP_036030
B930098A02Rik /// Chic2	0.911363	NA
Deb1	0.910805	NM_026794 | NP_081070
Pcolce2	0.910793	NM_029620 | NP_083896
Aimp1	0.910638	NM_007926 | NP_031952
Acyp1	0.910429	NM_025421 | NP_079697
Fam55d	0.910358	NM_172921 | NP_766509
Orc6	0.910334	NM_001163791 | NM_019716 | NP_001157263 | NP_062690 | NR_028268
Nt5c	0.910183	NM_015807 | NP_056622
Fam176a	0.909784	NM_145570 | NP_663545
Tmem49	0.909337	NM_029478 | NP_083754
Sag	0.909184	NM_009118 | NP_033144
Aptx	0.90891	NM_001025444 | NM_025545 | NP_001020615 | NP_079821
Isoc2b	0.908791	NM_026158 | NP_080434
LOC433064 /// Ppih	0.908738	NA
Pdcd2l	0.907664	NM_026549 | NP_080825
Pgm1	0.90729	NM_025700 | NP_079976
Pdhb	0.906488	NM_024221 | NP_077183
Zfp105	0.906478	NM_009544 | NP_033570
Ifrd1	0.906457	NM_013562 | NP_038590
Ifit2	0.905657	NM_008332 | NP_032358
Zfp422	0.904603	NM_026057 | NP_080333
Snrpd2	0.904302	NM_026943 | NP_081219
Atp5c1	0.904096	NM_001112738 | NM_020615 | NP_001106209 | NP_065640
Parl	0.903376	NM_001005767 | NP_001005767
Rnh1	0.903023	NM_001172100 | NM_001172101 | NM_145135 | NP_001165571 | NP_001165572 | NP_660117
Mrpl24	0.902702	NM_026591 | NP_080867
Alg13	0.902676	NM_026247 | NP_080523 | NR_037145
Mrpl22	0.902662	NM_175001 | NP_778166
F3	0.902633	NM_010171 | NP_034301
Rbm43	0.902617	NM_001141981 | NM_001141982 | NM_030243 | NP_001135453 | NP_001135454 | NP_084519
Msh2	0.902395	NM_008628 | NP_032654
6820431F20Rik	0.901752	NA
Coq7	0.90163	NM_009940 | NP_034070
2310001A20Rik	0.901578	NM_027977 | NP_082253
Fundc2	0.901556	NM_026126 | NP_080402
Tmem149 /// U2af1l4	0.901436	NA
Gm10374	0.901385	NA
Zdhhc16	0.901208	NM_023740 | NP_076229
Pmpcb	0.900991	NM_028431 | NP_082707
1810014F10Rik	0.90074	NM_026928 | NP_081204
Arrdc2	0.900723	NM_027560 | NP_081836
AI662501	0.900703	NA
Pstk	0.900579	NM_001039534 | NP_001034623
Mrpl18	0.900153	NM_026310 | NP_080586
Srp14	0.899862	NM_009273 | NP_033299
H47	0.899854	NM_024439 | NP_077759
Idh3g	0.899718	NM_008323 | NP_032349
Gstt1	0.899521	NM_008185 | NP_032211
Higd1a	0.899331	NM_019814 | NP_062788
Eif3k	0.89924	NM_028659 | NP_082935
Mks1	0.899145	NM_001039684 | NP_001034773
3110080E11Rik	0.898888	NA
Nedd8	0.898468	NM_008683 | NP_032709
Mettl10	0.898306	NM_028095 | NP_082371
3830406C13Rik	0.898109	NM_146051 | NM_178141 | NP_666163 | NP_835277
Snhg3	0.897925	NR_003270
Clybl	0.897787	NM_029556 | NP_083832
2900053A13Rik /// LOC100503890	0.897774	NA
1110058L19Rik	0.897579	NM_026503 | NP_080779
Las1l	0.897335	NM_152822 | NP_690035
Btf3l4	0.896898	NM_027453 | NP_081729
A830082N09Rik	0.896772	NR_015526
Aldh6a1	0.896742	NM_134042 | NP_598803
Anxa3	0.896545	NM_013470 | NP_038498
Mbip	0.896353	NM_145442 | NP_663417
Cog3	0.89623	NM_177381 | NP_796355
Armcx4 /// LOC100504837	0.896173	NM_001202500 | NP_001189429 | XM_905633 | XM_974534 | XP_910726 | XP_979628
Med6	0.895278	NM_027213 | NP_081489
Krt12	0.895101	NM_010661 | NP_034791
Fbxo8	0.895086	NM_015791 | NP_056606
Zfyve21	0.894869	NM_026752 | NP_081028
Cyp39a1	0.894519	NM_018887 | NP_061375
6330418B08Rik	0.894444	NA
2410003K15Rik	0.89426	NM_029353 | NP_083629
Med21	0.894203	NM_025315 | NP_079591
Cdc123	0.894166	NM_133837 | NP_598598
Gm9958	0.894113	XM_003085442 | XM_003086455 | XP_003085490 | XP_003086503
Tor1a	0.894074	NM_144884 | NP_659133
Fahd1	0.894036	NM_023480 | NP_075969
Taf11	0.893797	NM_026836 | NP_081112
Snhg1	0.893539	NR_002896
Dctn3	0.893405	NM_001159565 | NM_016890 | NP_001153037 | NP_058586
Rnf115	0.892891	NM_026406 | NP_080682
Ica1	0.892748	NM_010492 | NP_034622
Polr1c	0.8924	NM_009085 | NP_033111
Znhit3	0.89235	NM_001005223 | NP_001005223
1110038F14Rik	0.89227	NM_054099 | NP_473440
2810025M15Rik	0.892073	NR_027984
Nhlrc3	0.891457	NM_172501 | NP_766089
Med4	0.891227	NM_026119 | NP_080395
Cir1	0.891044	NM_025854 | NP_080130
Glmn	0.890768	NM_001161738 | NM_001161739 | NM_133248 | NP_001155210 | NP_001155211 | NP_573511
Gm15417	0.8901	NA
Psph	0.889613	NM_133900 | NP_598661
Hbxip	0.889524	NM_026774 | NP_081050
Nt5dc1	0.889072	NM_176968 | NP_795942
2210408K08Rik	0.888993	NA
Rtcd1	0.888533	NM_025517 | NP_079793
Atg10	0.887941	NM_025770 | NP_080046
Rpa3	0.887468	NM_026632 | NP_080908
Magohb	0.88739	NM_025564 | NP_079840
Gtf2b	0.887086	NM_145546 | NP_663521
Nudt18	0.886668	NM_153136 | NP_694776
Scp2	0.886573	NM_011327 | NP_035457
Txndc12	0.88634	NM_025334 | NP_079610
Yeats4	0.886252	NM_026570 | NP_080846
LOC553095	0.886035	XR_105566 | XR_106812
BC020402 /// Pcmt1	0.885406	NR_033219
Abcg2	0.884925	NM_011920 | NP_036050
Haus1	0.884721	NM_146089 | NP_666201
LOC100505088	0.884503	NA
Mrpl16	0.884307	NM_025606 | NP_079882
Paf1	0.884158	NM_019458 | NP_062331
Amn	0.883839	NM_033603 | NP_291081
2210403K04Rik	0.883725	NR_030711
Tmem9b	0.883634	NM_020050 | NP_064434
Ankrd35	0.88345	NM_001081139 | NP_001074608
Cmtm3	0.883255	NM_024217 | NP_077179
Vip	0.883008	NM_011702 | NP_035832
1810035L17Rik	0.88299	NM_026958 | NP_081234
Pdcd10	0.882978	NM_019745 | NP_062719
Zrsr1	0.882939	NM_011663 | NP_035793
Alg6	0.882869	NM_001081264 | NP_001074733
5730494N06Rik	0.882639	NM_001141971 | NM_027478 | NP_001135443 | NP_081754
Zfp330	0.882564	NM_145600 | NP_663575
Zufsp	0.88254	NM_028287 | NP_082563
Brp44l /// LOC100503245	0.882454	NM_018819 | NP_061289
Dph3	0.882344	NM_001047433 | NM_172254 | NP_001040898 | NP_758458
Gm11175	0.882191	NA
1110012L19Rik	0.882028	NM_026787 | NP_081063
Sbds	0.881964	NM_023248 | NP_075737
Uxs1	0.881673	NM_026430 | NP_080706
Cox7a2	0.881624	NM_009945 | NP_034075
Asb11	0.881611	NM_026853 | NP_081129
Hpse	0.881592	NM_152803 | NP_690016
Zfp157	0.881573	NM_028130 | NP_082406
3110003A17Rik	0.881381	NM_028440 | NP_082716
Gpr137b-ps	0.88132	NR_003568
Kcnn2	0.881102	NM_080465 | NP_536713
1190003J15Rik	0.881019	NM_029821 | NP_084097
Mcts1	0.880763	NM_026902 | NP_081178
Rfesd	0.880729	NM_001131068 | NM_001131069 | NM_178916 | NP_001124540 | NP_001124541 | NP_849247
Cdk5rap3	0.880093	NM_030248 | NP_084524
Mrpl39	0.878548	NM_017404 | NP_059100
1300003B13Rik	0.878491	NM_198003 | NP_932120
Tsen15	0.878348	NM_025677 | NP_079953
1810011O10Rik	0.877991	NM_026931 | NP_081207
6330406I15Rik	0.8776	NM_027519 | NP_081795
Gar1	0.877468	NM_026578 | NP_080854
Gnl2	0.877274	NM_145552 | NP_663527
Dnase1l1	0.877122	NM_001172154 | NM_027109 | NP_001165625 | NP_081385
2410022M11Rik /// LOC100503842	0.877114	NA
Fam45a	0.877084	NM_001167829 | NM_026437 | NP_001161301 | NP_080713
Prpf31	0.87695	NM_001159714 | NM_027328 | NP_001153186 | NP_081604
Bend5	0.876525	NM_026279 | NP_080555 | NR_033793
Tdp2	0.876502	NM_019551 | NP_062424
Fhod3	0.876399	NM_175276 | NP_780485
Trappc6b	0.876344	NM_030057 | NP_084333
Syap1	0.876265	NM_025932 | NP_080208
Pmaip1	0.876222	NM_021451 | NP_067426
Cops5	0.876221	NM_013715 | NP_038743
AI448984	0.875622	NA
Tsr1	0.87549	NM_177325 | NP_796299
Zfp472	0.875262	NM_153063 | NP_694703
Dars2	0.874966	NM_172644 | NP_766232
Wdr3	0.874842	NM_175552 | NP_780761
Slc4a10	0.874631	NM_033552 | NP_291030
Fggy	0.87462	NM_001113412 | NM_029347 | NP_001106883 | NP_083623
Snapin	0.874534	NM_133854 | NP_598615
Mrps18c	0.874447	NM_026826 | NP_081102
Ptpn3	0.874381	NM_011207 | NP_035337
Mus81	0.87437	NM_027877 | NP_082153
Dbr1	0.87407	NM_031403 | NP_113580
Plcxd1	0.873681	NM_207279 | NP_997162 | NR_027665
Oscp1	0.873578	NA
1700086P04Rik	0.873568	XR_106277 | XR_107631
Mettl11a	0.873206	NM_170592 | NP_733480
Mnat1	0.873179	NM_008612 | NP_032638
2700079J08Rik	0.873018	NA
Gm5817	0.872945	XM_001480818 | XP_001480868
Mapksp1	0.872916	NM_019920 | NP_064304
Mrpl20	0.872589	NM_025570 | NP_079846
Tomm5	0.872294	NM_001099675 | NM_001134646 | NP_001093145 | NP_001128118
Dclre1c	0.872224	NM_001110214 | NM_146114 | NM_175683 | NP_001103684 | NP_666226 | NP_783614
Ebag9	0.872166	NM_019480 | NP_062353
Psmb3	0.87215	NM_011971 | NP_036101
Grpel1	0.872074	NM_024478 | NP_077798
D230004N17Rik /// LOC100504017	0.87206	NA
Mtg1	0.871942	NM_199301 | NP_955005
Cdk11b	0.871939	NM_007661 | NP_031687
Cope	0.871917	NM_021538 | NP_067513
Yrdc	0.871715	NM_153566 | NP_705794
Arl6ip4	0.871686	NM_144509 | NP_653092
2810013P06Rik /// LOC100503178	0.871359	NA
Ifi27l1	0.871208	NM_026790 | NM_194066 | NM_194067 | NM_194068 | NM_194069 | NP_081066 | NP_919042 | NP_919043 | NP_919044 | NP_919045
4930538K18Rik	0.871064	NM_029198 | NP_083474
Mmadhc	0.870982	NM_133839 | NP_598600
Fyttd1	0.870965	NM_001159349 | NM_027226 | NP_001152821 | NP_081502
Fam158a	0.870815	NM_033146 | NP_149158
Fhl2	0.870498	NM_010212 | NP_034342
Osgepl1	0.870463	NM_028091 | NP_082367
Ube2g1	0.870359	NM_025985 | NP_080261
Slc25a18	0.870251	NM_001081048 | NP_001074517
Tmem14a	0.870222	NM_029398 | NP_083674
Pop7	0.869792	NM_028753 | NP_083029
Kcnt2	0.869413	NM_001081027 | NP_001074496
Atp6v1f	0.869272	NM_025381 | NP_079657
Man2a1	0.869102	NM_008549 | NP_032575
2810001G20Rik	0.869002	NR_033780
9430065F17Rik	0.868938	NA
Gtf2h5	0.868915	NM_181392 | NP_852057
Emg1	0.868894	NM_013536 | NP_038564
Nprl2	0.868871	NM_018879 | NP_061367
Bnip1	0.868565	NM_172149 | NP_742161
Aggf1	0.868525	NM_025630 | NP_079906
Gm10796	0.868153	NA
Mrps34 /// Nme3	0.867847	NM_019730 | NP_062704
LOC100045866 /// Tceb1	0.867703	NA
2610005L07Rik /// 6820431F20Rik	0.867642	NA
Ankrd29	0.867492	NM_001190371 | NP_001177300
Cirbp	0.867455	NM_007705 | NP_031731
Zfp511	0.867289	NM_027201 | NP_081477
Rpl36al	0.867242	NM_025589 | NP_079865
Ddx59	0.867039	NM_026500 | NP_080776
Msra	0.866594	NM_026322 | NP_080598
Crhbp	0.866504	NM_198408 | NP_940800
BC031181	0.866494	NM_001001181 | NP_001001181
Hsd17b12	0.865988	NM_019657 | NP_062631
Lrrc40	0.865935	NM_024194 | NP_077156
Mdp1	0.865756	NM_023397 | NP_075886 | NR_028316
Psenen	0.865476	NM_025498 | NP_079774
Wdr11	0.865406	NM_172255 | NP_758459
9630025H16Rik /// Kpna4	0.865315	NA
AI503301	0.865112	NA
Snrpg	0.864889	NM_026506 | NP_080782
1500015A07Rik	0.864713	NR_029432
C030044B11Rik	0.864351	NR_015601
2014-09-07	0.864176	NM_009859 | NP_033989
Med30	0.863931	NM_027212 | NP_081488
Elof1	0.863782	NM_170777 | NP_740747
Spin2	0.863739	NM_001005370 | NP_001005370
Dnajb14	0.863643	NM_001033155 | NP_001028327
Lats2 /// Xpo4	0.863347	NA
Golm1	0.863287	NM_001035122 | NM_027307 | NP_001030294 | NP_081583
Imp3	0.863265	NM_133976 | NP_598737
Snrpb	0.862981	NM_009225 | NP_033251
Fam76b	0.862936	NM_176836 | NP_789806
1200015M12Rik /// A130040M12Rik /// E430024C06Rik	0.862911	NA
2310016C08Rik	0.86289	NM_001190461 | NM_023516 | NP_001177390 | NP_076005
Polr2k	0.862778	NM_001039368 | NM_023127 | NP_001034457 | NP_075616
Fam103a1	0.862692	NM_025997 | NP_080273
LOC100045709 /// Ublcp1	0.862686	NA
Cwc27	0.862451	NM_026072 | NP_080348
Btbd10	0.862177	NM_133700 | NP_598461
1700021C14Rik	0.862107	NM_029801 | NP_084077
Mrpl48	0.862092	NM_198831 | NP_942128 | NR_003559
4933403G14Rik	0.861939	NM_028908 | NP_083184
Tceb1	0.861649	NM_026456 | NP_080732
Gstz1	0.861534	NM_010363 | NP_034493
4930570G19Rik	0.861519	XR_106430
Lcmt2	0.861035	NM_177846 | NP_808514
AU021001	0.860606	NA
Glrx	0.86054	NM_053108 | NP_444338
Hnrnpf /// LOC100503154	0.860393	NM_001166427 | NM_001166428 | NM_001166429 | NM_001166430 | NM_001166431 | NM_001166432 | NM_133834 | NP_001159899 | NP_001159900 | NP_001159901 | NP_001159902 | NP_001159903 | NP_001159904 | NP_598595
Pcmt1	0.86035	NM_008786 | NP_032812
2810021B07Rik	0.86012	NM_025479 | NP_079755
Fahd2a	0.860012	NM_029629 | NP_083905
Cby1	0.859971	NM_028634 | NP_082910
Sec13	0.859906	NM_024206 | NP_077168
Bccip	0.859602	NM_025392 | NP_079668
Tada2a	0.859533	NM_172562 | NP_766150
Pccb	0.859176	NM_025835 | NP_080111
Ddx39	0.859051	NM_197982 | NP_932099
Gm3244 /// Ndufb4	0.858914	NA
2410004B18Rik	0.85869	NM_025555 | NP_079831
Dctn6	0.858412	NM_011722 | NP_035852
Phldb2	0.858179	NM_153412 | NP_700461
Rab24	0.858137	NM_009000 | NP_033026
Pdcd5	0.858016	NM_019746 | NP_062720
Cox6c	0.857978	NM_053071 | NP_444301
Doc2a	0.857873	NM_010069 | NP_034199
9330171B17Rik	0.857798	NA
Gm4354	0.857677	NA
Gm12372 /// Taf9	0.857599	NA
Mocs2	0.857193	NM_001113374 | NM_001113375 | NM_013826 | NP_001106845 | NP_001106846 | NP_038854
Il18	0.857025	NM_008360 | NP_032386
Ctnnal1	0.856719	NM_018761 | NP_061231
Mrps28	0.856604	NM_025434 | NP_079710
Garnl3	0.856566	NM_178888 | NP_849219
Anubl1	0.855705	NM_001081317 | NP_001074786
Fcf1	0.855667	NM_028632 | NP_082908
Ppapdc1b	0.85526	NM_028000 | NP_082276
2610019N06Rik /// LOC100505161	0.854921	NA
Rnf113a1	0.854863	NM_153503 | NP_705723
Taf1b	0.854852	NM_020614 | NP_065639 | NR_028341
Sh3yl1	0.854707	NM_013709 | NP_038737
Ovgp1	0.854684	NM_007696 | NP_031722
Cetn3	0.85468	NM_007684 | NP_031710
Trappc1	0.854521	NM_001024206 | NP_001019377
Rbak	0.854425	NM_001045482 | NM_021326 | NP_001038947 | NP_067301
Polr3e	0.853567	NM_001164096 | NM_025298 | NP_001157568 | NP_079574
H2-Ke2	0.853436	NM_001185182 | NM_010385 | NP_001172111 | NP_034515
Gstt2	0.85309	NM_010361 | NP_034491
Ndufa6	0.853063	NM_025987 | NP_080263
2410006H16Rik	0.852999	NR_030738
Rfc3	0.852677	NM_027009 | NP_081285
Rpl34	0.852657	NM_001005859 | NM_026724 | NP_001005859 | NP_081000
Phyhd1	0.852318	NM_172267 | NP_758471
Exosc9	0.851967	NM_019393 | NP_062266
Eif2s3y	0.851642	NM_012011 | NP_036141
D930002L09Rik	0.851312	NA
6430500C12Rik	0.851204	NA
Cldn22	0.850918	NM_029383 | NP_083659
0610040B10Rik	0.850853	NR_027874
4933439G12Rik	0.850745	NA
Gm71	0.850576	NM_001033236 | NP_001028408
Spata7	0.850501	NM_178914 | NP_849245
Pir	0.850369	NM_027153 | NP_081429
6430547I21Rik	0.850211	NA
Pex7	0.850198	NM_001161825 | NM_008822 | NP_001155297 | NP_032848
Zfand1	0.850055	NM_025512 | NP_079788
Acot13	0.849939	NM_025790 | NP_080066
Psma2	0.849691	NM_008944 | NP_032970
Ntan1	0.849429	NM_010946 | NP_035076
Ndufs3	0.849422	NM_026688 | NP_080964
Romo1	0.849296	NM_001164215 | NM_001164216 | NM_001164217 | NM_025946 | NP_001157687 | NP_001157688 | NP_001157689 | NP_080222
2700029M09Rik	0.848762	NM_028299 | NP_082575
Pmvk	0.848368	NM_026784 | NM_027348 | NP_081060 | NP_081624
Mtpap	0.848275	NM_026157 | NP_080433
Dtwd1	0.848168	NM_026981 | NP_081257
2310016M24Rik	0.848151	NM_183256 | NP_899079
Uba3	0.847815	NM_001111106 | NM_011666 | NP_001104576 | NP_035796
Stoml2	0.84774	NM_023231 | NP_075720
Ufsp2	0.84757	NM_138668 | NP_619609
Stmn1	0.847487	NM_019641 | NP_062615
Usp1	0.847036	NM_146144 | NP_666256
Endog	0.846974	NM_007931 | NP_031957
Prmt1	0.846903	NM_019830 | NP_062804
Pomgnt1	0.84688	NM_026651 | NM_029786 | NP_080927 | NP_084062
Nudt17	0.846606	NM_001162925 | NM_030094 | NP_001156397 | NP_084370
Rars2	0.846568	NM_181406 | NP_852071
Il2 /// Ntan1	0.846484	NA
Adam9	0.846456	NM_007404 | NP_031430
Ap3m1	0.846186	NM_018829 | NP_061299
Wdr45	0.846111	NM_172372 | NP_758960
1500001M20Rik	0.845988	NM_026894 | NP_081170
Avpi1	0.84594	NM_027106 | NP_081382
Nudt14	0.845704	NM_025399 | NP_079675
Pex3	0.845674	NM_001164195 | NM_019961 | NP_001157667 | NP_064345
Tcap	0.845651	NM_011540 | NP_035670
Polr2g	0.845516	NM_026329 | NP_080605
Nbn	0.845444	NM_013752 | NP_038780
Ik	0.845434	NM_011879 | NP_036009
0610009D07Rik	0.845376	NM_025323 | NP_079599
5730414N17Rik	0.84535	NA
BB187676	0.845134	NA
Gtf2a2	0.845017	NM_001039519 | NP_001034608
Med22	0.844453	NM_001033908 | NM_011513 | NP_001029080 | NP_035643
Snrnp35	0.84439	NM_029532 | NP_083808
Narfl	0.844128	NM_026238 | NP_080514
Ssb	0.84411	NM_001110145 | NM_009278 | NP_001103615 | NP_033304
Snrpa1	0.844025	NM_021336 | NP_067311
Erlin2	0.843973	NM_153592 | NP_705820
Rab33a	0.843937	NM_011228 | NP_035358
1700029F09Rik	0.843786	NM_029368 | NP_083644
1110004F10Rik	0.843677	NM_019772 | NP_062746
Myl1	0.843084	NM_001113387 | NM_021285 | NP_001106858 | NP_067260
Zfp639	0.842885	NM_001161818 | NM_144519 | NP_001155290 | NP_653102
Tceanc	0.842864	NM_001007577 | NP_001007578
Blvra	0.842845	NM_026678 | NP_080954
Ccdc115	0.842816	NM_027159 | NP_081435
Tars	0.84265	NM_033074 | NP_149065
LOC100505062	0.842297	NM_011740 | NP_035870
Zfp110	0.842285	NM_022981 | NP_075357
Rnps1	0.842132	NM_001080127 | NM_001080128 | NM_009070 | NP_001073596 | NP_001073597 | NP_033096
Chic2	0.842055	NA
Kcnk6	0.841988	NM_001033525 | NP_001028697
Reck	0.841966	NM_016678 | NP_057887
Mrps18b	0.841502	NM_025878 | NP_080154
Guk1	0.84147	NM_001159410 | NM_008193 | NP_001152882 | NP_032219
Trmt12	0.841453	NM_026642 | NP_080918
Cenpw	0.841138	NM_001109747 | NP_001103217
Bud31	0.841116	NM_001008705 | NP_001008705
LOC100504127	0.840977	NA
Pin1	0.840936	NM_023371 | NP_075860
Th1l	0.840904	NM_020580 | NP_065605
Enkur	0.840778	NM_027728 | NP_082004
Mphosph8	0.840562	NM_023773 | NP_076262
Hspe1	0.840476	NM_008303 | NP_032329
Ctla2a /// Ctla2b	0.840411	NA
Fbxo38	0.840116	NM_134136 | NP_598897
Ovol2	0.83986	NM_026924 | NM_152947 | NP_081200 | NP_694455
Dpm2	0.83966	NM_010073 | NP_034203
Pnpt1	0.839628	NM_027869 | NP_082145
A230058F20Rik	0.839449	NA
Dohh	0.839201	NM_133964 | NP_598725
Mphosph6	0.839163	NM_026758 | NP_081034
Id2	0.838991	NM_010496 | NP_034626
Sumo1	0.838476	NM_009460 | NP_033486
Ng23	0.83839	NM_023893 | NP_076382 | NR_028258
Psma7	0.838083	NM_011969 | NP_036099
1810020D17Rik	0.838047	NM_001177945 | NM_001177946 | NM_001177947 | NM_183251 | NP_001171416 | NP_001171417 | NP_001171418 | NP_899074
Gin1	0.837965	NM_026250 | NP_080526
1810026B05Rik	0.837847	NR_037569 | XM_897347 | XP_902440 | XR_107914
B3galtl	0.837649	NM_001081204 | NP_001074673
C730049O14Rik	0.837477	NA
Nup88	0.837331	NM_001083331 | NM_172394 | NP_001076800 | NP_765982
Sgk1	0.837265	NM_001161845 | NM_001161847 | NM_001161848 | NM_001161849 | NM_001161850 | NM_011361 | NP_001155317 | NP_001155319 | NP_001155320 | NP_001155321 | NP_001155322 | NP_035491
Sf3a3	0.837051	NM_029157 | NP_083433
Slc30a6	0.836997	NM_144798 | NP_659047
Prim1	0.836929	NM_008921 | NP_032947
Znrd1as	0.836799	NM_029602 | NP_083878
Tsta3	0.836613	NM_031201 | NP_112478
Oxr1	0.836608	NM_001130163 | NM_001130164 | NM_001130165 | NM_001130166 | NM_130885 | NP_001123635 | NP_001123636 | NP_001123637 | NP_001123638 | NP_570955
Commd3	0.836485	NM_147778 | NP_680087
Ppip5k2	0.8364	NM_173760 | NP_776121
A230051N06Rik	0.836337	XM_001480286 | XP_001480336
Casp2	0.836306	NM_007610 | NP_031636
Stxbp3a	0.836266	NM_011504 | NP_035634
4430402I18Rik	0.83611	NM_198651 | NP_941053
Armcx5	0.836091	NM_001009575 | NP_001009575
Ngdn	0.83609	NM_026890 | NP_081166
Naa10	0.836008	NM_001177965 | NM_019870 | NP_001171436 | NP_063923
Arpc3	0.835901	NM_019824 | NP_062798
Ankrd16	0.835498	NM_177268 | NP_796242
Adamts20	0.835402	NM_001164785 | NM_001164786 | NM_177431 | NP_001158257 | NP_001158258 | NP_803180
LOC100504040	0.835383	NA
Gm14964	0.835364	NA
Trub2	0.835221	NM_145520 | NP_663495 | NR_027344
Dtymk	0.835116	NM_001105667 | NM_023136 | NP_001099137 | NP_075625
Naa38	0.834818	NM_133939 | NP_598700
Brd7	0.834632	NM_012047 | NP_036177
2610528E23Rik /// Pgap2	0.83432	NA
2310030N02Rik	0.834319	NM_001085493 | NP_001078962
Asb5	0.833815	NM_029569 | NP_083845
Tmem208	0.833644	NM_025486 | NP_079762
Clp1	0.833631	NM_133840 | NP_598601
Tfrc	0.83357	NM_011638 | NP_035768
Rars	0.833542	NM_025936 | NP_080212
2610524H06Rik	0.833429	NM_181075 | NP_851420
Gm2612	0.833213	XM_001474113 | XP_001474163
Cbwd1	0.833203	NM_146097 | NP_666209 | NR_033744
Lrg1	0.833176	NM_029796 | NP_084072
Exosc3	0.83315	NM_025513 | NP_079789
Wdr45l	0.832858	NM_025793 | NP_080069
Hmgn3	0.832749	NM_026122 | NM_175074 | NP_080398 | NP_778249
Fabp5	0.832528	NM_010634 | NP_034764
Lrrc57	0.832297	NM_001159609 | NM_001159610 | NM_001159612 | NM_025657 | NP_001153081 | NP_001153082 | NP_001153084 | NP_079933 | NR_027510
1700040I03Rik	0.832239	NM_001163427 | NM_028505 | NP_001156899 | NP_082781 | NR_028081
3110048L19Rik /// 6330416L07Rik	0.831914	NA
Ddit4	0.831867	NM_029083 | NP_083359
Ing4	0.831671	NM_133345 | NP_579923
1190002H23Rik	0.831615	NM_025427 | NP_079703
A430108G06Rik	0.831377	XR_106226 | XR_106663
Rbm7	0.830992	NM_144948 | NP_659197 | NR_037589
Mad2l1	0.830862	NM_019499 | NP_062372
E4f1	0.830677	NM_007893 | NP_031919
Cpsf4	0.830657	NM_178576 | NP_848671
Ndufa2	0.830186	NM_010885 | NP_035015
Timm10	0.830168	NM_013899 | NP_038927
Clec11a	0.830088	NM_009131 | NP_033157
Psmd6	0.829886	NM_025550 | NP_079826
Bax	0.829774	NM_007527 | NP_031553
Fbxo6	0.829771	NM_001163704 | NM_001163705 | NM_001163706 | NM_001163707 | NM_015797 | NP_001157176 | NP_001157177 | NP_001157178 | NP_001157179 | NP_056612
Tifa	0.829681	NM_145133 | NP_660115
Rev1	0.829547	NM_019570 | NP_062516
2700062C07Rik	0.829001	NM_026529 | NP_080805
Gm2695	0.82838	NA
Rps15a	0.827739	NM_170669 | NP_733769
Cep290	0.827657	NM_146009 | NP_666121
Fh1	0.827591	NM_010209 | NP_034339
AI429214	0.827571	NM_001039220 | NP_001034309
Slc25a16	0.827511	NM_175194 | NP_780403
Mrps26	0.82744	NA
Zkscan6	0.827365	NM_026107 | NP_080383
Bbs5	0.827225	NM_028284 | NP_082560
Gm9790 /// Higd1a	0.827048	NA
Nup54	0.826624	NM_183392 | NP_899248
Crh	0.825844	NM_205769 | NP_991338
Rnf167	0.825813	NM_027445 | NP_081721
Itga8	0.825609	NM_001001309 | NP_001001309
Fam160b2	0.82539	NM_194345 | NP_919326
Gxylt1	0.825317	NM_001033275 | NP_001028447
Fam18b	0.825133	NM_026210 | NP_080486
Gm5526 /// Gm8894 /// Myl6	0.825114	NA
LOC100048552 /// Rpl34	0.825065	NA
Myst1	0.824874	NM_026370 | NP_080646
Atp5s	0.824798	NM_026536 | NP_080812
Mmachc	0.824728	NM_025962 | NP_080238
4930558N01Rik	0.82465	NA
Psmb5	0.824428	NM_011186 | NP_035316
Fgf9	0.824407	NM_013518 | NP_038546
Exoc2	0.824334	NM_025588 | NP_079864
Cutc	0.824331	NM_001113562 | NM_025530 | NP_001107034 | NP_079806
Cwc22	0.82406	NM_030560 | NM_172667 | NP_085037 | NP_766255
Rg9mtd2	0.823941	NM_175389 | NP_780598
Fkbp3	0.82382	NM_013902 | NP_038930
Gnl2 /// LOC100505087	0.82376	NA
Osbpl1a	0.823474	NM_207530 | NP_997413
Dffb	0.823214	NM_007859 | NP_031885
Ssr2	0.823026	NM_025448 | NP_079724
Gm13430 /// Sumo2	0.822805	NA
Commd6	0.822366	NM_001033132 | NM_001168592 | NP_001028304 | NP_001162064
Dynlt3	0.822357	NM_025975 | NP_080251
Upf3b	0.822131	NM_026573 | NP_080849
Aim1l	0.821965	NM_001162970 | NP_001156442
Wdr74	0.821908	NM_134139 | NP_598900
Gm3417 /// Gm3448 /// Tcte3	0.821872	NA
Wdr8	0.821775	NM_021499 | NP_067474
0910001L09Rik	0.821752	NM_001081108 | NP_001074577
Gtf3c3	0.821261	NM_001033194 | NP_001028366
1700100M05Rik	0.821256	NA
Cmc1	0.821222	NM_026442 | NP_080718
5430416N02Rik	0.821027	NR_034038 | XM_001474437 | XM_001477560 | XP_001474487 | XP_001477610
LOC100503191	0.821	NM_007505 | NP_031531
Wdr61	0.820917	NM_001025375 | NM_001025376 | NM_023191 | NP_001020546 | NP_001020547 | NP_075680
Tapt1	0.820899	NM_173764 | NP_776125
Anp32e	0.820896	NM_023210 | NP_075699
Nanp	0.820881	NM_026086 | NP_080362
Nfu1	0.820659	NM_001170591 | NM_020045 | NP_001164062 | NP_064429
Tmem205	0.820586	NM_178577 | NP_848692
Phax	0.820297	NM_001162989 | NM_019996 | NP_001156461 | NP_064380
Rps20	0.82026	NM_026147 | NP_080423
Ndufa13	0.820232	NM_023312 | NP_075801
Mrpl50	0.819904	NM_178603 | NP_848718
Denr	0.819899	NM_026603 | NP_080879
Sra1	0.819811	NM_001164406 | NM_025291 | NP_001157878 | NP_079567 | NR_028355
Tmem232	0.819587	NM_001008973 | NP_001008973
G530011O06Rik	0.819415	NR_029457
Hint1	0.819274	NM_008248 | NP_032274
Dpcd	0.819192	NM_172639 | NP_766227
Hscb	0.819151	NM_153571 | NP_705799
Med8	0.819104	NM_020000 | NM_173719 | NP_064384 | NP_776067
Evi5	0.819089	NM_007964 | NP_031990
Akr1c18	0.819087	NM_134066 | NP_598827
Spa17	0.818997	NM_011449 | NP_035579
Gm9786 /// Oaz1	0.818908	NA
Jtb	0.8189	NM_206924 | NP_996807
Pno1	0.818846	NM_025443 | NP_079719
Gas5	0.818839	NR_002840
3110027N22Rik	0.818813	NA
Exosc7	0.818672	NM_001081188 | NP_001074657
Atp5l /// Gm10221	0.818573	NA
Ublcp1	0.81848	NM_024475 | NP_077795
Cks2	0.818478	NM_025415 | NP_079691
Ubl5	0.818319	NM_025401 | NP_079677
Znrd1	0.818149	NM_023162 | NP_075651
Mylk3	0.817954	NM_175441 | NP_780650
2310030G06Rik	0.817659	NM_025865 | NP_080141
Snrpb2	0.817546	NM_021335 | NP_067310
Col6a2	0.817546	NM_146007 | NP_666119
Dnajc12	0.817134	NM_013888 | NP_038916 | NR_033911
Iqgap2	0.817048	NM_027711 | NP_081987
Slc15a2	0.81702	NM_001145899 | NM_021301 | NP_001139371 | NP_067276
Zranb3	0.816939	NM_027678 | NP_081954
Cstb	0.816923	NM_007793 | NP_031819
Rwdd2b	0.81661	NM_016924 | NP_058620
l7Rn6	0.816608	NM_026304 | NP_080580
0610007C21Rik	0.816496	NM_027855 | NP_082131
Bambi	0.816372	NM_026505 | NP_080781
Fam69b	0.816263	NM_019833 | NP_062807
2410017P09Rik	0.816233	NM_001204912 | NP_001191841 | XR_001632 | XR_030747
LOC100504883	0.816051	NM_020604 | NP_065629
Zfp458	0.81604	NM_001001152 | NP_001001152
Ngrn	0.815978	NM_031375 | NP_113552 | NR_028053
Dhodh	0.815616	NM_020046 | NP_064430
Ifnz	0.815328	NM_197889 | NP_922871
Coq3	0.815272	NM_172687 | NP_766275
Stra13	0.815155	NM_016665 | NP_057874
Rnf113a2	0.815118	NM_025525 | NP_079801
Pfdn4	0.815117	NM_001013369 | NM_001110152 | NM_001199902 | NP_001013387 | NP_001103622 | NP_001186831
4930579C15Rik	0.815071	NM_027089 | NP_081365
Cmya5	0.815066	NM_023821 | NP_076310
LOC100504016	0.814971	NA
2310009A05Rik	0.814953	XR_105295 | XR_108122
Ccbl2	0.814828	NM_173763 | NP_776124
Mrpl3	0.814698	NM_053159 | NP_444389
Polr2h	0.814407	NM_145632 | NP_663607
Lsm7	0.814344	NM_025349 | NP_079625
Dpy19l4	0.814214	NM_001081201 | NP_001074670
Dpp10	0.813841	NM_199021 | NP_950186
Vbp1	0.813804	NM_011692 | NP_035822
Ptpmt1	0.813506	NM_025576 | NP_079852
Anxa4	0.813463	NM_013471 | NP_038499
Ccdc58	0.813435	NM_001159421 | NM_001159422 | NM_198645 | NP_001152893 | NP_001152894 | NP_941047
Gm15706 /// Ralyl	0.813046	NA
Zfp810	0.812944	NM_145612 | NP_663587
Kcnip4	0.812811	NM_001199242 | NM_001199243 | NM_001199244 | NM_001199245 | NM_030265 | NP_001186171 | NP_001186172 | NP_001186173 | NP_001186174 | NP_084541
Xrn2	0.812805	NM_011917 | NP_036047
Gas5 /// Snord47	0.812761	NA
4932415G12Rik	0.812724	NR_015524
Fbxo17	0.812673	NM_015796 | NP_056611
Tk2	0.81265	NM_021028 | NP_066356
LOC100233175 /// Moap1	0.812214	NA
Psmc6	0.811869	NM_025959 | NP_080235
D1Ertd564e	0.811828	NA
Gtf2f2	0.811811	NM_026816 | NP_081092
Mzt2	0.811742	NM_029354 | NP_083630
Sf3b5	0.811699	NM_175102 | NP_780311
9330179D12Rik	0.811456	XR_105031 | XR_107828
Cdk5rap1	0.811448	NM_025876 | NP_080152
Rnaseh2b	0.81134	NM_026001 | NP_080277
Rheb	0.811233	NM_053075 | NP_444305
Grik4	0.811036	NM_175481 | NP_780690
Lage3	0.810963	NM_025410 | NP_079686
Setmar	0.810927	NM_178391 | NP_848478
Rgs7	0.810915	NM_001199003 | NM_011880 | NP_001185932 | NP_036010
Kdm4c	0.810836	NM_001172095 | NM_144787 | NP_001165566 | NP_659036
Tasp1	0.810418	NM_001159640 | NM_001159641 | NM_175225 | NP_001153112 | NP_001153113 | NP_780434
Gm10052 /// Gm5643 /// Hnrnpa1	0.810407	NA
Rai12	0.810067	NM_018740 | NP_061210 | NR_027884 | NR_027977
Thoc2	0.810023	NM_001033422 | NP_001028594
AU021720	0.809674	NA
A630026N12Rik	0.809603	NA
Rnaseh2a	0.80958	NM_027187 | NP_081463
Tmem18	0.809514	NM_172049 | NP_742046
Dtnbp1	0.809514	NM_025772 | NP_080048
Mrpl2	0.809298	NM_025302 | NP_079578
5730409E04Rik	0.809271	NM_001013755 | NM_001145950 | NP_001013777 | NP_001139422
Stx3	0.809165	NM_001025307 | NM_011502 | NM_152220 | NP_001020478 | NP_035632 | NP_689344
7530414M10Rik	0.808962	NA
Anapc4	0.808931	NM_024213 | NP_077175
Dyrk3	0.808925	NM_145508 | NP_663483
Zik1	0.808892	NM_009577 | NP_033603
E130006N16Rik	0.80876	NA
2810029C07Rik	0.808751	NA
Fam96a	0.808745	NM_026635 | NP_080911
Eif5	0.808535	NM_173363 | NM_178041 | NP_775539 | NP_829887
Ndufb6	0.808461	NM_001033305 | NP_001028477
Sycp2	0.808406	NM_177191 | NP_796165
Krtap16-10 /// Krtap16-6	0.808233	NA
Nhp2	0.808226	NM_026631 | NP_080907
Usp33	0.808169	NM_001076676 | NM_133247 | NP_001070144 | NP_573510
Stk19	0.80812	NM_019442 | NP_062315
Vps16	0.808005	NM_030559 | NP_085036
Esam	0.808004	NM_027102 | NP_081378
Pstpip1	0.807846	NM_011193 | NP_035323
Zswim7	0.807595	NM_027198 | NP_081474
Med27	0.807592	NM_026896 | NP_081172
0610037P05Rik	0.807578	NM_025345 | NP_079621
Cacnb4	0.807559	NM_001037099 | NM_146123 | NP_001032176 | NP_666235
2010321M09Rik	0.807495	NM_001077631 | NM_175153 | NP_001071099 | NP_780362
A830010M20Rik	0.807488	NM_001007574 | NM_001168557 | NP_001007575 | NP_001162029
Pak1ip1	0.807252	NM_026550 | NP_080826
Cbr4	0.806983	NM_145595 | NP_663570
Vdac3	0.806982	NM_001198998 | NM_011696 | NP_001185927 | NP_035826
Psat1	0.806969	NM_177420 | NP_803155
Tom1l1	0.806912	NM_028011 | NP_082287
Flywch2	0.806834	NM_029798 | NP_084074
BC061194	0.806793	NM_001001334 | NP_001001334
Rab5a	0.806574	NM_025887 | NP_080163
Ngly1	0.806544	NM_021504 | NP_067479
Msl3	0.806443	NM_010832 | NP_034962
1110002B05Rik	0.806373	NM_134054 | NP_598815
Cpa2	0.806252	NM_001024698 | NP_001019869
Mfsd2a	0.806062	NM_029662 | NP_083938
0610007P22Rik	0.805942	NM_001163718 | NM_026676 | NP_001157190 | NP_080952
Hnrnpa0	0.805818	NM_029872 | NP_084148
Nol10	0.805702	NM_001008421 | NP_001008421
Sycp3	0.805533	NM_011517 | NP_035647
Nupr1	0.805522	NM_019738 | NP_062712
2310079N02Rik	0.805395	NM_025636 | NP_079912
Blmh	0.805266	NM_178645 | NP_848760
Mrps35	0.80518	NM_145573 | NP_663548
2810008M24Rik	0.805126	NM_001048250 | NP_001041715
Ifih1	0.805068	NM_001164477 | NM_027835 | NP_001157949 | NP_082111
Ofd1	0.804513	NM_177429 | NP_803178
Ccdc101	0.804263	NM_029339 | NP_083615
Gm7536	0.804235	NA
Ddx1	0.803506	NM_134040 | NP_598801
Fbxl21	0.803482	NM_178674 | NP_848789
Hint2	0.803396	NM_026871 | NP_081147
9330133O14Rik	0.803259	NR_015497
Faf1	0.803241	NM_007983 | NP_032009
Fam118b	0.803169	NM_175411 | NM_194257 | NP_780620 | NP_919233
Ddx47	0.803071	NM_026360 | NP_080636
Lars	0.802971	NM_134137 | NP_598898
Zfp91	0.802769	NM_053009 | NP_443735
1110065P20Rik	0.802713	NM_001142727 | NP_001136199
Pomp	0.802526	NM_025624 | NP_079900
4933421E11Rik	0.802117	NM_001039478 | NM_001039488 | NM_028081 | NP_001034567 | NP_001034577 | NP_082357
Icam4	0.801986	NM_023892 | NP_076381
E130215H24Rik	0.80174	XR_104738 | XR_107421
Zbtb16	0.801703	NM_001033324 | NP_001028496
Shc4	0.801582	NA
Ino80c	0.801536	NM_172625 | NP_766213
Mrps23	0.801481	NM_024174 | NP_077136
Lsm3	0.80138	NM_026309 | NP_080585
Taldo1	0.80128	NM_011528 | NP_035658
Chmp6	0.8008	NM_001085498 | NP_001078967
2900053A13Rik	0.80059	NA
Ndufa5	0.800516	NM_026614 | NP_080890
Acot10 /// Acot9	0.800365	NA
Gm9866	0.800057	XR_035276 | XR_105464
Srp19	0.799536	NM_025527 | NP_079803
Nsun6	0.79953	NM_001165941 | NM_001165942 | NM_001165943 | NM_028950 | NP_001159413 | NP_001159414 | NP_001159415 | NP_083226
Pgk1	0.799423	NM_008828 | NP_032854
Trappc2	0.799227	NM_025432 | NP_079708
Crip1	0.799193	NM_007763 | NP_031789
Zscan21	0.798993	NM_001044703 | NM_001044704 | NM_001044705 | NM_011757 | NP_001038168 | NP_001038169 | NP_001038170 | NP_035887
Haus3	0.798905	NM_146159 | NP_666271
Hacl1	0.79879	NM_019975 | NP_064359
9430098F02Rik /// Ppp2ca	0.798585	NA
Tmem85	0.798568	NM_026519 | NP_080795
Rbx1	0.798448	NM_019712 | NP_062686
Snx2	0.798436	NM_026386 | NP_080662
Ccs	0.798392	NM_016892 | NP_058588
Plaur	0.798264	NM_011113 | NP_035243
Pogk /// Tada1	0.797949	NA
Gm14326 /// Gm14399	0.797947	NA
Nrn1	0.797778	NM_153529 | NP_705757
Zc3h8	0.797692	NM_020594 | NP_065619
Pnldc1	0.797602	NM_001034866 | NP_001030038
Nup107	0.797472	NM_134010 | NP_598771
Thoc1	0.797418	NM_153552 | NP_705780
Maoa	0.797354	NM_173740 | NP_776101
Immp2l	0.797055	NM_053122 | NP_444352
Acot9	0.796762	NM_019736 | NP_062710
Rpl12	0.796458	NM_009076 | NP_033102
Sult2b1	0.796363	NM_017465 | NP_059493
Sssca1	0.796201	NM_020491 | NP_065237
5430437P03Rik	0.795968	NM_026636 | NP_080912
Rrp15	0.795801	NM_026041 | NP_080317
3200002M19Rik	0.795771	NM_027532 | NP_081808
Mrps34	0.795726	NM_023260 | NP_075749
Tmem11	0.795695	NM_001168507 | NM_173453 | NP_001161979 | NP_775655
Fubp3	0.795539	NM_001033389 | NP_001028561
Slc33a1	0.795428	NM_015728 | NP_056543
LOC319689	0.795388	XM_003084614 | XM_003086426 | XP_003084662 | XP_003086474
D7Ertd316e	0.795166	NA
Lrrc33	0.795076	NM_146069 | NP_666181
Zfp239	0.794831	NM_001001792 | NM_008616 | NP_001001792 | NP_032642
Fkbp1b	0.794804	NM_016863 | NP_058559
Cox4nb	0.794421	NM_010926 | NP_035056
Gm14446	0.794042	NM_001101605 | NM_001110517 | NP_001095075 | NP_001103987
Akr1b3	0.793927	NM_009658 | NP_033788
Elp3	0.793859	NM_028811 | NP_083087
Vps41	0.793698	NM_172120 | NP_742118
5430439G13Rik	0.793621	NA
Hist2h2aa1 /// Hist2h2aa2	0.793599	NA
Leprot	0.793558	NM_175036 | NP_778201
Orc3	0.793492	NM_001159563 | NM_015824 | NP_001153035 | NP_056639
1810009A15Rik	0.793433	NA
1810029B16Rik	0.793419	NM_025465 | NP_079741
Fam169a	0.793373	NM_001100458 | NM_001146045 | NP_001093928 | NP_001139517
Hnmt	0.793289	NM_080462 | NP_536710
Rhebl1	0.793058	NM_026967 | NP_081243
Cdca4	0.792971	NM_028023 | NP_082299
Zfp869	0.792926	NM_001039965 | NM_001039967 | NM_181274 | NP_001035054 | NP_001035056 | NP_851791
Ube2e2	0.79288	NM_144839 | NP_659088
Ndufa8	0.792854	NM_026703 | NP_080979
Bckdhb	0.792665	NM_199195 | NP_954665
Ruvbl1	0.792664	NM_019685 | NP_062659
1300018J18Rik	0.79254	NM_027905 | NP_082181
Apex1	0.792482	NM_009687 | NP_033817
Nthl1	0.792103	NM_008743 | NP_032769
2900010J23Rik	0.792057	NM_175190 | NP_780399
0610010F05Rik	0.7919	NM_027860 | NP_082136
Ppil1	0.791883	NM_026845 | NP_081121
Dcaf11	0.791878	NM_001199009 | NM_133734 | NP_001185938 | NP_598495 | NR_037572
1190005I06Rik	0.791847	NM_197988 | NP_932105
Snx22	0.791593	NM_001025612 | NP_001020783
Gtf2f1	0.791486	NM_133801 | NP_598562
LOC100502895	0.791484	NA
Ankrd42	0.791483	NM_028665 | NP_082941
Ints2	0.791296	NA
1600002H07Rik	0.791292	NM_028056 | NP_082332
Zkscan14	0.791086	NM_023322 | NP_075811
2310039H08Rik	0.790947	NM_025966 | NP_080242
Tmem70	0.790935	NM_026392 | NM_027415 | NP_080668 | NP_081691
Mbtps2 /// Yy2	0.790873	NA
Eapp	0.790837	NM_025456 | NP_079732
Cd163	0.790722	NM_001170395 | NM_053094 | NP_001163866 | NP_444324
Tmem223	0.790475	NM_025791 | NP_080067
Mrpl13	0.790462	NM_026759 | NP_081035
Mt2	0.790439	NM_008630 | NP_032656
Kbtbd3	0.790112	NM_001164574 | NM_026962 | NP_001158046 | NP_081238
3110082I17Rik	0.79007	NM_028469 | NP_082745
Fbxw7	0.789523	NM_001177773 | NM_001177774 | NM_080428 | NP_001171244 | NP_001171245 | NP_536353
Glod4	0.789348	NM_026029 | NP_080305
Tmsb15l	0.789334	NA
1700071A11Rik	0.7892	XM_973359 | XP_978453
Pde9a	0.788983	NM_001163748 | NM_008804 | NP_001157220 | NP_032830
Vps45	0.788973	NM_013841 | NP_038869
Lrrc6	0.788829	NM_019457 | NP_062330
Lpar6	0.788768	NM_175116 | NP_780325
Exosc4	0.788737	NM_175399 | NP_780608
Mrps33	0.788524	NM_001010930 | NM_010270 | NP_001010930 | NP_034400
Zranb1	0.788472	NM_207302 | NP_997185
Ada	0.788226	NM_007398 | NP_031424
Mrpl11	0.78819	NM_025553 | NP_079829
Trmt61b	0.788138	NR_015549 | NR_027952 | NR_027953
Ddx41	0.788062	NM_134059 | NP_598820
Cldn5	0.787871	NM_013805 | NP_038833
Dus2l	0.78774	NM_025518 | NP_079794
2010107H07Rik	0.787678	NR_024069
Phkg2	0.787425	NM_026888 | NP_081164
Srp9	0.78721	NM_012058 | NP_036188
Ephx4	0.787175	NM_001001804 | NP_001001804
Nudcd2	0.787025	NM_026023 | NP_080299
Trnau1ap	0.786692	NM_027925 | NP_082201
Leo1	0.786688	NM_001039522 | NP_001034611
Ccdc122	0.786663	NM_175369 | NP_780578
Tceal8	0.786481	NM_001168578 | NM_025703 | NP_001162050 | NP_079979
Ppil6	0.786465	NM_028430 | NP_082706
Colec12	0.786393	NM_130449 | NP_569716
Slc25a33	0.786375	NM_027460 | NP_081736
Snrpd3	0.786092	NM_026095 | NP_080371
Clec4n	0.786082	NM_001190320 | NM_001190321 | NM_020001 | NP_001177249 | NP_001177250 | NP_064385
Ctla2a	0.785969	NM_001145799 | NM_007796 | NP_001139271 | NP_031822
Esf1	0.785843	NM_001081090 | NP_001074559
Wdr73	0.785762	NM_028026 | NP_082302 | NR_027976
Rpap3	0.785641	NM_028003 | NP_082279
Gjb6	0.785634	NM_001010937 | NM_008128 | NP_001010937 | NP_032154
Phf5a	0.78563	NM_026737 | NP_081013
Aga	0.785612	NM_001005847 | NP_001005847
Trappc4	0.78559	NM_021789 | NP_068561
Mtx2	0.785508	NM_016804 | NP_058084
Htatsf1	0.785392	NM_028242 | NM_029371 | NP_082518 | NP_083647
Tubb2a	0.785301	NM_009450 | NP_033476
Taf9b	0.785211	NM_001001176 | NM_001167988 | NP_001001176 | NP_001161460
Ppia	0.784889	NM_008907 | NP_032933 | XR_105433 | XR_106634
Asl	0.784431	NM_133768 | NP_598529
Kcnh5	0.784349	NM_172805 | NP_766393
Ms4a6b	0.784299	NM_027209 | NP_081485
Pla2g3	0.784143	NM_172791 | NP_766379
Rfc4	0.784032	NM_145480 | NP_663455
Erh	0.783975	NM_007951 | NP_031977
Fam155a	0.78397	NM_173446 | NP_775622
Hspb3	0.783967	NM_019960 | NP_064344
Dhps	0.783933	NM_001039514 | NP_001034603
Psmc4	0.783916	NM_011874 | NP_036004
Mecr	0.783872	NM_025297 | NP_079573
Il12a	0.783804	NM_001159424 | NM_008351 | NP_001152896 | NP_032377
Dnajc4	0.783761	NM_020566 | NP_065591
Orc5	0.78375	NM_011959 | NP_036089
Hrasls	0.783635	NM_013751 | NP_038779
Bank1	0.783549	NM_001033350 | NP_001028522
2610001J05Rik	0.782807	NR_024619
Scn1a	0.782589	NM_018733 | NP_061203
Myo1h	0.782231	NA
Etfa	0.782188	NM_145615 | NP_663590
Gm4944	0.781933	XM_003085147 | XM_139814 | XM_973961 | XP_003085195 | XP_139814 | XP_979055
5730455P16Rik	0.781526	NM_027472 | NP_081748
Atp6v0e	0.781334	NM_025272 | NP_079548
Ndufv2	0.781156	NM_028388 | NP_082664
4930422N03Rik	0.781052	NA
4933411D12Rik	0.780985	NA
Sft2d1	0.780915	NM_134114 | NP_598875
Gfm1	0.780861	NM_138591 | NP_613057
Yaf2	0.78079	NM_024189 | NP_077151 | NR_028315
Fam49b	0.780743	NM_144846 | NP_659095
Pde3b	0.780591	NM_011055 | NP_035185
Orc4	0.780545	NM_001177313 | NM_011958 | NP_001170784 | NP_036088 | NR_033442
Gm10269 /// Rpl35	0.780416	NA
Abhd10	0.78016	NM_172511 | NP_766099
1110031I02Rik	0.780124	NM_025402 | NP_079678
Zfp296	0.780054	NM_022409 | NP_071854
Uxt	0.779784	NM_013840 | NP_038868
Dnttip1	0.779768	NM_133763 | NP_598524
Mrps24	0.779628	NM_026080 | NP_080356
Nme5	0.779543	NM_080637 | NP_542368
Fdx1	0.779533	NM_007996 | NP_032022
D10Wsu52e	0.779385	NM_145422 | NP_663397
Nkiras1	0.778643	NM_023526 | NP_076015
Plvap	0.778559	NM_032398 | NP_115774
Kazald1	0.77799	NM_178929 | NP_849260
Rps27	0.777905	NM_027015 | NP_081291 | NR_033727
Uchl5	0.777875	NM_001159866 | NM_019562 | NP_001153338 | NP_062508
BC038331	0.777787	NA
Dbc1	0.777672	NM_019967 | NP_064351
Chchd1	0.777638	NM_025366 | NP_079642
Eif2b1	0.777417	NM_145371 | NP_663346
Lgmn	0.777365	NM_011175 | NP_035305
Copg2	0.777332	NM_017478 | NP_059506
Mrpl55	0.777302	NM_026035 | NP_080311
Dio2	0.777117	NM_010050 | NP_034180
Tchh	0.776989	NM_001163098 | NP_001156570
Trap1	0.776931	NM_026508 | NP_080784
Hnrnpf	0.776244	NM_001166427 | NM_001166428 | NM_001166429 | NM_001166430 | NM_001166431 | NM_001166432 | NM_133834 | NP_001159899 | NP_001159900 | NP_001159901 | NP_001159902 | NP_001159903 | NP_001159904 | NP_598595
Tsr2	0.776221	NM_001164578 | NM_175146 | NP_001158050 | NP_780355 | NR_028392
Tagln3	0.776156	NM_019754 | NP_062728
Coq6	0.776134	NM_172582 | NP_766170
Fam125a	0.776122	NM_028617 | NP_082893
Polr2d	0.775992	NM_027002 | NM_027101 | NP_081278 | NP_081377
Ttc19	0.775969	NM_028360 | NM_029704 | NP_082636 | NP_083980
Gm7072	0.775937	XR_033816 | XR_107970
Pik3c2a	0.775928	NM_011083 | NP_035213
Dhx15	0.7759	NM_001042620 | NM_007839 | NP_001036085 | NP_031865
Cep70	0.775774	NM_023873 | NP_076362
Zfp868	0.775636	NM_001045553 | NM_172754 | NP_001039018 | NP_766342
Tbce	0.775433	NM_178337 | NP_848027
Vps8	0.775263	NM_001081366 | NP_001074835
Tmem199	0.775249	NM_199199 | NP_954669
Timm23	0.775225	NM_016897 | NP_058593
Rtf1	0.775186	NM_030112 | NP_084388
Hmgb2	0.77498	NM_008252 | NP_032278
Hdac1	0.774954	NM_008228 | NP_032254
Dnajc8	0.774813	NM_172400 | NP_765988
Gm3556	0.774691	XM_001477212 | XP_001477262
Apol8	0.774588	NM_001081970 | NP_001075439
Tdrkh	0.774555	NM_028307 | NP_082583
Zmat1	0.774395	NM_175446 | NP_780655
Rdh14	0.774293	NM_023697 | NP_076186
Ptbp2	0.774223	NM_019550 | NP_062423
Uqcrfs1	0.774176	NM_025710 | NP_079986
2700078K21Rik	0.773989	NM_028308 | NP_082584
B230114P17Rik	0.773832	NA
Gabrb1	0.773704	NM_008069 | NP_032095
Lysmd4	0.773613	NM_001191051 | NM_175215 | NP_001177980 | NP_780424
Commd2	0.773568	NM_175095 | NP_780304
B3galt2	0.773547	NM_020025 | NP_064409
Gm10010	0.773241	XR_107832
D930014E17Rik	0.773168	NM_020616 | NP_065641
Galk2	0.773095	NM_175154 | NP_780363
Mcts2	0.772812	NM_025543 | NP_079819
Gm13880 /// Trappc6b	0.772692	NA
Rps24	0.772652	NM_011297 | NM_207634 | NM_207635 | NP_035427 | NP_997517 | NP_997518
Zfp386	0.772525	NM_001004066 | NM_019565 | NP_001004066 | NP_062511
Tagap /// Tagap1	0.772089	NA
4931423N10Rik	0.771815	NM_027635 | NP_081911
Ormdl1	0.771616	NM_145517 | NP_663492
Apoo	0.77156	NM_001199337 | NM_001199338 | NM_001199339 | NM_026673 | NP_001186266 | NP_001186267 | NP_001186268 | NP_080949
Efr3a	0.771463	NM_133766 | NP_598527
Lrrcc1	0.770946	NM_001163579 | NM_001163580 | NM_028915 | NP_001157051 | NP_001157052 | NP_083191
Dpp4	0.770911	NM_001159543 | NM_010074 | NP_001153015 | NP_034204
Hars	0.770429	NM_008214 | NP_032240
Gm13446	0.769933	XR_104676 | XR_107369
BC022960	0.769643	XM_001477798 | XM_136142 | XP_001477848 | XP_136142
2410022M11Rik	0.769567	NA
Gm5806 /// Tdg	0.76951	NA
Nxph1	0.769284	NM_008751 | NP_032777
H2afz	0.769109	NM_016750 | NP_058030
Krr1	0.768937	NM_178610 | NP_848725
Scnm1	0.768839	NM_001163573 | NM_027013 | NP_001157045 | NP_081289
Rbmx2	0.76827	NM_173376 | NP_775552
Pik3ip1	0.768165	NM_178149 | NP_835362
Cntln	0.768148	NM_175275 | NM_177385 | NP_780484 | NP_796359
Sdhaf1	0.767937	NM_001033140 | NP_001028312
Tmem181a /// Tmem181b-ps	0.767797	NA
Cpm	0.767774	NM_027468 | NP_081744
E030016H06Rik	0.767542	NA
Dock7	0.767476	NM_026082 | NP_080358
Apoa1bp	0.767428	NM_144897 | NP_659146
Armcx3	0.767378	NM_027870 | NP_082146
Rsl1d1	0.767266	NM_025546 | NP_079822
Pdcd6	0.767188	NM_011051 | NP_035181
Vps13b	0.767086	NM_177151 | NP_796125
Mterfd2	0.767002	NM_178051 | NP_835152
Pcna	0.76671	NM_011045 | NP_035175
A730098P11Rik /// Morf4l1	0.766641	NM_001039147 | NM_024431 | NP_001034236 | NP_077751
Abt1	0.766512	NM_013924 | NP_038952
Crbn	0.766382	NM_021449 | NM_175357 | NP_067424 | NP_780566
Snrnp25	0.76635	NM_030093 | NP_084369
5033425G24Rik	0.766273	XM_001475910 | XM_001479771 | XP_001475960 | XP_001479821
Acsl5	0.766171	NM_027976 | NP_082252
Txnip	0.765923	NM_001009935 | NM_023719 | NP_001009935 | NP_076208
Pde6d	0.76563	NM_008801 | NP_032827 | XR_106084 | XR_107270
Tmem222	0.765571	NM_025667 | NP_079943
Sec14l2	0.765428	NM_144520 | NP_653103
Gosr2	0.76513	NM_019650 | NP_062624
Cfh	0.764654	NM_009888 | NP_034018
1810062O18Rik	0.764564	NR_033571
Zfyve9	0.764386	NM_183300 | NP_899123
1110006E14Rik	0.764377	NA
Ctsk	0.764335	NM_007802 | NP_031828
AW495222	0.764299	XR_105594 | XR_106820
Dpm1	0.764212	NM_010072 | NP_034202
Gsta4	0.764206	NM_010357 | NP_034487
Rab2b	0.764071	NM_172601 | NP_766189
Chm	0.763683	NM_018818 | NP_061288
Pomc	0.763643	NM_008895 | NP_032921
Ccdc56	0.763551	NM_026618 | NP_080894
Myh3	0.763451	NM_001099635 | NP_001093105
Bin3	0.763347	NM_021328 | NP_067303
Med10	0.763313	NM_138596 | NP_613062
1110059E24Rik	0.763242	NM_025423 | NP_079699
Slc39a12	0.763181	NM_001012305 | NP_001012305
Fam13a	0.763079	NM_153574 | NP_705802
Pvalb	0.763054	NM_013645 | NP_038673
D1Ertd622e	0.762958	NM_133825 | NP_598586
LOC100502987	0.762918	NM_134077 | NP_598838
C80913	0.762899	NM_011274 | NP_035404
Robld3	0.762705	NM_031248 | NP_112538
Dydc1	0.762358	NM_027094 | NP_081370
Lyrm2	0.762283	NM_175364 | NP_780573
5430400D12Rik	0.762215	XR_105126 | XR_107919
AA408650	0.762059	NA
C920016K16Rik	0.761868	NM_001045559 | NP_001039024
Kat5	0.761749	NM_001199247 | NM_001199248 | NM_001199249 | NM_178637 | NP_001186176 | NP_001186177 | NP_001186178 | NP_848752 | NR_037603
Gm9484	0.761634	XM_001474948 | XP_001474998
Itm2a	0.761334	NM_008409 | NP_032435
4833408D11Rik /// LOC100503722	0.761313	NA
Maged2	0.761054	NM_001199246 | NM_030700 | NP_001186175 | NP_109625
Mfsd1	0.760966	NM_025813 | NP_080089
Ankrd39	0.760957	NM_026241 | NP_080517
Bbs10	0.760945	NM_027914 | NP_082190
Dph5	0.760756	NM_027193 | NP_081469
Uvrag	0.760751	NM_178635 | NP_848750
Jdp2	0.760691	NM_030887 | NP_112149
Timm8a1	0.760542	NM_013898 | NP_038926
Dis3	0.760524	NM_028315 | NP_082591
Psmb10	0.76044	NM_013640 | NP_038668
LOC100503627	0.760218	NA
Nme1	0.760123	NM_008704 | NP_032730
Cops8	0.7601	NM_133805 | NP_598566
1110059G10Rik	0.759485	NM_025419 | NP_079695
Defb1	0.759252	NM_007843 | NP_031869
Gm6297	0.759123	XR_106444 | XR_107582
Smc5	0.759058	NM_153808 | NP_722503
Cwc15	0.759029	NM_023153 | NP_075642
Tmf1	0.75881	NM_001081111 | NP_001074580
Rnf170	0.758785	NM_029965 | NP_084241
Acaa1b	0.758756	NM_146230 | NP_666342
Sfxn4	0.758715	NM_053198 | NP_444428
Dem1	0.75844	NM_001160043 | NM_028457 | NP_001153515 | NP_082733
AW552889	0.758319	NA
Zc4h2	0.758314	NM_001003916 | NP_001003916
Ankdd1b	0.758054	NM_001042714 | NP_001036179
1810043H04Rik	0.757401	NM_001110242 | NP_001103712
Fabp5 /// Gm3601	0.757189	NM_010634 | NP_034764
Ttc35	0.75708	NM_025736 | NP_080012
2410091C18Rik	0.756625	NM_028611 | NP_082887
Plin4	0.756402	NM_020568 | NP_065593
BC052688	0.756381	XM_001477695 | XM_003085869 | XP_001477745 | XP_003085917
Pqlc2	0.756279	NM_145384 | NP_663359
Ube2t	0.755866	NM_026024 | NP_080300
Slc25a20	0.755684	NM_020520 | NP_065266
Gsta3	0.755546	NM_001077353 | NM_010356 | NP_001070821 | NP_034486
Pfas	0.755519	NM_001159519 | NP_001152991
Dcaf13	0.755461	NM_198606 | NP_941008
Rpl17	0.755419	NM_001002239 | NP_001002239
Faim	0.755297	NM_001122851 | NM_011810 | NP_001116323 | NP_035940
Pls3	0.755237	NM_001166453 | NM_001166454 | NM_145629 | NP_001159925 | NP_001159926 | NP_663604
Tssc1	0.755149	NM_201357 | NP_958745
Atp6v1g1	0.755007	NM_024173 | NP_077135
Zfp286	0.754861	NM_138949 | NP_620399
Copb1	0.754796	NM_033370 | NP_203534
Gm16519 /// LOC630855 /// Rpl12	0.754776	NA
Atp10a	0.754749	NM_009728 | NP_033858
Ech1	0.754655	NM_016772 | NP_058052
Ankrd37	0.754609	NM_001039562 | NP_001034651
Cstad	0.754357	NM_030137 | NP_084413
Pard6a	0.754346	NM_001047435 | NM_001047436 | NM_019695 | NP_001040900 | NP_001040901 | NP_062669
Nqo1	0.754247	NM_008706 | NP_032732
Atp5f1	0.753891	NM_009725 | NP_033855
Ndufaf3	0.753852	NM_023247 | NP_075736
Gale	0.753844	NM_178389 | NP_848476
Nit2	0.753789	NM_023175 | NP_075664
5031426D15Rik	0.75377	NR_027890
Kctd18	0.753728	NM_001159864 | NM_001159865 | NM_030211 | NP_001153336 | NP_001153337 | NP_084487 | NR_027630
Sarnp	0.753681	NA
Alkbh8	0.753614	NM_026303 | NP_080579
Rwdd2a	0.75349	NM_001145968 | NM_001145969 | NM_027100 | NP_001139440 | NP_001139441 | NP_081376
Gm10166 /// Gm10268 /// Gm10362 /// Gm6133 /// Hk1 /// Rpl17 /// Rpl17-ps3	0.753446	NA
Cplx3	0.753445	NM_146223 | NP_666335
1600012H06Rik	0.753358	NM_001083880 | NM_001083881 | NM_001083882 | NM_026451 | NP_001077349 | NP_001077350 | NP_001077351 | NP_080727
Calm2	0.753223	NM_007589 | NP_031615
Wbp4	0.753214	NM_018765 | NP_061235
Fbxl15	0.753105	NM_133694 | NP_598455
Eif2a	0.752789	NM_001005509 | NP_001005509
Selm	0.752718	NM_053267 | NP_444497
Nde1	0.752542	NM_001114085 | NM_023317 | NP_001107557 | NP_075806
4930502E18Rik	0.752514	NM_029142 | NP_083418
Cisd1	0.752455	NM_134007 | NP_598768
Gm3258 /// Supt4h1	0.752416	NA
Slc30a4	0.752408	NM_011774 | NP_035904
4921524J17Rik	0.751997	NM_025722 | NP_079998 | NR_033144
5830403F22Rik	0.75197	NA
Bok	0.751885	NM_016778 | NP_058058
C030048B08Rik	0.751725	NM_172991 | NP_766579
Cebpz	0.751585	NM_001024806 | NP_001019977
Med23	0.751543	NM_001166416 | NM_027347 | NP_001159888 | NP_081623
Psmd4	0.751417	NM_008951 | NP_032977
B130065D12Rik	0.751368	NA
B230220N19Rik	0.751323	NA
Adck1	0.751289	NM_028105 | NP_082381
Pigf	0.751278	NM_008838 | NP_032864
Nol7	0.75122	NM_023554 | NP_076043
0610009B22Rik	0.750998	NM_025319 | NP_079595
Pdcl3	0.750952	NM_026850 | NP_081126
Exoc7	0.750941	NM_001162872 | NM_016857 | NP_001156344 | NP_058553
Bpnt1 /// LOC100504952	0.750791	NM_011794 | NP_035924
Ankrd45	0.750616	NM_028664 | NP_082940
A630033E08Rik	0.750384	NM_001110254 | NM_177358 | NP_001103724 | NP_796332
Pcnp	0.750278	NM_001024622 | NP_001019793
Camkk1	0.750212	NM_018883 | NP_061371
Sdad1	0.750178	NM_172713 | NP_766301
Usp16	0.750053	NM_024258 | NP_077220
Top2b	0.750015	NM_009409 | NP_033435
Adssl1	0.750004	NM_007421 | NP_031447
Gtf2h2	0.749889	NM_022011 | NP_071294
Cryzl1	0.749735	NM_026994 | NM_133679 | NP_081270 | NP_598440
Zfp748	0.749606	NM_001035231 | NM_183145 | NP_001030308 | NP_898968
H2-Bl	0.749544	NM_008199 | NP_032225
Pms1	0.749325	NM_153556 | NP_705784
Samd12	0.749291	NM_177225 | NP_796199
Rnf146	0.749287	NM_001110196 | NM_001110197 | NM_001110198 | NM_026518 | NP_001103666 | NP_001103667 | NP_001103668 | NP_080794
Msl3l2	0.749275	NM_001163833 | NP_001157305
Igf1	0.749154	NM_001111274 | NM_001111275 | NM_001111276 | NM_010512 | NM_184052 | NP_001104744 | NP_001104745 | NP_001104746 | NP_034642 | NP_908941
A430005L14Rik	0.749022	NM_001163019 | NM_175287 | NP_001156491 | NP_780496
9330121K16Rik	0.748991	NA
Ctcf	0.748979	NM_181322 | NP_851839
Hdhd2	0.748654	NM_001039201 | NM_001039202 | NM_029826 | NP_001034290 | NP_001034291 | NP_084102
H3f3a /// LOC100503721	0.748509	NA
Tm2d3	0.74848	NM_026795 | NM_178056 | NP_081071 | NP_835157
Ubtd2	0.748477	NM_173784 | NP_776145
A130014A01Rik	0.748227	NA
Rbm22	0.748174	NM_025776 | NP_080052
2310001H12Rik	0.748161	NM_145563 | NP_663538
Nudt19	0.748089	NM_033080 | NP_149071
Higd2a	0.747885	NM_025933 | NP_080209
1110008L16Rik	0.747876	NM_025373 | NP_079649
Nars	0.747741	NM_001142950 | NM_027350 | NP_001136422 | NP_081626
Uso1	0.74762	NM_019490 | NP_062363
2810047C21Rik1	0.747577	NR_015598
Rab18	0.747544	NM_181070 | NP_851415
2700022O18Rik	0.747469	NA
LOC100047123	0.7473	XM_001477443 | XP_001477493
Tmem165	0.747266	NM_011626 | NP_035756
3110045C21Rik	0.747254	NA
Bet1l	0.747122	NM_018742 | NP_061212
Polr3c	0.747091	NM_028925 | NP_083201
2010002N04Rik	0.747065	NM_134133 | NP_598894
E330024J20Rik	0.74705	NA
Rpgr	0.746834	NM_001177950 | NM_001177951 | NM_001177952 | NM_001177953 | NM_001177954 | NM_011285 | NP_001171421 | NP_001171422 | NP_001171423 | NP_001171424 | NP_001171425 | NP_035415
Fam32a	0.746761	NM_026455 | NP_080731
LOC634012	0.7467	NA
Mmp16	0.746529	NM_019724 | NP_062698
BC067068	0.746246	NM_207522 | NP_997405
Ly6c1 /// Ly6c2	0.746217	NA
Nampt	0.74604	NM_021524 | NP_067499
Ndufaf1	0.74544	NM_027175 | NP_081451
2610528E23Rik	0.74538	NM_025599 | NP_079875
Tmem178	0.745351	NM_026516 | NP_080792
Ift52	0.745081	NM_172150 | NP_742162
Slc25a4	0.744695	NM_007450 | NP_031476
LOC552880	0.74438	NA
Selk	0.744352	NM_019979 | NP_064363
Vps28	0.744218	NM_025842 | NP_080118
Pthlh	0.744139	NM_008970 | NP_032996
Snrnp40	0.743917	NM_025645 | NP_079921
Mtmr14	0.743874	NM_026849 | NP_081125
Cks1b	0.743869	NM_016904 | NP_058600
Hbb-b2	0.743789	NM_016956 | NP_058652
Prdx1	0.743786	NM_011034 | NP_035164
E230008J23Rik	0.7437	NA
Psmd10	0.743618	NM_001164177 | NM_016883 | NP_001157649 | NP_058579
Gm6273 /// LOC381765 /// LOC665506 /// Tcrb-J	0.743541	NA
Pepd	0.743385	NM_008820 | NP_032846
Spsb3	0.743288	NM_001163750 | NM_001163751 | NM_027141 | NP_001157222 | NP_001157223 | NP_081417
Lama2	0.74274	NM_008481 | NP_032507
Pcdhb21	0.742372	NM_053146 | NP_444376
Dlat	0.742153	NM_145614 | NP_663589
Mansc1	0.741676	NM_026345 | NP_080621
Tceal1	0.74161	NM_146236 | NP_666348
Gm8203 /// H2afz /// LOC100504949	0.741595	NA
4931414P19Rik	0.74136	NM_028890 | NP_083166
Pdk4	0.741239	NM_013743 | NP_038771
2610029G23Rik	0.741087	NM_026312 | NP_080588
Lamp2	0.741066	NM_001017959 | NM_010685 | NP_001017959 | NP_034815
Pcca	0.740883	NM_144844 | NP_659093
Ripply2	0.740848	NM_001037907 | NP_001032996
Aurkaip1	0.740808	NM_025338 | NP_079614
Tarsl2	0.740781	NM_172310 | NP_758514
Atp11b	0.740703	NM_029570 | NP_083846
4933431E20Rik	0.740676	NR_015459
1110002N22Rik	0.740651	NM_183275 | NP_899098
Tomm22	0.740454	NM_172609 | NP_766197
Neu2	0.740364	NM_001160163 | NM_001160164 | NM_001160165 | NM_015750 | NP_001153635 | NP_001153636 | NP_001153637 | NP_056565
Piga	0.74028	NM_011081 | NP_035211
Dkkl1	0.740227	NM_015789 | NP_056604
Zfp119b	0.739707	NM_146249 | NP_666361
Banp	0.739546	NM_001110100 | NM_016812 | NP_001103570 | NP_058092
Cela1	0.739405	NM_033612 | NP_291090
Jmjd7 /// Pla2g4b	0.739348	NA
Tmem218	0.739342	NM_025464 | NP_079740
Mlx	0.739218	NM_001159384 | NM_001159385 | NM_011550 | NP_001152856 | NP_001152857 | NP_035680
Cdkn2aipnl	0.739217	NM_029976 | NP_084252
Efcab7	0.738742	NM_145549 | NP_663524
Col19a1	0.738522	NM_007733 | NP_031759
Tmem160	0.738093	NM_026938 | NP_081214
Rpl41	0.737535	NM_018860 | NP_061348
Fen1	0.737463	NM_007999 | NP_032025
Rab33b	0.737448	NM_016858 | NP_058554
Cul1	0.737396	NM_012042 | NP_036172
Mrps22	0.737359	NM_025485 | NP_079761
Angel2	0.737124	NM_001199020 | NM_021421 | NP_001185949 | NP_067396 | NR_037578 | NR_037579
Srsf3	0.737025	NM_013663 | NP_038691 | NR_036613
Ralgapa2	0.736645	NM_001033348 | NP_001028520
2900055J20Rik	0.736641	XM_003085224 | XP_003085272
4432414F05Rik	0.736631	NA
Mylpf	0.736584	NM_016754 | NP_058034
Adipor2	0.73657	NM_197985 | NP_932102
2010107E04Rik	0.736144	NM_027360 | NP_081636
Rab7	0.735895	NM_009005 | NP_033031
B330016D10Rik	0.735861	NR_030695
Mmel1	0.735761	NM_013783 | NP_038811
Cnbp	0.735619	NM_001109745 | NM_001109746 | NM_013493 | NP_001103215 | NP_001103216 | NP_038521
Galt	0.735576	NM_016658 | NP_057867
Mrps7	0.735497	NM_025305 | NP_079581
Fam195b	0.735431	NM_001033231 | NP_001028403
Ifit3	0.735231	NM_010501 | NP_034631
Mat2b	0.735227	NM_001199274 | NM_134017 | NP_001186203 | NP_598778
2610029I01Rik	0.735209	NM_029840 | NP_084116
2900093K20Rik	0.735058	NA
Shfm1	0.73503	NM_009169 | NP_033195
Tbc1d23	0.734943	NM_026254 | NP_080530
Toe1	0.734942	NM_026654 | NP_080930
A830021K08Rik	0.734888	NA
Psg18	0.734844	NM_001163685 | NM_011963 | NP_001157157 | NP_036093
Mrc1	0.734781	NM_008625 | NP_032651
6330527O06Rik	0.734692	NM_029530 | NP_083806
Cript	0.734351	NM_019936 | NP_064320
Psrc1	0.734304	NM_001190161 | NM_019976 | NP_001177090 | NP_064360
Cyc1	0.734303	NM_025567 | NP_079843
Scand1	0.734069	NM_020255 | NP_064651
Lgals1	0.733919	NM_008495 | NP_032521
Xpnpep1	0.733708	NM_133216 | NP_573479
Slc16a12	0.733321	NM_172838 | NP_766426
Vta1	0.733053	NM_025418 | NP_079694
Casp1	0.733037	NM_009807 | NP_033937
Gorab	0.733019	NM_178883 | NP_849214
Pdhx	0.73292	NM_175094 | NP_780303
BC029214	0.732873	NM_153557 | NP_705785
Nip7	0.732785	NM_001164472 | NM_025391 | NP_001157944 | NP_079667 | NR_028367
AI314976	0.732775	NM_207219 | NP_997102
Pih1d2	0.732605	NM_028300 | NP_082576
Ccl17	0.732514	NM_011332 | NP_035462
Chi3l1	0.732348	NM_007695 | NP_031721
Cadps2	0.731961	NM_153163 | NP_694803
Gm2382 /// Mthfs	0.731937	NA
1700066M21Rik	0.731863	NM_028546 | NP_082822
Tbcd	0.731712	NM_029878 | NP_084154
Ciapin1	0.731632	NM_134141 | NP_598902
Trfr2	0.731349	NM_015799 | NP_056614
Plin2	0.731187	NM_007408 | NP_031434
Gpc5	0.731157	NM_175500 | NP_780709
Zkscan4	0.730961	NM_001039115 | NP_001034204
Mtbp	0.73069	NM_001168250 | NM_134092 | NP_001161722 | NP_598853
Pgam5	0.73058	NM_001163538 | NM_028273 | NP_001157010 | NP_082549
Lsm1	0.730387	NM_026032 | NP_080308
Synpo2l	0.730387	NM_175132 | NP_780341
Lyrm5	0.730385	NM_001163628 | NM_133688 | NP_001157100 | NP_598449
Tsen2	0.73032	NM_199033 | NP_950198
Pcdhb12	0.73028	NM_053137 | NP_444367
Slc4a9	0.730175	NM_172830 | NP_766418
Gramd1c	0.730108	NM_001172107 | NM_153528 | NP_001165578 | NP_705756
Zfp160	0.730084	NM_145483 | NP_663458
Mrpl46	0.729866	NM_023331 | NP_075820
Gm1821 /// Ubb	0.729505	NA
Dhx36	0.728318	NM_028136 | NP_082412
4930445K14Rik	0.728291	XR_002333 | XR_004543 | XR_005157
Dus1l	0.728216	NM_026824 | NP_081100
Mthfd1	0.728156	NM_138745 | NP_620084
Efcab10	0.728063	NM_029152 | NP_083428
Vamp7	0.727787	NM_011515 | NP_035645
Herc1	0.727629	NM_145617 | NP_663592
B230343J05Rik	0.727482	NA
Xrcc5	0.727409	NM_009533 | NP_033559
Prom1	0.727361	NM_001163577 | NM_001163578 | NM_001163581 | NM_001163582 | NM_001163583 | NM_001163584 | NM_001163585 | NM_008935 | NP_001157049 | NP_001157050 | NP_001157053 | NP_001157054 | NP_001157055 | NP_001157056 | NP_001157057 | NP_032961
A530021J07Rik	0.727191	XR_035179 | XR_035424
B230216N24Rik	0.727141	XR_106077 | XR_107280
Mad2l1bp	0.727046	NM_025649 | NP_079925
Mei1	0.726944	NM_028897 | NP_083173
Cmpk1	0.726664	NM_025647 | NP_079923
Coq2	0.726289	NM_027978 | NP_082254
Ggps1	0.726274	NM_010282 | NP_034412
Pnpla7	0.725939	NM_146251 | NP_666363
Pdcd2	0.725891	NM_008799 | NP_032825
2310011J03Rik	0.725865	NM_025521 | NP_079797
Efna1	0.725826	NM_001162425 | NM_010107 | NP_001155897 | NP_034237
Psmb4	0.725788	NM_008945 | NP_032971
Guf1	0.725696	NM_172711 | NP_766299
Srsf2ip	0.725543	NM_028148 | NP_082424
Gm4349	0.725404	NR_033637
Commd1	0.725333	NM_144514 | NP_653097
Vps26a	0.725234	NM_001113355 | NM_133672 | NP_001106826 | NP_598433
Gm7854	0.725136	NR_028417
Sdf2	0.725019	NM_009143 | NP_033169
Bzw2 /// Gm4354 /// Gm5589	0.724621	NA
8030425K09Rik	0.724229	NA
Ndufb5	0.724183	NM_025316 | NP_079592
Gm10119 /// Gm9000 /// Rps3a	0.724012	NA
2310028O11Rik	0.723786	NM_001163006 | NP_001156478 | NR_033745
Tdg	0.723777	NA
6530401D17Rik	0.723674	NM_029541 | NP_083817
Tsc22d3	0.723644	NM_001077364 | NM_010286 | NP_001070832 | NP_034416
Rhou	0.723598	NM_133955 | NP_598716
Rfxap	0.723596	NM_133231 | NP_573494
Coch	0.723391	NM_001198835 | NM_007728 | NP_001185764 | NP_031754
Bbs9	0.723259	NM_178415 | NM_181316 | NP_848502 | NP_851833
Taf13	0.723187	NM_025444 | NP_079720
Ssr4	0.723061	NM_001166480 | NM_009279 | NP_001159952 | NP_033305
Znhit2-ps	0.723047	NM_013859 | NP_038887
1700096K18Rik	0.72301	NR_027388
Nudt16l1	0.722954	NM_025839 | NP_080115
Polg2	0.722947	NM_015810 | NP_056625 | NR_027785
Bcap31	0.72265	NM_012060 | NP_036190
Syt16	0.722625	NM_172804 | NP_766392
Uba2	0.722512	NM_016682 | NP_057891
Psmd12	0.722401	NM_025894 | NP_080170
C230076A16Rik	0.722278	NA
Lsm10	0.722052	NM_001163266 | NM_138721 | NP_001156738 | NP_620046
Zfp367	0.721743	NM_175494 | NP_780703
7120451J01Rik /// LOC100503726	0.721582	NA
Llph	0.721437	NM_025431 | NP_079707
Cep57	0.721396	NM_026665 | NP_080941 | NR_037622
3110039C02Rik	0.721309	NA
Sco2	0.721181	NM_001111288 | NP_001104758
Arf2	0.721123	NM_007477 | NP_031503
2810021J22Rik	0.720993	NM_172403 | NP_765991
Kdm4d	0.720662	NM_173433 | NP_775609
Eif4a2	0.720388	NM_001123037 | NM_001123038 | NM_013506 | NP_001116509 | NP_001116510 | NP_038534
Zfp707	0.720358	NM_001081065 | NP_001074534
Rpe65	0.72017	NM_029987 | NP_084263
Adcy9	0.719781	NM_009624 | NP_033754
Scarna13	0.719731	NR_028576
Fgf12	0.719552	NM_010199 | NM_183064 | NP_034329 | NP_898887
2310003L22Rik	0.719359	NM_027093 | NP_081369
Gm561	0.71918	NM_001033297 | NP_001028469
4933400F03Rik	0.718919	NA
9930104L06Rik	0.718291	NM_177573 | NP_808241
Gpr137b /// Gpr137b-ps	0.718035	NA
Neurod6	0.717872	NM_009717 | NP_033847
Pold4	0.717833	NM_027196 | NP_081472
Pah	0.717816	NM_008777 | NP_032803
Tmem111	0.717769	NM_175101 | NP_780310
Ptpn2	0.717506	NM_001127177 | NM_008977 | NP_001120649 | NP_033003
Cox7c	0.717309	NA
Wdr12	0.717212	NM_001199060 | NM_001199061 | NM_021312 | NP_001185989 | NP_001185990 | NP_067287
Car4	0.717206	NM_007607 | NP_031633
Shcbp1	0.71717	NM_011369 | NP_035499
Kpna2	0.717168	NM_010655 | NP_034785
Ccdc32	0.716898	NM_199310 | NP_955014
Ikbkap	0.71663	NM_026079 | NP_080355
Mak16	0.716513	NM_026453 | NP_080729
2510006D16Rik	0.716218	NM_029748 | NP_084024
Gtf2h1	0.715988	NM_008186 | NP_032212
Gstcd	0.715629	NM_026231 | NP_080507
LOC100503500	0.71538	NA
Cdh1	0.715324	NM_009864 | NP_033994
3110035E14Rik	0.715187	NM_178399 | NP_848486
C920025E04Rik	0.715156	NA
Trnt1	0.715147	NM_027296 | NP_081572
Trim13	0.715059	NM_001164220 | NM_023233 | NP_001157692 | NP_075722
BC004004	0.714999	NM_030561 | NP_085038
Cck	0.714755	NM_031161 | NP_112438
Serinc4	0.714718	NM_001025371 | NP_001020542
Ufc1	0.714648	NM_025388 | NP_079664
C76798	0.714548	NA
Rdh9	0.714426	NM_153133 | NP_694773
Cntn4	0.714333	NM_001109749 | NM_001109751 | NM_173004 | NP_001103219 | NP_001103221 | NP_766592
Gm505	0.713902	NM_001111141 | NP_001104611
AI854517	0.713886	XR_105124 | XR_107917
Nkx3-1	0.713743	NM_010921 | NP_035051
Cops4	0.713416	NM_012001 | NP_036131
9630050P21Rik	0.713212	NA
Pacrgl	0.713192	NM_025755 | NP_080031
Gm2629	0.713045	XR_105931 | XR_107104
Tmed9	0.712995	NM_026211 | NP_080487
Fancm	0.712974	NM_178912 | NP_849243
A030001D20Rik	0.712927	XR_105107 | XR_107903
Atp10d	0.7129	NM_153389 | NP_700438 | NR_003966
Thap11	0.712694	NM_021513 | NP_067488
Nucb2	0.712577	NM_001130479 | NM_016773 | NP_001123951 | NP_058053
Bnip3	0.71247	NM_009760 | NP_033890
Itih2	0.712275	NM_010582 | NP_034712
Nr2c2ap	0.712213	NM_001025586 | NM_001025587 | NP_001020757 | NP_001020758
Zfp566	0.712204	NM_152814 | NP_690027
Bnip3l	0.712162	NM_009761 | NP_033891
Atg4b	0.712053	NM_174874 | NP_777363
Neb	0.711583	NM_010889 | NP_035019 | XR_104682 | XR_104683
Pabpn1l	0.71135	NM_001007462 | NP_001007463
Dscr3	0.711303	NM_007834 | NP_031860
AW050198	0.711221	XM_001474210 | XP_001474260
D6Wsu116e	0.711023	NM_026585 | NP_080861
Zfp647	0.710829	NM_001168276 | NM_172817 | NP_001161748 | NP_766405
Gba	0.710551	NM_001077411 | NM_008094 | NP_001070879 | NP_032120
Kctd5	0.710545	NM_027008 | NP_081284
Timm17a	0.710509	NM_011590 | NP_035720
Impdh2	0.710488	NM_011830 | NP_035960
Cdk7	0.71047	NM_009874 | NP_034004
9030224M15Rik	0.710458	NM_177793 | NP_808461
Dnajc25	0.710232	NM_001033165 | NP_001028337
LOC100503471	0.710154	NA
Psg16	0.710058	NM_007676 | NP_031702
Mal2	0.70989	NM_178920 | NP_849251
Idh3a	0.709513	NM_029573 | NP_083849
Cnrip1	0.709097	NM_029861 | NP_084137
Cnot8	0.708923	NM_026949 | NP_081225
Aste1	0.708749	NM_001164828 | NM_025651 | NP_001158300 | NP_079927
Zfp599	0.708651	NM_181419 | NP_852084
Tmem71	0.708527	NM_172514 | NP_766102
2810432D09Rik	0.708521	NM_027278 | NP_081554
4933429F08Rik	0.708416	NM_177828 | NP_808496
Prnp	0.708104	NM_011170 | NP_035300
Mterfd1	0.70807	NM_025547 | NP_079823
Wdhd1	0.707949	NM_172598 | NP_766186
2010012O05Rik	0.707941	NM_025563 | NP_079839
Slc35a1	0.70778	NM_011895 | NP_036025
LOC100504120 /// Ssh2	0.707744	NA
Zc3hc1	0.707699	NM_172735 | NP_766323
Cycs	0.707631	NA
Alox5ap	0.70743	NM_009663 | NP_033793
Lsm5	0.707403	NM_025520 | NP_079796
Vps33a	0.707364	NM_029929 | NP_084205
5530601H04Rik	0.706989	NR_015467
Rnls	0.706905	NM_001146342 | NM_001167818 | NP_001139814 | NP_001161290
0710001D07Rik	0.706635	NA
Msrb2	0.706629	NM_029619 | NP_083895
Depdc1a	0.706324	NM_001172092 | NM_001172093 | NM_029523 | NP_001165563 | NP_001165564 | NP_083799
Sdpr	0.706322	NM_138741 | NP_620080
Tmsb4x	0.705911	NM_021278 | NP_067253
Clns1a	0.70571	NM_023671 | NP_076160
Stx17	0.70546	NM_026343 | NP_080619
Slc35b1	0.70532	NM_016752 | NP_058032
Rer1	0.70531	NM_026395 | NP_080671
Psma4	0.705274	NM_011966 | NP_036096
Gm10094 /// Sap18	0.705205	NA
Rchy1	0.705007	NM_026557 | NP_080833
Jagn1	0.704959	NM_026365 | NP_080641
Serp2	0.704953	NM_001160326 | NP_001153798 | NR_027699
1190002A17Rik	0.704937	NM_001033874 | NP_001029046
AI835735	0.704906	NA
Efemp1	0.704454	NM_146015 | NP_666127
Dmrtc1a	0.704254	NM_001038616 | NM_027591 | NM_029378 | NP_001033705 | NP_081867 | NP_083654
Rab2a	0.704245	NM_021518 | NP_067493
Mthfd1l	0.704203	NM_001170785 | NM_001170786 | NM_172308 | NP_001164256 | NP_001164257 | NP_758512
Vps33b	0.70404	NM_178070 | NP_835171
AU019823	0.703885	NM_001134902 | NM_212449 | NP_001128374 | NP_997614
Insig2	0.703862	NM_133748 | NM_178082 | NP_598509 | NP_835183
Actr3b	0.703787	NM_001004365 | NP_001004365
Pam16	0.703749	NA
Gm10334 /// Gm5771 /// Prss1 /// Prss3	0.703517	NA
D330012F22Rik	0.703453	NM_178752 | NP_848867
Rpl7	0.703146	NM_011291 | NP_035421
Gm9983	0.702873	NA
Adcyap1	0.702838	NM_009625 | NP_033755
Hebp1	0.702569	NM_013546 | NP_038574
Apold1	0.702081	NM_001109914 | NP_001103384
Zfp433	0.701969	XR_105419
Birc5	0.701857	NM_001012273 | NM_009689 | NP_001012273 | NP_033819
9130019O22Rik /// E430018J23Rik /// Zfp747 /// Zfp764	0.70183	NA
Rab32	0.701829	NM_026405 | NP_080681
Tbc1d15	0.701755	NM_025706 | NP_079982
Mcat	0.701567	NM_001030014 | NP_001025185
Mtap7d2	0.701523	NM_001081124 | NP_001074593
Agmat	0.701101	NM_001081408 | NP_001074877
Igfbp3	0.701047	NM_008343 | NP_032369
Trmt5	0.700835	NM_029580 | NP_083856
Nap1l2	0.700747	NM_008671 | NP_032697
Urod	0.700699	NM_009478 | NP_033504
Kntc1	0.700577	NM_001042421 | NP_001035886
Cbln4	0.700558	NM_175631 | NP_783439
LOC100504707 /// Wfdc3	0.700521	NM_027961 | NP_082237
Fas	0.70038	NM_001146708 | NM_007987 | NP_001140180 | NP_032013
3010001F23Rik	0.700335	NA
Ndufs7	0.700316	NM_029272 | NP_083548
Zfp26	0.700188	NM_011753 | NP_035883
Haus7	0.700153	NM_028633 | NM_207104 | NP_082909 | NP_996987
2210418O10Rik /// LOC664987	0.700114	NA
Rad51	0.700077	NM_011234 | NP_035364
Smoc2	0.699976	NM_022315 | NP_071710
Pla2g16	0.699864	NM_139269 | NP_644675
Gtf2h4	0.699855	NM_010364 | NP_034494
Tfg	0.699757	NM_019678 | NP_062652
1700086O06Rik	0.69962	NR_015475 | NR_027903 | NR_027904
Clec10a	0.699132	NM_001204252 | NM_010796 | NP_001191181 | NP_034926
Anapc16	0.698952	NM_025514 | NP_079790
Rabl5	0.698942	NM_026073 | NP_080349
Ttc27	0.698896	NM_152817 | NP_690030
Srek1ip1	0.69882	NM_026075 | NP_080351
Fam192a	0.698816	NM_028221 | NP_082497
Il1rap	0.698567	NM_001159317 | NM_001159318 | NM_008364 | NM_134103 | NP_001152789 | NP_001152790 | NP_032390 | NP_598864
D030074E01Rik	0.698544	NM_029491 | NM_177038 | NP_083767 | NP_796012
Gm5617	0.698478	NM_001004191 | NP_001004191
Galnt1	0.698206	NM_001160404 | NM_013814 | NP_001153876 | NP_038842
Creg2	0.697712	NM_170597 | NP_733485
Rpl15	0.697668	NM_025586 | NP_079862
Plekhf1	0.697593	NM_024413 | NP_077724
Thyn1	0.697477	NM_144543 | NP_653126
Nudt1	0.697344	NM_008637 | NP_032663
Prkab1	0.697326	NM_031869 | NP_114075
Gm14325 /// Gm14326 /// Gm14430 /// Gm14434 /// Gm6710	0.697308	NA
Psma1	0.697215	NM_011965 | NP_036095
Foxred1	0.697151	NM_172291 | NP_758495
Mrpl32	0.696571	NM_029271 | NP_083547
Slc25a14	0.69657	NM_001166450 | NM_011398 | NP_001159922 | NP_035528
Snrpe	0.696253	NM_009227 | NP_033253
LOC654469	0.696243	XR_105742 | XR_106938
Ppp2ca	0.696038	NM_019411 | NP_062284
Pcdhb22	0.695968	NM_053147 | NP_444377
Slc3a1	0.695954	NM_009205 | NP_033231
Dnajc10	0.695809	NM_024181 | NP_077143
Ccdc79	0.695739	NM_180958 | NP_851289
Dctpp1	0.695606	NM_023203 | NP_075692
Lpxn	0.695593	NM_134152 | NP_598913
H2-M3	0.695561	NM_013819 | NP_038847
LOC100505062 /// Ywhaz	0.695455	NM_011740 | NP_035870
Gm8350	0.695045	XM_986833 | XP_991927
Ndufa9	0.69489	NM_025358 | NP_079634
2900056L01Rik	0.694789	NA
Rg9mtd3	0.694595	NM_027266 | NP_081542
Commd4	0.694454	NM_025417 | NP_079693
Ddx28	0.694179	NM_028038 | NP_082314
Atp6v1c1	0.694029	NM_025494 | NP_079770
Rpusd4	0.694016	NM_028040 | NP_082316
Zfp711	0.693995	NM_177747 | NP_808415
Scyl3	0.693898	NM_028776 | NP_083052
Fhad1	0.693889	NM_177868 | NP_808536
Itgb1bp2	0.693852	NM_013712 | NP_038740
Dnaja2	0.693704	NM_019794 | NP_062768
Hddc2	0.693684	NM_027168 | NP_081444
Fam72a	0.693595	NM_175382 | NP_780591
2700060E02Rik	0.693499	NM_026528 | NP_080804
A630023P12Rik	0.693443	XR_106296 | XR_107731
Gm10699	0.69344	NA
Mertk	0.69341	NM_008587 | NP_032613
1700123O20Rik	0.693181	NM_021437 | NP_067412
Hars2	0.693074	NM_080636 | NP_542367
Ercc3	0.692906	NM_133658 | NP_598419
Dmxl1	0.692728	NM_001081371 | NP_001074840
Gjc3	0.692696	NM_080450 | NP_536698
A330050F15Rik	0.692683	NM_001145192 | NP_001138664
Shmt1	0.692597	NM_009171 | NP_033197
4930422G04Rik	0.692222	NM_197997 | NP_932114
1500004F05Rik	0.692057	XM_987419 | XM_988852 | XM_989438 | XP_992513 | XP_993946 | XP_994532
Ccndbp1	0.691738	NM_010761 | NP_034891
Nt5c2	0.691615	NM_001164363 | NM_001164365 | NM_029810 | NP_001157835 | NP_001157837 | NP_084086 | NR_028353
Fam76a	0.691532	NM_001163792 | NM_145553 | NP_001157264 | NP_663528
Ppp1r3f	0.691526	NM_138605 | NP_613071
Lbr	0.691345	NM_133815 | NP_598576
Mark3	0.69132	NM_021516 | NM_022801 | NP_067491 | NP_073712
Rpa2	0.691306	NM_011284 | NP_035414
Ildr2	0.69119	NM_001164528 | NP_001158000
Btg3 /// Gm7334	0.691108	NA
Stard8	0.691038	NA
Vamp8	0.690952	NM_016794 | NP_058074
Tcta	0.690915	NM_133986 | NP_598747
Ctnnbl1	0.690786	NM_025680 | NP_079956
Hax1	0.690666	NM_011826 | NP_035956
BC003965	0.690368	NM_183150 | NP_898973
Dnajc9	0.690303	NM_134081 | NP_598842
9530051E23Rik	0.690271	NA
Gm9840 /// Rbx1	0.69027	NA
2900062L11Rik	0.690165	NM_029823 | NP_084099
Stx18	0.690144	NM_026959 | NP_081235
Ecscr	0.690045	NM_001033141 | NP_001028313
Fkbpl	0.69003	NM_019873 | NP_063926
Zwilch	0.690005	NM_026507 | NP_080783
BC066028	0.689885	NM_001001180 | NP_001001180
Fam26e	0.689784	NM_178908 | NP_849239
Slc19a3	0.689652	NM_030556 | NP_085033
C030034I22Rik	0.689634	NR_026848
Nubp2	0.689632	NM_011956 | NP_036086
Tlx1	0.68962	NM_021901 | NP_068701
Stag2	0.689617	NM_001077712 | NM_021465 | NP_001071180 | NP_067440
2310058N22Rik	0.68925	NA
Gpbp1	0.689152	NM_001122963 | NM_028487 | NP_001116435 | NP_082763
Pigp	0.68912	NM_001159616 | NM_001159617 | NM_001159618 | NM_001159619 | NM_001159620 | NM_019543 | NP_001153088 | NP_001153089 | NP_001153090 | NP_001153091 | NP_001153092 | NP_062416
Kbtbd4	0.689102	NM_025991 | NP_080267
E430018J23Rik	0.689015	NM_198011 | NP_932128
Thoc3	0.688934	NM_028597 | NP_082873
Tmem40	0.688679	NM_001168256 | NM_001168257 | NM_001168258 | NM_001168259 | NM_144805 | NP_001161728 | NP_001161729 | NP_001161730 | NP_001161731 | NP_659054
Tph2	0.68866	NM_173391 | NP_775567
9330159M07Rik	0.688636	NA
4833441D16Rik	0.688444	NA
A930007D18Rik	0.688434	NA
Cd2ap	0.688413	NM_009847 | NP_033977
Wnt10a	0.688126	NM_009518 | NP_033544
Hat1	0.687893	NM_026115 | NP_080391
Pitpna	0.687757	NM_008850 | NP_032876
Ppih	0.687751	NM_001110129 | NM_001110130 | NM_028677 | NP_001103599 | NP_001103600 | NP_082953
Chdh	0.687744	NM_001136240 | NM_172264 | NM_175343 | NP_001129712 | NP_758468 | NP_780552
Triap1	0.687634	NM_026933 | NP_081209
2610039C10Rik	0.687626	NM_025642 | NP_079918
Wfdc1	0.687565	NM_023395 | NP_075884
Hnrnpk	0.687539	NM_025279 | NP_079555
Klf6	0.687425	NM_011803 | NP_035933
Zfp551	0.687387	NM_001033820 | NP_001028992
Sgk2	0.687313	NM_013731 | NP_038759
Zc3h11a	0.686947	NM_144530 | NP_653113
Grap	0.686767	NM_027817 | NP_082093
Ogfrl1	0.686749	NM_001081079 | NP_001074548
Net1	0.686736	NM_001047159 | NM_019671 | NP_001040624 | NP_062645
A030009H04Rik	0.686705	NR_027827
Spcs1	0.686432	NM_026911 | NP_081187
Actr6	0.686389	NM_025914 | NP_080190
Polr2j	0.686278	NM_011293 | NP_035423
Epc2	0.686203	NM_172663 | NP_766251
Tfpi	0.686081	NM_001177319 | NM_001177320 | NM_011576 | NP_001170790 | NP_001170791 | NP_035706
Nat9	0.685889	NM_025400 | NP_079676
Ninl	0.685785	NM_207204 | NP_997087
Dpy30	0.685698	NM_001146222 | NM_001146223 | NM_001146224 | NM_024428 | NP_001139694 | NP_001139695 | NP_001139696 | NP_077746
Gm13138 /// Gm13242 /// Rex2 /// Zfp600	0.685639	NA
Hdac3	0.685622	NM_010411 | NP_034541
Npat	0.685559	NM_001081152 | NP_001074621
Sytl1	0.685552	NM_031393 | NP_113570
Mfsd3	0.685513	NM_027122 | NP_081398
Bpgm	0.68533	NM_007563 | NP_031589
D630038D15Rik	0.685117	NA
Caml	0.685096	NM_007596 | NP_031622
Tmem195	0.685019	NM_178767 | NP_848882
Uqcr10	0.684894	NA
6330563C09Rik	0.684732	NA
Cog7	0.684543	NM_001033318 | NP_001028490
Glcci1 /// Gm16039	0.684419	NR_033518
AI894139	0.684323	NM_178898 | NP_849229
Errfi1	0.684253	NM_133753 | NP_598514
Hmgb3	0.683996	NM_008253 | NP_032279
Rnf5	0.683791	NM_019403 | NP_062276
Crct1	0.683535	NM_028798 | NP_083074
Ssh2	0.6833	NM_177710 | NP_808378
Srp54a /// Srp54b /// Srp54c	0.683299	NA
Mapk12	0.683036	NM_013871 | NP_038899
Tiprl	0.682965	NM_145513 | NP_663488
Nhedc2	0.68295	NM_178877 | NP_849208
Ccdc104	0.682936	NM_025740 | NP_080016
E330020D12Rik	0.682805	NR_033736
Rfc2	0.682698	NM_020022 | NP_064406
Grpel2	0.682378	NM_021296 | NP_067271
Trdmt1	0.682376	NM_010067 | NP_034197
Cwf19l1	0.682049	NM_001081077 | NP_001074546
Acad8	0.68194	NM_025862 | NP_080138
Pex5l	0.681872	NM_001163516 | NM_001163517 | NM_021483 | NP_001156988 | NP_001156989 | NP_067458
Bid	0.681597	NM_007544 | NP_031570
Elp2	0.681468	NM_021448 | NP_067423
Gstm4	0.68146	NM_001160411 | NM_026764 | NP_001153883 | NP_081040
2700081L22Rik	0.681386	XR_106265 | XR_107593
Rab4b	0.681335	NM_029391 | NP_083667
Tmem68	0.681138	NM_028097 | NP_082373
4930466K18Rik	0.680897	NA
Ccdc41	0.680296	NM_029852 | NP_084128
Hadh	0.680283	NM_008212 | NP_032238
Glrx3	0.680221	NM_023140 | NP_075629
1500012F01Rik	0.680176	NM_001081005 | NP_001074474
Chd1l	0.679852	NM_026539 | NP_080815
Bmper	0.679749	NM_028472 | NP_082748
Tmem126a	0.679483	NM_025460 | NP_079736
Abcd2	0.679427	NM_011994 | NP_036124
Pdha1	0.679317	NM_008810 | NP_032836
Sub1	0.679195	NM_011294 | NP_035424
Thtpa	0.678933	NM_153083 | NP_694723
Ddb2	0.678685	NM_028119 | NP_082395
Galk1	0.678616	NM_016905 | NP_058601
Gm6453 /// Hmbs	0.678599	NA
Ndfip1	0.678562	NM_022996 | NP_075372
LOC100504029	0.678506	NA
Map3k6	0.678343	NM_016693 | NP_057902
Tmem57	0.678035	NM_025382 | NP_079658
Nfyc	0.677909	NM_001048168 | NM_008692 | NP_001041633 | NP_032718
Stx5a	0.677764	NM_001167799 | NM_019829 | NP_001161271 | NP_062803
Gemin6	0.677689	NM_026053 | NP_080329
Gstk1	0.677667	NM_029555 | NP_083831
Tax1bp3	0.677342	NM_029564 | NP_083840
Gm9971	0.677096	NA
Islr	0.677069	NM_001195431 | NM_012043 | NP_001182360 | NP_036173
Phka1	0.67701	NM_008832 | NM_173021 | NP_032858 | NP_766609
Commd9	0.676831	NM_029635 | NP_083911
Sec61g	0.676795	NA
Dnajc7	0.676784	NM_019795 | NP_062769
Rpl23	0.676705	NM_022891 | NP_075029
Fam73a	0.676685	NM_001162375 | NM_174868 | NP_001155847 | NP_777357
BC003267	0.676254	NM_145591 | NP_663566
Actr8	0.676098	NM_027493 | NP_081769
Asb13	0.676078	NM_080857 | NM_178283 | NP_543133 | NP_840068
Cenpq	0.676042	NM_031863 | NP_114069
LOC100036525	0.675863	NA
Spata21	0.675769	NM_177867 | NP_808535
6330512M04Rik	0.675715	NM_177265 | NP_796239
Gtpbp10	0.675712	NM_153116 | NP_694756
Snhg6	0.675408	NR_024067
Poglut1	0.675378	NM_172380 | NP_759012
Hbb-b1 /// Hbb-b2 /// LOC100503605	0.675369	NA
U2af1	0.674883	NM_001163769 | NM_024187 | NP_001157241 | NP_077149
D330050G23Rik	0.674864	XR_104704 | XR_107391
Tinf2	0.674864	NM_145705 | NP_663751
Lipo1 /// Lipo2 /// Lipo4	0.674854	NA
Gm5081	0.674643	NA
Chchd2 /// Scand3	0.674615	NA
Mcf2	0.674495	NM_133197 | NP_573460
Smu1	0.67447	NM_021535 | NP_067510
Slc25a40	0.674336	NM_178766 | NP_848881
Wdr20a	0.674105	NM_027149 | NP_081425
Pdgfrl	0.673991	NM_026840 | NP_081116
Synm	0.673955	NM_183312 | NM_201639 | NM_207663 | NP_899135 | NP_964001 | NP_997546
Omd	0.673914	NM_012050 | NP_036180
2900064A13Rik	0.673553	NM_133749 | NP_598510
Cyp4b1	0.673443	NM_007823 | NP_031849
A830052D11Rik	0.673336	NA
Nudt16	0.673289	NM_029385 | NP_083661
Tmem203	0.67293	NM_177344 | NP_796318
Lrrc16a	0.672604	NM_026825 | NP_081101
Clcc1	0.672574	NM_001177770 | NM_001177771 | NM_145543 | NP_001171241 | NP_001171242 | NP_663518
Pstpip2	0.672554	NM_013831 | NP_038859
Snw1	0.67254	NM_025507 | NP_079783
Klhdc4	0.672497	NM_145605 | NP_663580
2900056M20Rik	0.672469	XR_106056
Pdgfc	0.672435	NM_019971 | NP_064355
Sorl1	0.67242	NM_011436 | NP_035566
Dynlrb1	0.672374	NM_025947 | NP_080223
F11	0.672265	NM_028066 | NP_082342
Cdkn2d /// Gm4694	0.672003	NA
Nup37	0.671932	NM_027191 | NM_028334 | NP_081467 | NP_082610
1500002F19Rik	0.6717	XM_003084739 | XM_003086648 | XP_003084787 | XP_003086696
Tceal3 /// Tceal5 /// Tceal6	0.671615	NA
BC057079	0.6714	NM_001081184 | NP_001074653
Usp30	0.671165	NM_001033202 | NP_001028374
2700046G09Rik	0.671146	NR_033198
Mtf2	0.670744	NM_013827 | NP_038855
Psmc3	0.670708	NM_008948 | NP_032974
Aox1	0.670651	NM_009676 | NP_033806
Reps1	0.67042	NM_001111065 | NM_009048 | NP_001104535 | NP_033074
Eif4a3	0.669904	NM_138669 | NP_619610
Parp12	0.669682	NM_172893 | NP_766481
Tpst2	0.669654	NM_009419 | NP_033445
Dusp8	0.669646	NM_008748 | NP_032774
4930431P19Rik	0.669351	XR_002355 | XR_002370 | XR_005179
4833422C13Rik	0.669253	NR_015501 | NR_028313 | NR_028314
Sod1	0.669186	NM_011434 | NP_035564
Cse1l	0.668673	NM_023565 | NP_076054
Dync2li1	0.66863	NM_172256 | NP_758460
Rpp14	0.668545	NM_025938 | NP_080214
1810049H13Rik	0.668505	NM_025560 | NP_079836
Fam124a	0.668313	NA
Cd164l2	0.668153	NM_027152 | NP_081428
Cirh1a	0.66812	NM_011574 | NP_035704
Bach1	0.668034	NM_007520 | NP_031546
Asf1a	0.667919	NA
D730040F13Rik	0.667916	NM_175518 | NP_780727
Smyd4	0.667908	NM_001102611 | NP_001096081
Phyh	0.667432	NM_010726 | NP_034856
Nup85	0.667197	NM_001002929 | NP_001002929
Higd1b	0.667171	NM_080846 | NP_543122
Cwf19l2	0.667026	NM_027545 | NP_081821
Gins4	0.666996	NM_024240 | NP_077202
Abcc4	0.666886	NM_001033336 | NM_001163675 | NM_001163676 | NP_001028508 | NP_001157147 | NP_001157148
Snx6	0.666685	NM_026998 | NP_081274
Commd10	0.666654	NM_178377 | NP_848464
Tdrd9	0.666465	NM_029056 | NP_083332
Shq1	0.666375	NM_181590 | NP_853621
Rhoj	0.666207	NM_023275 | NP_075764
Psmc1	0.665705	NM_008947 | NP_032973
Pmpca	0.665663	NM_173180 | NP_775272
LOC100503652	0.665624	NA
Azin1	0.665557	NM_001102458 | NM_018745 | NP_001095928 | NP_061215
Ndufaf2	0.665514	NM_001127346 | NP_001120818
S100a4	0.66548	NM_011311 | NP_035441
Zfp661	0.66524	NM_001111029 | NM_028141 | NP_001104499 | NP_082417
LOC100504475	0.66475	NA
Thumpd3	0.664709	NM_008188 | NP_032214
Atpaf1	0.664527	NM_181040 | NP_851383
Hsd17b10	0.664511	NM_016763 | NP_058043
2810428J06Rik	0.664484	NA
Ube2j2	0.664352	NM_001039157 | NM_001039158 | NM_001039159 | NM_021402 | NP_001034246 | NP_001034247 | NP_001034248 | NP_067377
Prmt6	0.66423	NM_178891 | NP_849222 | NR_024139
A830039N20Rik	0.663943	XR_105607 | XR_106836
Kitl	0.663893	NM_013598 | NP_038626
Cd6	0.663598	NM_001037801 | NM_009852 | NP_001032890 | NP_033982
Tpp2	0.663591	NM_009418 | NP_033444
Spc24	0.663582	NM_026282 | NP_080558
Nap1l5	0.663336	NM_021432 | NP_067407
Ddit4l	0.66309	NM_030143 | NP_084419
Ehhadh	0.663035	NM_023737 | NP_076226
Pcdhb9	0.663009	NM_053134 | NP_444364
Laptm4a	0.662744	NM_008640 | NP_032666
Golga5	0.66268	NM_001199004 | NM_013747 | NP_001185933 | NP_038775
5730403M16Rik	0.662661	NM_172738 | NP_766326
Rnd1	0.662576	NM_172612 | NP_766200
Zfp119a	0.662528	NM_144546 | NP_653129
Nfkbia	0.66252	NM_010907 | NP_035037
LOC100505066	0.662479	NA
Dpm3	0.662314	NM_026767 | NP_081043
E130311K13Rik	0.662314	NM_177856 | NP_808524
Zfp455	0.662204	NM_001048204 | NP_001041669
Il4i1 /// Nup62-il4i1	0.662154	NA
D16H22S680E	0.661961	NM_138583 | NP_613049
Golga1	0.661798	NM_029793 | NP_084069
Agxt2l1	0.661717	NM_001163587 | NM_027907 | NP_001157059 | NP_082183
Suclg1	0.661617	NM_019879 | NP_063932
Msto1	0.6616	NM_144898 | NP_659147
Exph5	0.661485	NM_176846 | NP_789816
Gpn2	0.661485	NM_133884 | NP_598645
Tmem41b	0.661399	NM_153525 | NP_705745
AA987161	0.661201	XM_906771 | XP_911864
1810037I17Rik	0.661199	NM_024461 | NP_077781
Zfp760	0.661017	NM_001008501 | NP_001008501
Rpl26	0.660982	NM_009080 | NP_033106
Slc30a9	0.660695	NM_178651 | NP_848766
Rnf4	0.660681	NM_011278 | NP_035408
BC052688 /// Selk	0.660299	NA
Skp2	0.659881	NM_013787 | NM_145468 | NP_038815 | NP_663443
Rps14	0.659724	NM_020600 | NP_065625
Cmtm6	0.659716	NM_026036 | NP_080312
Clcn4-2	0.659602	NM_011334 | NP_035464
Mef2c	0.659422	NM_001170537 | NM_025282 | NP_001164008 | NP_079558
4932431P20Rik	0.659332	XR_035401 | XR_035432
Ctps	0.659155	NM_016748 | NP_058028
Abhd11	0.659113	NM_001190437 | NM_145215 | NP_001177366 | NP_660250 | NR_033794
Smpdl3a	0.659072	NM_020561 | NP_065586
4933405E24Rik	0.659055	NA
Clcn3	0.65897	NM_007711 | NM_173873 | NM_173874 | NM_173876 | NP_031737 | NP_776298 | NP_776299 | NP_776301
Nop10	0.658968	NM_025403 | NP_079679
Slc6a15	0.658884	NM_175328 | NP_780537
Olfml2b	0.65884	NM_177068 | NP_796042
D10Jhu81e	0.658724	NM_138601 | NP_613067
Arl1	0.658601	NM_025859 | NP_080135
Armc8	0.658394	NM_001166138 | NM_028768 | NP_001159610 | NP_083044
Clca1	0.658287	NM_009899 | NP_034029
Exosc8	0.658137	NM_001163570 | NM_027148 | NP_001157042 | NP_081424
Ddx42	0.658088	NM_028074 | NP_082350
Zdhhc21	0.657969	NM_026647 | NP_080923
Grp	0.657953	NM_175012 | NP_778177
2810488G03Rik	0.657665	XR_104963 | XR_107766
2410042D21Rik	0.657489	NM_024254 | NP_077216
Zfp189	0.657461	NM_145547 | NP_663522
Psmg1	0.657438	NM_019537 | NP_062410
Uimc1	0.657174	NM_011307 | NP_035437
Ift46	0.657071	NM_023831 | NP_076320
Nap1l4	0.657009	NM_008672 | NP_032698
Glrb	0.656963	NM_010298 | NP_034428
Arap2	0.65687	NM_178407 | NP_848494
Rnf34	0.656708	NM_030564 | NP_085041
Serp1	0.65647	NM_030685 | NP_109610
Chmp1b	0.656344	NM_024190 | NP_077152
Neurod1	0.656162	NM_010894 | NP_035024
Wdr35	0.655952	NM_001159527 | NM_172470 | NP_001152999 | NP_766058
1810022K09Rik	0.655947	NM_001099674 | NP_001093144
Herpud1	0.655932	NM_022331 | NP_071726
Aldh3a2	0.655923	NM_007437 | NP_031463
Zbtb6	0.655856	NM_146253 | NP_666365
AI413582	0.655848	NM_001002895 | NP_001002895
Eltd1	0.655822	NM_133222 | NP_573485
Angptl7	0.655699	NM_001039554 | NP_001034643
Casd1	0.65559	NM_145398 | NP_663373
Nsmce4a	0.655461	NM_001162855 | NP_001156327
Nedd1	0.655439	NM_008682 | NP_032708
Gm16515	0.655409	NM_025294 | NP_079570
Ncapd3	0.655403	NM_178113 | NP_835214
Hbs1l	0.655389	NM_001042593 | NM_001145209 | NM_019702 | NP_001036058 | NP_001138681 | NP_062676
Ctbs	0.655388	NM_028836 | NP_083112
Rbmxrt	0.655326	NM_009033 | NP_033059
Sap30	0.655319	NM_021788 | NP_068560
Mfn1	0.655296	NM_024200 | NP_077162
Eif3g	0.655206	NM_016876 | NP_058572
Tmem191c	0.655009	NM_177473 | NP_803424
Mrpl28	0.654887	NM_024227 | NP_077189
Nme2	0.654345	NM_001077529 | NM_008705 | NP_001070997 | NP_032731
Zfp71-rs1 /// Zfp738	0.654328	NA
Tmx1	0.654236	NM_028339 | NP_082615
Mt1	0.654208	NM_013602 | NP_038630
Cpsf3l	0.654192	NM_028020 | NP_082296
Tmem120a	0.653944	NM_172541 | NP_766129
Pfn4	0.653884	NM_028376 | NP_082652
Ubxn2a	0.653881	NM_145441 | NP_663416
Ctsll3	0.653747	NM_027344 | NP_081620
Tnnc1	0.65374	NM_009393 | NP_033419
Rbbp7	0.653723	NM_009031 | NP_033057
Usp53	0.653645	NM_133857 | NP_598618
Wtip	0.653345	NM_207212 | NP_997095
Atr	0.653337	NM_019864 | NP_063917
AY036118	0.65325	XR_002323 | XR_004526
Rnf7	0.652913	NM_011279 | NP_035409
Ccdc55	0.652756	NM_001012309 | NP_001012309
Fam171b	0.652597	NM_175514 | NP_780723
Bet1	0.652504	NM_009748 | NP_033878
9230114K14Rik	0.652382	NR_015537
Ptges2	0.652237	NM_133783 | NP_598544
Ccdc126	0.6522	NM_175098 | NP_780307
Snx17	0.652167	NM_153680 | NP_710147
Cstf3	0.652148	NM_001037326 | NM_145529 | NM_177253 | NP_001032403 | NP_663504 | NP_796227
Prkag1	0.652005	NM_016781 | NP_058061
1700056N10Rik	0.651684	NA
Serpinb8	0.651616	NM_001159748 | NM_011459 | NP_001153220 | NP_035589
Ythdf3	0.651127	NM_001145919 | NM_172677 | NP_001139391 | NP_766265 | NR_027375
Ftsj2	0.65079	NM_026510 | NP_080786
Adal	0.650748	NM_029475 | NP_083751
Snhg8	0.650509	NR_028574
Zkscan17	0.650499	NM_001130529 | NM_172941 | NP_001124001 | NP_766529
Mpi	0.650441	NM_025837 | NP_080113
Ccdc65	0.650414	NM_153518 | NP_705738
Pafah2	0.650095	NM_133880 | NP_598641
Actl6a	0.649883	NM_019673 | NP_062647
LOC100503690	0.649555	NA
1700109H08Rik	0.649517	NM_029843 | NP_084119
Blm	0.649299	NM_001042527 | NM_007550 | NP_001035992 | NP_031576
Zfp708	0.649206	NM_001012325 | NM_001012448 | NM_001012449 | NP_001012325 | NP_001012450 | NP_001012451
Wdr5b	0.649119	NM_027113 | NP_081389
Dbndd2	0.648927	NM_001048227 | NM_001048228 | NM_001048229 | NM_026797 | NP_001041692 | NP_001041693 | NP_001041694 | NP_081073
4921511C10Rik	0.648894	NA
Ltc4s	0.64887	NM_008521 | NP_032547
Slc31a1	0.648845	NM_175090 | NP_780299
Gk5	0.648806	NM_177352 | NP_796326
1110034G24Rik	0.648528	NM_028637 | NP_082913
Lgals8	0.648459	NM_001199043 | NM_018886 | NP_001185972 | NP_061374
Gm10709 /// Gm3550 /// Gm6344 /// LOC100503055 /// Rpl29	0.648354	NA
Matn2	0.648298	NM_016762 | NP_058042 | XR_105671 | XR_105672 | XR_106898 | XR_106899
Gabra4	0.64809	NM_010251 | NP_034381
Alox12b	0.64804	NM_009659 | NP_033789
9930012K11Rik	0.648002	NM_001004155 | NM_001112735 | NP_001004155 | NP_001106206
A930017M01Rik	0.647992	NR_033609
Arrdc3	0.647929	NM_001042591 | NP_001036056
Eprs	0.647927	NM_029735 | NP_084011
BC002059	0.647649	XR_105875 | XR_107040
[truncated: 19,679 more rows]

## Sheet: Cochlea (GSE4786)
Gene	Correlation	Refseqs
Sirt3	1	NM_001127351 | NM_001177804 | NM_022433 | NP_001120823 | NP_001171275 | NP_071878
Hist3h2a	0.995853	NM_178218 | NP_835736
Orm1	0.99575	NM_008768 | NP_032794
Tpra1	0.994594	NM_011906 | NP_036036
Rnf152	0.993766	NM_001160368 | NM_178779 | NP_001153840 | NP_848894
Rhoq	0.993092	NM_145491 | NP_663466
2700023E23Rik	0.992864	NA
2010315B03Rik	0.992817	XR_106459 | XR_108173
Gm14326 /// Gm14399	0.991988	NA
Hnrnph3	0.990778	NM_001079824 | NP_001073293
Zfp51	0.990029	NM_009558 | NP_033584
Naf1	0.989936	NM_001163564 | NP_001157036
1300003B13Rik	0.989919	NM_198003 | NP_932120
Phldb2	0.989837	NM_153412 | NP_700461
Cldn11	0.988859	NM_008770 | NP_032796
1810013L24Rik /// LOC100503807	0.988289	NA
Slco1a4	0.987229	NM_030687 | NP_109612
Fam69a	0.986711	NM_026062 | NP_080338
Paqr3	0.985918	NM_198422 | NP_940814
Cfh	0.984864	NM_009888 | NP_034018
Prodh	0.984667	NM_011172 | NP_035302
Pdgfc	0.984665	NM_019971 | NP_064355
Mlxip	0.984661	NM_133917 | NM_177582 | NP_598678 | NP_808250
BC006779	0.984361	NM_183162 | NP_898985
Cry2	0.983463	NM_001113333 | NM_009963 | NP_001106804 | NP_034093
Mfap1a	0.983341	NM_026220 | NP_080496
Hdac3	0.982943	NM_010411 | NP_034541
Otor	0.982273	NM_020595 | NP_065620
Kcnb1 /// Pacsin2	0.981173	NA
Megf8	0.980334	NM_001160400 | NP_001153872
Gm10786	0.980088	NM_009124 | NP_033150 | XM_003084921 | XM_003085862 | XP_003084969 | XP_003085910
Romo1	0.979566	NM_001164215 | NM_001164216 | NM_001164217 | NM_025946 | NP_001157687 | NP_001157688 | NP_001157689 | NP_080222
Mapk4	0.97927	NM_172632 | NP_766220
Zcchc18	0.979235	NM_001035509 | NM_001035510 | NM_025893 | NP_001030586 | NP_001030587 | NP_080169
Hnrpll	0.979227	NM_144802 | NP_659051
Arfgap1	0.978343	NM_001177706 | NM_001177707 | NM_001177708 | NM_001177709 | NM_001177710 | NM_145760 | NP_001171177 | NP_001171178 | NP_001171179 | NP_001171180 | NP_001171181 | NP_665703
Dnajc15	0.978289	NM_025384 | NP_079660
Aldh6a1	0.977979	NM_134042 | NP_598803
Fam107a	0.977947	NM_183187 | NP_899010
2610021A01Rik	0.977477	XR_030795 | XR_031644
Sp3	0.977093	NM_001018042 | NM_001098425 | NP_001018052 | NP_001091895
Zfp180	0.976139	NM_001045486 | NP_001038951
Slc25a20	0.976089	NM_020520 | NP_065266
Slc7a8	0.975664	NM_016972 | NP_058668
Gpatch1	0.975159	NM_026181 | NP_080457
Nudt12	0.974944	NM_026497 | NP_080773
Per1	0.974691	NM_001159367 | NM_011065 | NP_001152839 | NP_035195
9530056K15Rik	0.974671	NM_177218 | NP_796192
LOC75771	0.974435	NA
Lsmd1	0.97413	NM_030083 | NP_084359
Gramd1a	0.973984	NM_027898 | NP_082174
Kcnj10	0.97397	NM_001039484 | NP_001034573
Amph	0.973037	NM_175007 | NP_778172
Zfp870	0.972181	NM_207245 | NP_997128
Pgp	0.972125	NM_025954 | NP_080230
Gm9790 /// Higd1a	0.972006	NA
Slc4a10	0.971982	NM_033552 | NP_291030
Rpl13 /// Tax1bp3	0.971773	NA
Edc4	0.971744	NM_181594 | NP_853625
Gm5089	0.971731	NR_033325 | NR_033326
Coq5	0.971687	NM_026504 | NP_080780
Ttc30b	0.971618	NM_028235 | NP_082511
Mfsd2a	0.971518	NM_029662 | NP_083938
Nr2f1	0.971386	NM_010151 | NP_034281
Hint2	0.971385	NM_026871 | NP_081147
Clca5	0.97094	NM_178697 | NP_848812
2610017I09Rik	0.970762	NR_027826
Nov	0.970233	NM_010930 | NP_035060
Spag7	0.969969	NM_001167669 | NM_172561 | NP_001161141 | NP_766149
Ndufs6	0.969952	NM_010888 | NP_035018 | NR_033306
Ficd	0.969894	NM_001010825 | NP_001010825
1810008A18Rik	0.969626	NM_133998 | NP_598759
Stard8	0.96961	NA
rp9	0.969597	NM_018739 | NP_061209
Polr2i	0.969468	NM_027259 | NP_081535
Ccdc72	0.969462	NM_183250 | NP_899073
Rbm7	0.969368	NM_144948 | NP_659197 | NR_037589
Slc25a33	0.96933	NM_027460 | NP_081736
C030027H14Rik /// Srgap1	0.969289	NA
Pam16	0.96925	NA
Brpf1	0.969233	NM_030178 | NP_084454
Pom121	0.969152	NM_148932 | NP_683734
Ccdc32	0.968794	NM_199310 | NP_955014
Pomgnt1	0.968432	NM_026651 | NM_029786 | NP_080927 | NP_084062
Alg1	0.96841	NM_145362 | NP_663337
Fahd1	0.968278	NM_023480 | NP_075969
Thbd	0.967988	NM_009378 | NP_033404
C920025E04Rik /// H2-T23 /// LOC100505163	0.96661	NA
LOC631302 /// Pqbp1	0.966449	NA
Zfp26	0.966432	NM_011753 | NP_035883
Ier2	0.966208	NM_010499 | NP_034629
5430437P03Rik	0.966153	NM_026636 | NP_080912
Colec12	0.966005	NM_130449 | NP_569716
Rab33b	0.965965	NM_016858 | NP_058554
Cldn12	0.965684	NM_001193659 | NM_001193660 | NM_001193661 | NM_022890 | NP_001180588 | NP_001180589 | NP_001180590 | NP_075028
Arid1b	0.965586	NM_001085355 | NP_001078824
Nr4a1	0.965232	NM_010444 | NP_034574
Fam43a	0.965208	NM_177632 | NP_808300
Fam160b2	0.965177	NM_194345 | NP_919326
Lyrm5	0.965156	NM_001163628 | NM_133688 | NP_001157100 | NP_598449
Ifnar1	0.964474	NM_010508 | NP_034638
Ppp4r1	0.964064	NM_001114131 | NM_146081 | NP_001107603 | NP_666193
Ina	0.963975	NM_146100 | NP_666212
LOC100504603 /// Raph1	0.963959	NM_001045513 | NP_001038978
Lect1	0.963731	NM_010701 | NP_034831
Prickle2	0.963675	NM_001081146 | NM_001134459 | NM_001134460 | NM_001134461 | NP_001074615 | NP_001127931 | NP_001127932 | NP_001127933
Pan2	0.963647	NM_133992 | NP_598753
Sos2	0.963465	NM_001135559 | NP_001129031
AI844685	0.963231	NA
Gm4596 /// Ube2d3	0.963012	NM_025356 | NP_079632
Fam47e	0.962736	NM_001033478 | NM_001170571 | NM_001170572 | NP_001028650 | NP_001164042 | NP_001164043
3110073H01Rik	0.962646	NA
Pin4	0.962555	NM_027181 | NP_081457
Fam151b	0.962446	NM_001163627 | NP_001157099
Mrpl46	0.962207	NM_023331 | NP_075820
Zfp551	0.961858	NM_001033820 | NP_001028992
Wbp2	0.961756	NM_016852 | NP_058548
1110001J03Rik	0.961459	NM_025363 | NP_079639
Slc47a1	0.961424	NM_026183 | NP_080459
Hmgn3	0.961383	NM_026122 | NM_175074 | NP_080398 | NP_778249
Pxmp3	0.961354	NM_001163301 | NM_001163302 | NM_001163303 | NM_001163304 | NM_001163305 | NM_001163306 | NM_008994 | NP_001156773 | NP_001156774 | NP_001156775 | NP_001156776 | NP_001156777 | NP_001156778 | NP_033020
Tex10	0.96102	NM_172304 | NP_758508
Ccdc90b	0.960829	NM_001162918 | NM_025515 | NP_001156390 | NP_079791
Trim39	0.960487	NM_024468 | NM_178281 | NP_077788 | NP_840065
Dpy19l4	0.960485	NM_001081201 | NP_001074670
Cxcr7	0.960332	NM_007722 | NP_031748
Muc15	0.960287	NM_172979 | NP_766567
Smyd2	0.960268	NM_026796 | NP_081072
AI452195	0.960215	NM_011056 | NP_035186 | XM_003084945 | XM_003085892 | XP_003084993 | XP_003085940
Uxt	0.960105	NM_013840 | NP_038868
Zfp869	0.960067	NM_001039965 | NM_001039967 | NM_181274 | NP_001035054 | NP_001035056 | NP_851791
A230058F20Rik	0.959938	NA
Fbxo11	0.959862	NM_001081034 | NP_001074503
Oasl2	0.959696	NM_011854 | NP_035984
5730494N06Rik	0.959559	NM_001141971 | NM_027478 | NP_001135443 | NP_081754
Zbtb11	0.959323	NM_173026 | NP_766614
Prorsd1	0.959143	NM_001163454 | NM_026465 | NP_001156926 | NP_080741
B230337E12Rik	0.958808	NA
Syap1	0.958566	NM_025932 | NP_080208
Ttc35	0.958539	NM_025736 | NP_080012
Dbr1	0.958504	NM_031403 | NP_113580
Atf1	0.958367	NM_007497 | NP_031523
Pgm1	0.958252	NM_025700 | NP_079976
BB144871	0.958159	NA
Ppa2	0.957821	NM_146141 | NP_666253
A730054J21Rik	0.957689	NA
Mettl5	0.957575	NM_029280 | NP_083556
Plin4	0.957458	NM_020568 | NP_065593
Cnih4	0.957259	NM_030131 | NP_084407
Oaz1	0.957157	NM_008753 | NP_032779
Csad	0.956983	NM_144942 | NP_659191
Actr6	0.956736	NM_025914 | NP_080190
Prmt8	0.956629	NM_201371 | NP_958759
Rell1	0.95655	NM_145923 | NP_666035
Mir1931	0.956457	NA
Pex26	0.956411	NM_028730 | NP_083006
LOC100505062	0.956386	NM_011740 | NP_035870
Pex14	0.956344	NM_019781 | NP_062755
Zfp263	0.956343	NM_148924 | NP_683726
Fam96a	0.956318	NM_026635 | NP_080911
F2r	0.956286	NM_010169 | NP_034299
Tceb1	0.956257	NM_026456 | NP_080732
Rpl13a /// Zfp526	0.956203	NA
Tstd2	0.956191	NM_173033 | NP_766621
Cisd3	0.956161	NM_001085500 | NP_001078969
2810432L12Rik	0.956108	NM_025944 | NP_080220
Deb1	0.955984	NM_026794 | NP_081070
Mbtps2	0.955746	NM_172307 | NP_758511
Dnase1	0.955565	NM_010061 | NP_034191
B4galnt4	0.955203	NM_177897 | NP_808565
Hivep1	0.954609	NM_007772 | NP_031798
Itih2	0.954559	NM_010582 | NP_034712
LOC100504504	0.954316	NA
Klhl2 /// LOC100502725	0.954244	NM_178633 | NP_848748
Qpct	0.954115	NM_027455 | NP_081731
Sts	0.953851	NM_009293 | NP_033319 | XM_001005126 | XP_001005126
Tmem119	0.953783	NM_146162 | NP_666274
Ptpla	0.953758	NM_001012396 | NM_013935 | NP_001012396 | NP_038963
BC024659	0.953453	NM_001135577 | NP_001129049
Pgbd5	0.953115	NM_171824 | NP_741958
Nbea	0.953076	NM_030595 | NP_085098
Slc6a20a	0.952872	NM_139142 | NP_631881
Arl3	0.95257	NM_019718 | NP_062692
Wasf1	0.952063	NM_031877 | NP_114083
Med10	0.95197	NM_138596 | NP_613062
Rps28	0.951962	NM_016844 | NP_058540
Itgb8	0.951616	NM_177290 | NP_796264
Gm13629	0.95152	NR_033495
Mansc1	0.951463	NM_026345 | NP_080621
Slc33a1	0.951232	NM_015728 | NP_056543
Adig	0.951165	NM_145635 | NP_663610
Islr	0.950922	NM_001195431 | NM_012043 | NP_001182360 | NP_036173
Lysmd3	0.950908	NM_030257 | NP_084533
Napepld	0.950903	NM_178728 | NP_848843
Cox7a1	0.950603	NM_009944 | NP_034074
Comtd1	0.950596	NM_026965 | NP_081241
X99384	0.950587	NM_013753 | NP_038781
Atpbd4	0.950465	NM_025675 | NP_079951
Slc35e2	0.950454	NM_177186 | NP_796160
0610031J06Rik	0.950265	NM_020003 | NP_064387
Fam192a	0.950234	NM_028221 | NP_082497
Sumo1	0.950178	NM_009460 | NP_033486
2900062L11Rik	0.950097	NM_029823 | NP_084099
Psmg1	0.950086	NM_019537 | NP_062410
Myrip	0.950049	NM_144557 | NP_653140
Zfp513	0.949899	NM_001177901 | NM_175311 | NP_001171372 | NP_780520
Papd5	0.949863	NM_001164497 | NM_001164498 | NM_001164499 | NP_001157969 | NP_001157970 | NP_001157971
AI316807	0.949843	NM_001012667 | NM_001146117 | NP_001012685 | NP_001139589
Mt3	0.949799	NM_013603 | NP_038631
Commd6	0.949506	NM_001033132 | NM_001168592 | NP_001028304 | NP_001162064
Gtf2a2	0.949299	NM_001039519 | NP_001034608
Kbtbd7	0.949218	NM_001024135 | NP_001019306
Sirt1	0.94917	NM_001159589 | NM_001159590 | NM_019812 | NP_001153061 | NP_001153062 | NP_062786
Zfp1	0.949163	NM_001037665 | NM_011742 | NP_001032754 | NP_035872
Rnd2	0.948966	NM_009708 | NP_033838
Polr2c	0.948841	NM_009090 | NP_033116
AI451458	0.94871	NA
Otos	0.948656	NM_153114 | NP_694754
Stoml2	0.94852	NM_023231 | NP_075720
Cd1d1	0.9485	NM_007639 | NP_031665
Pigy	0.948163	NM_025574 | NP_079850
Lrrc42	0.948145	NM_029985 | NP_084261
Omd	0.947812	NM_012050 | NP_036180
Wsb1	0.947629	NM_001042565 | NM_019653 | NP_001036030 | NP_062627
9930031P18Rik	0.947585	NA
Ifit1	0.94757	NM_008331 | NP_032357
Fam176a	0.94738	NM_145570 | NP_663545
BC029722	0.947377	NR_015528
Rasd1	0.947328	NM_009026 | NP_033052
Zic1	0.947249	NM_009573 | NP_033599
Sytl2	0.947237	NM_001040085 | NM_001040086 | NM_001040087 | NM_001040088 | NM_031394 | NP_001035174 | NP_001035175 | NP_001035176 | NP_001035177 | NP_113571
Rad9	0.947193	NM_011237 | NP_035367
Rxrb	0.947172	NM_011306 | NP_035436
Hp1bp3	0.946885	NM_001122896 | NM_001122897 | NM_010470 | NP_001116368 | NP_001116369 | NP_034600
AI987944	0.946715	NM_001199330 | NM_183167 | NP_001186259 | NP_898990
Cstf2t	0.946705	NM_031249 | NP_112539
Samd9l	0.946639	NM_010156 | NP_034286
Dync1i1	0.946529	NM_001191023 | NM_001191025 | NM_001191026 | NM_001191027 | NM_010063 | NP_001177952 | NP_001177954 | NP_001177955 | NP_001177956 | NP_034193
Dusp1	0.946437	NM_013642 | NP_038670
Pfdn2	0.9464	NM_011070 | NP_035200
Ly96	0.946368	NM_001159711 | NM_016923 | NP_001153183 | NP_058619
Gm13363 /// Ptp4a1	0.946154	NA
Ttc17	0.946149	NM_183106 | NP_898929
Svip	0.946103	NM_001160345 | NP_001153817 | NR_027704
Gys2	0.94602	NM_145572 | NP_663547
D10Bwg1379e	0.94594	NM_001033258 | NP_001028430
Zfp275	0.945784	NM_001160229 | NM_031494 | NP_001153701 | NP_113682
A130040M12Rik	0.945302	NR_002860
Hibch	0.945288	NM_146108 | NP_666220
6330512M04Rik	0.944954	NM_177265 | NP_796239
Gkap1	0.944888	NM_019832 | NP_062806
2010300C02Rik	0.944432	NM_028096 | NP_082372
Plscr2	0.944174	NM_001195084 | NM_008880 | NP_001182013 | NP_032906
Ptgds	0.944152	NM_008963 | NP_032989
1110059G10Rik	0.943911	NM_025419 | NP_079695
Mela	0.943687	NM_008581 | NP_032607
Slc27a2	0.943679	NM_011978 | NP_036108
Abhd14b	0.943548	NM_029631 | NP_083907
Grhpr	0.943545	NM_080289 | NP_525028
Ppip5k2	0.943376	NM_173760 | NP_776121
Ralgapa2	0.943234	NM_001033348 | NP_001028520
Gmpr	0.943057	NM_025508 | NP_079784
Mrpl30	0.942951	NM_027098 | NP_081374
Imp3	0.942802	NM_133976 | NP_598737
Stmn4	0.942787	NM_019675 | NP_062649
Faim	0.942678	NM_001122851 | NM_011810 | NP_001116323 | NP_035940
Rnf128	0.942593	NM_023270 | NP_075759
1190005I06Rik	0.942433	NM_197988 | NP_932105
Tprkb	0.942363	NM_001170488 | NM_176842 | NP_001163959 | NP_789812
Sp2	0.942101	NM_001080964 | NM_030220 | NP_001074433 | NP_084496
Higd1c /// Mettl7a1 /// Mettl7a2	0.942	NA
Snx17	0.941979	NM_153680 | NP_710147
6530401D17Rik	0.941844	NM_029541 | NP_083817
Rab13	0.941733	NM_026677 | NP_080953
Ccdc59	0.941689	NM_025602 | NP_079878
Avpi1	0.941599	NM_027106 | NP_081382
Snord89	0.941115	NR_028555
Atp8b1	0.940717	NM_001001488 | NP_001001488
Gm561	0.940668	NM_001033297 | NP_001028469
Gm5081	0.940338	NA
Chdh	0.940311	NM_001136240 | NM_172264 | NM_175343 | NP_001129712 | NP_758468 | NP_780552
Calb2	0.940245	NM_007586 | NP_031612
Noxo1	0.94006	NM_027988 | NP_082264
Mageh1	0.940049	NM_023788 | NP_076277
LOC100503670	0.940029	NA
Trim41	0.939874	NM_145377 | NP_663352
Gjb2	0.939746	NM_008125 | NP_032151
2010107G23Rik	0.93964	NM_027251 | NP_081527
Nkiras1	0.939506	NM_023526 | NP_076015
Gpr116	0.93942	NM_001081178 | NP_001074647
Ppfia2	0.939378	NM_177373 | NP_796347
Gm10166 /// Gm10268 /// Gm10362 /// Gm6133 /// Hk1 /// Rpl17 /// Rpl17-ps3	0.939328	NA
Zfp71-rs1 /// Zfp738	0.939309	NA
Armc1 /// LOC634390	0.939277	NA
Zfp871	0.939055	NM_172458 | NP_766046
Fam176b	0.938929	NM_172145 | NP_742157
Stag2	0.938913	NM_001077712 | NM_021465 | NP_001071180 | NP_067440
8430410K20Rik	0.938905	NM_145609 | NP_663584
2310004I24Rik	0.938813	NM_025510 | NP_079786
Hist1h2bc	0.938634	NM_023422 | NP_075911
Tnip1	0.938281	NM_001199275 | NM_001199276 | NM_021327 | NP_001186204 | NP_001186205 | NP_067302
Mast3	0.938043	NM_199308 | NP_955012
Zfp422	0.93789	NM_026057 | NP_080333
LOC100503607	0.937824	NA
Hps5	0.93777	NM_001005247 | NM_001005248 | NM_001167864 | NP_001005247 | NP_001005248 | NP_001161336
Slc44a3	0.937315	NM_145394 | NP_663369
A2m	0.937143	NM_175628 | NP_783327
Lzts2	0.937138	NM_001130525 | NM_001130526 | NM_145503 | NP_001123997 | NP_001123998 | NP_663478
Hnmt	0.93704	NM_080462 | NP_536710
1700020C11Rik	0.936908	NM_026443 | NP_080719
Aox1	0.93676	NM_009676 | NP_033806
Bod1	0.936567	NM_001024919 | NP_001020090
Pik3r4	0.936501	NM_001081309 | NP_001074778
Tmem212	0.936439	NM_001164437 | NP_001157909
Med21	0.93641	NM_025315 | NP_079591
AU014972	0.936009	NA
LOC100502863 /// Morf4l2	0.935974	NM_001168225 | NM_001168226 | NM_001168227 | NM_001168228 | NM_001168229 | NM_001168230 | NM_019768 | NP_001161697 | NP_001161698 | NP_001161699 | NP_001161700 | NP_001161701 | NP_001161702 | NP_062742
Abhd8	0.935744	NM_022419 | NP_071864
Tmx1	0.935694	NM_028339 | NP_082615
Rfc4	0.935238	NM_145480 | NP_663455
Ruvbl1	0.935137	NM_019685 | NP_062659
Col11a2	0.935069	NM_009926 | NP_034056
Traf7	0.934989	NM_001172113 | NM_001172114 | NM_153792 | NP_001165584 | NP_001165585 | NP_722487
Poln	0.934852	NM_181857 | NP_862905
Wtap	0.934814	NM_001113532 | NM_001113533 | NM_175394 | NP_001107004 | NP_001107005 | NP_780603
Dnajc9	0.934409	NM_134081 | NP_598842
Fndc4	0.934375	NM_022424 | NP_071869
5930433N17Rik	0.934337	NA
Fbxl16	0.933979	NM_001164225 | NP_001157697
Kazald1	0.933813	NM_178929 | NP_849260
Nipsnap3b	0.933798	NM_025623 | NP_079899
Snrnp200	0.933767	NM_177214 | NP_796188
Sbk1	0.933688	NM_145587 | NP_663562
1810020D17Rik	0.93351	NM_001177945 | NM_001177946 | NM_001177947 | NM_183251 | NP_001171416 | NP_001171417 | NP_001171418 | NP_899074
Pla2g4a	0.933115	NM_008869 | NP_032895
Zranb2	0.933055	NM_017381 | NP_059077
Faim2	0.93268	NM_001038658 | NM_028224 | NP_001033747 | NP_082500
Eif2b4	0.932569	NM_001127355 | NM_001127356 | NM_010122 | NP_001120827 | NP_001120828 | NP_034252
Klhdc8a	0.932532	NM_144810 | NP_659059
Zkscan16	0.932493	NM_001099323 | NP_001092793
Lrp12	0.932471	NM_172814 | NP_766402
Nprl2	0.931747	NM_018879 | NP_061367
Pdxp	0.931659	NM_020271 | NP_064667
C130051F05Rik	0.931651	NA
Tceal3 /// Tceal5 /// Tceal6	0.93164	NA
Agxt2l1	0.930982	NM_001163587 | NM_027907 | NP_001157059 | NP_082183
Tecpr2	0.930899	NM_001081057 | NP_001074526
Rad17	0.930834	NM_001044371 | NM_011233 | NP_001037836 | NP_035363
2210016L21Rik	0.930657	NM_028211 | NP_082487
Nmnat2	0.930638	NM_175460 | NP_780669
Hnrnpul1	0.930501	NM_144922 | NM_178089 | NP_659171 | NP_835190
Bgn	0.93048	NM_007542 | NP_031568
Gdap10	0.930336	XM_895068 | XP_900161
Rapgef2	0.930066	NM_001099624 | NP_001093094
Hmgn5	0.930009	NM_016710 | NP_057919
Mccc1	0.929893	NM_023644 | NP_076133
Tjp2	0.92986	NM_001198985 | NM_011597 | NP_001185914 | NP_035727
Rbp7	0.929855	NM_022020 | NP_071303
Tmem47	0.929684	NM_138751 | NP_620090
Cyp2d22	0.929512	NM_001163472 | NM_019823 | NP_001156944 | NP_062797
Gcsh	0.929229	NM_026572 | NP_080848
Glod4	0.92919	NM_026029 | NP_080305
Fnbp1l	0.929136	NM_001114665 | NM_153118 | NP_001108137 | NP_694758
LOC100045709 /// Ublcp1	0.928994	NA
Ptprm	0.928908	NM_008984 | NP_033010
Zfp238	0.928799	NM_001012330 | NM_013915 | NP_001012330 | NP_038943
Aggf1	0.928788	NM_025630 | NP_079906
Fam32a	0.928727	NM_026455 | NP_080731
Nudt16l1	0.928595	NM_025839 | NP_080115
Kctd6	0.928401	NM_027782 | NP_082058
Haus1	0.928221	NM_146089 | NP_666201
Pde3b	0.927984	NM_011055 | NP_035185
Upf3b	0.927938	NM_026573 | NP_080849
Osbpl11	0.92793	NM_176840 | NP_789810
Bmp6	0.927699	NM_007556 | NP_031582
Pigp	0.927454	NM_001159616 | NM_001159617 | NM_001159618 | NM_001159619 | NM_001159620 | NM_019543 | NP_001153088 | NP_001153089 | NP_001153090 | NP_001153091 | NP_001153092 | NP_062416
Aagab	0.927357	NM_025857 | NP_080133
Rbm45	0.927355	NM_153405 | NP_700454
AI462493	0.927223	NM_001160356 | NP_001153828
Dct	0.927096	NM_010024 | NP_034154
2014-09-09	0.92705	NM_001113486 | NM_001113487 | NM_001113488 | NM_017380 | NP_001106958 | NP_001106959 | NP_001106960 | NP_059076
Atg4c	0.927036	NM_001145967 | NM_175029 | NP_001139439 | NP_778194
2210403K04Rik	0.927023	NR_030711
Ly6e	0.92701	NM_001164036 | NM_001164037 | NM_001164038 | NM_001164039 | NM_001164040 | NM_008529 | NP_001157508 | NP_001157509 | NP_001157510 | NP_001157511 | NP_001157512 | NP_032555
Pgf	0.926978	NM_008827 | NP_032853
Taf9	0.926699	NM_001015889 | NM_027139 | NM_027592 | NP_001015889 | NP_081415 | NP_081868
1810026B05Rik	0.92661	NR_037569 | XM_897347 | XP_902440 | XR_107914
Ip6k2	0.926511	NM_029634 | NP_083910
3110001D03Rik	0.926197	NM_025849 | NP_080125
Gm12372 /// Taf9	0.926109	NA
4833442J19Rik	0.926108	NM_177101 | NP_796075
Hdac11	0.925992	NM_144919 | NP_659168
4933421E11Rik	0.925828	NM_001039478 | NM_001039488 | NM_028081 | NP_001034567 | NP_001034577 | NP_082357
Mki67ip	0.925681	NM_026472 | NP_080748
Gt(ROSA)26Sor	0.925674	NR_027008 | NR_027009 | NR_027010
Ppp2r4	0.925646	NM_138748 | NP_620087
Sesn3	0.925482	NM_030261 | NP_084537
Bex4	0.925395	NM_212457 | NP_997622
Fubp3	0.925382	NM_001033389 | NP_001028561
Glrb	0.92538	NM_010298 | NP_034428
Phlpp1	0.925072	NM_133821 | NP_598582
Zfp362	0.925038	NM_001081098 | NP_001074567
Zmynd12	0.924929	NM_001014900 | NP_001014900
BC046404	0.924919	NM_198861 | NP_942561
2700094K13Rik	0.924892	NM_001033166 | NM_001037279 | NP_001028338 | NP_001032356
Wtip	0.924812	NM_207212 | NP_997095
4921509J17Rik /// Hspa4l	0.92467	NA
Tubgcp2	0.924618	NM_133755 | NP_598516
Epyc	0.924604	NM_007884 | NP_031910
Supt5h	0.924564	NM_013676 | NP_038704
Nat8l	0.924512	NM_001001985 | NP_001001985
D15Ertd621e	0.924512	NM_145959 | NP_666071
Kcnc1	0.924508	NM_001112739 | NM_008421 | NP_001106210 | NP_032447
Atp6v1g2	0.924407	NM_023179 | NP_075668
Sgpp1	0.9243	NM_030750 | NP_109675
Gpr137b-ps	0.92409	NR_003568
1700025K23Rik	0.924063	NM_183254 | NP_899077
S100a13	0.923937	NM_009113 | NP_033139
5730409E04Rik	0.923876	NM_001013755 | NM_001145950 | NP_001013777 | NP_001139422
Isg20l2	0.923682	NM_177663 | NP_808331
Slc2a13	0.923529	NM_001033633 | NP_001028805
Tmem222	0.923479	NM_025667 | NP_079943
Pkig	0.923434	NM_001039390 | NM_001039391 | NM_001164053 | NM_001164055 | NM_011106 | NP_001034479 | NP_001034480 | NP_001157525 | NP_001157527 | NP_035236
Apod	0.923395	NA
Chd3	0.923387	NM_146019 | NP_666131
3230401D17Rik	0.923356	NM_025699 | NP_079975
Wbp1	0.923318	NM_001083922 | NM_001083923 | NM_016757 | NP_001077391 | NP_001077392 | NP_058037
Snrpa1	0.923146	NM_021336 | NP_067311
Cog8 /// Pdf	0.923131	NA
Manba	0.923113	NM_027288 | NP_081564
LOC100045866 /// Tceb1	0.922881	NA
Vamp7	0.922879	NM_011515 | NP_035645
Svopl	0.922835	NM_177200 | NP_796174
Med16	0.922822	NM_001163276 | NM_198107 | NP_001156748 | NP_932775
0610011F06Rik	0.922796	NM_026686 | NP_080962
Adcy3	0.922779	NM_001159536 | NM_001159537 | NM_138305 | NP_001153008 | NP_001153009 | NP_612178
Chsy1	0.922751	NM_001081163 | NP_001074632
A930035D04Rik	0.922588	XM_887910 | XM_994391 | XP_893003 | XP_999485
Unc80	0.922557	NA
Ankrd34b	0.922552	NM_175455 | NP_780664
Mertk	0.922367	NM_008587 | NP_032613
Slc6a15	0.922366	NM_175328 | NP_780537
Ptpmt1	0.922242	NM_025576 | NP_079852
Rhot2	0.922174	NM_145999 | NP_666111
Hint3	0.922157	NM_025798 | NP_080074
Tpp1	0.92212	NM_009906 | NP_034036
Csnk1g3	0.921878	NM_152809 | NP_690022
Cacna2d3	0.921875	NM_009785 | NP_033915
Foxc1	0.921875	NM_008592 | NP_032618
Aebp1	0.921857	NM_009636 | NP_033766
Klhl29	0.921817	NM_001164493 | NP_001157965
Ndufa2	0.92181	NM_010885 | NP_035015
2810422J05Rik /// Uba52	0.92158	NA
Ddx25	0.921373	NM_013932 | NP_038960
Gna11	0.921253	NM_010301 | NP_034431
Pcdhb9	0.921059	NM_053134 | NP_444364
Spg20	0.921027	NM_001144987 | NM_001144988 | NM_144895 | NP_001138459 | NP_001138460 | NP_659144
Fam82a2	0.92102	NM_001033136 | NP_001028308
Ltbp2	0.920978	NM_013589 | NP_038617
BC013529	0.920912	NM_145418 | NP_663393
Nalcn	0.920702	NM_177393 | NP_796367
Ppp1r1b	0.920619	NM_144828 | NP_659077
2610029I01Rik	0.920466	NM_029840 | NP_084116
Tspan4	0.920338	NM_053082 | NP_444312
Stx4a	0.920326	NM_009294 | NP_033320
D2Ertd93e	0.920299	NA
Bmi1	0.920255	NM_007552 | NP_031578
Rab34	0.920247	NM_001159482 | NM_033475 | NP_001152954 | NP_258436
B3galnt1	0.920242	NM_020026 | NP_064410
Slc24a3	0.920174	NM_053195 | NP_444425
Ctbp2	0.920082	NM_001170744 | NM_009980 | NP_001164215 | NP_034110
Usmg5	0.919949	NM_023211 | NP_075700
Uggt2	0.919724	NM_001081252 | NP_001074721
Lcmt1	0.919609	NM_025304 | NP_079580
Cirbp	0.919006	NM_007705 | NP_031731
Ube2e1	0.918746	NM_009455 | NP_033481
6330415B21Rik	0.918733	XM_003084666 | XP_003084714
1810043G02Rik	0.918638	NM_026431 | NP_080707
Pcolce2	0.918561	NM_029620 | NP_083896
Rnf145	0.918398	NM_001166553 | NM_028862 | NP_001160025 | NP_083138
Ndufaf4	0.918118	NM_026742 | NP_081018
Smc5	0.918006	NM_153808 | NP_722503
Lonrf2	0.917979	NM_001029878 | NP_001025049
Nxt2	0.917948	NM_001161430 | NM_172782 | NP_001154902 | NP_766370
Carkd	0.917919	NM_001190357 | NM_026995 | NP_001177286 | NP_081271
Bpnt1 /// LOC100504952	0.917799	NM_011794 | NP_035924
Calml4	0.917679	NM_001102468 | NM_138304 | NP_001095938 | NP_612177
Shb	0.917605	NM_001033306 | NP_001028478
Cadps2	0.91736	NM_153163 | NP_694803
Xdh	0.917333	NM_011723 | NP_035853
D5Ertd505e	0.917252	NA
Rsf1	0.917241	NM_001081267 | NP_001074736
Bex1	0.917123	NM_009052 | NP_033078
Hcfc1r1	0.917085	NM_181821 | NP_861542
Lnx1	0.917082	NM_001159577 | NM_001159578 | NM_001159579 | NM_001159580 | NM_010727 | NP_001153049 | NP_001153050 | NP_001153051 | NP_001153052 | NP_034857
Edc3	0.917055	NM_153799 | NP_722494
Fam164a	0.916971	NM_173181 | NP_775273
Klf2	0.91696	NM_008452 | NP_032478
Eif3g	0.916741	NM_016876 | NP_058572
AW555355	0.916663	NA
Ifit3	0.916517	NM_010501 | NP_034631
Rbp1	0.916504	NM_011254 | NP_035384
Tmem126a	0.916492	NM_025460 | NP_079736
C530014P21Rik	0.916374	NA
Polr2g	0.916225	NM_026329 | NP_080605
Gm13430 /// Sumo2	0.916126	NA
F11r	0.916086	NM_172647 | NP_766235
Dcaf15	0.916083	NM_172502 | NP_766090
2210419D22Rik /// Lrp6	0.915962	NA
Klf4	0.915859	NM_010637 | NP_034767
Nrp1	0.91585	NM_008737 | NP_032763
E230008J23Rik	0.915817	NA
Mfsd9	0.915593	NM_172499 | NP_766087
Celf4	0.915502	NM_001146292 | NM_001146293 | NM_001146294 | NM_001146295 | NM_001174074 | NM_133195 | NP_001139764 | NP_001139765 | NP_001139766 | NP_001139767 | NP_001167545 | NP_573458
2610203C20Rik	0.915395	NR_015483
Prkaa1	0.915315	NM_001013367 | NP_001013385
Zfp408	0.915176	NM_001033451 | NP_001028623
BC023829	0.915042	NM_001033328 | NP_001028500
Zfp187	0.914978	NM_001013786 | NP_001013808
2210013O21Rik	0.914901	NR_028432
2610001J05Rik	0.914876	NR_024619
Papd4	0.914685	NM_133905 | NP_598666
2410002F23Rik	0.914227	NM_025880 | NP_080156
6330403K07Rik	0.914169	NM_134022 | NP_598783
Dhdh	0.91409	NM_027903 | NP_082179
A430005L14Rik	0.914029	NM_001163019 | NM_175287 | NP_001156491 | NP_780496
A2ld1	0.91392	NM_145466 | NP_663441
Mcf2l	0.913875	NM_001159485 | NM_001159486 | NM_178076 | NP_001152957 | NP_001152958 | NP_835177
Rwdd4a	0.913753	NM_203507 | NP_987103
BC018507	0.91371	NM_144837 | NP_659086
Muted	0.91361	NM_139063 | NP_620702
Bat3	0.913582	NM_057171 | NP_476512
Oplah	0.913558	NM_153122 | NP_694762
Iigp1	0.913497	NM_001146275 | NM_021792 | NP_001139747 | NP_068564
3930401B19Rik /// A130040M12Rik /// E430024C06Rik	0.913195	NA
Aass	0.913191	NM_013930 | NP_038958
Rabep2	0.913064	NM_030566 | NP_085043
Zfp131	0.913036	NA
Ehmt1	0.913024	NM_001012518 | NM_001109686 | NM_001109687 | NM_172545 | NP_001012536 | NP_001103156 | NP_001103157 | NP_766133
Gm13654 /// Gm16409 /// Rps6	0.912951	NA
Mtpap	0.912884	NM_026157 | NP_080433
Med23	0.912462	NM_001166416 | NM_027347 | NP_001159888 | NP_081623
Card6	0.912445	NM_001163138 | NP_001156610
Ehhadh	0.912056	NM_023737 | NP_076226
Epc2	0.911985	NM_172663 | NP_766251
E330024J20Rik	0.911931	NA
Ep300	0.911884	NA
Chpt1	0.911824	NM_001146690 | NM_144807 | NP_001140162 | NP_659056 | NR_027477
Zfand1	0.911757	NM_025512 | NP_079788
Acot1	0.911689	NM_012006 | NP_036136
Plin5	0.911541	NM_001077348 | NM_025874 | NP_001070816 | NP_080150
P4htm	0.91153	NM_028944 | NP_083220
Ero1l /// LOC100505081 /// Rpl31	0.911454	NA
Mapk13	0.911365	NM_011950 | NP_036080
Hnrnpf /// LOC100503154	0.911347	NM_001166427 | NM_001166428 | NM_001166429 | NM_001166430 | NM_001166431 | NM_001166432 | NM_133834 | NP_001159899 | NP_001159900 | NP_001159901 | NP_001159902 | NP_001159903 | NP_001159904 | NP_598595
Etohi1 /// Gm14288	0.91129	NA
Foxc2	0.911159	NM_013519 | NP_038547
2510012J08Rik	0.911158	NM_027381 | NP_081657
Zfp810	0.910987	NM_145612 | NP_663587
Msl3	0.910827	NM_010832 | NP_034962
Efemp1	0.910533	NM_146015 | NP_666127
Paip2	0.910493	NM_026420 | NP_080696
Dlg3	0.910466	NM_001177778 | NM_001177779 | NM_001177780 | NM_016747 | NP_001171249 | NP_001171250 | NP_001171251 | NP_058027
Rhpn2	0.910434	NM_027897 | NP_082173
Eif1	0.910214	NM_011508 | NP_035638
S100b	0.910211	NM_009115 | NP_033141
Rnf6	0.910203	NM_028774 | NP_083050
Hsd11b1	0.910166	NM_001044751 | NM_008288 | NP_001038216 | NP_032314
Stk19	0.910109	NM_019442 | NP_062315
Hhatl	0.909957	NM_029095 | NP_083371 | NR_027967
Prpf19	0.909933	NM_134129 | NP_598890
Gpx7	0.909877	NM_024198 | NP_077160
9130401M01Rik	0.909849	NM_029418 | NP_083694
Phkb	0.909839	NM_199446 | NP_955517
Spag1	0.909818	NM_012031 | NP_036161
Comp	0.909795	NM_016685 | NP_057894
Larp1	0.909793	NM_028451 | NP_082727
Ddx3y	0.909553	NM_012008 | NP_036138
Fam175b	0.909434	NM_198017 | NP_932134
Trip6	0.90935	NM_011639 | NP_035769
1110012L19Rik	0.909343	NM_026787 | NP_081063
Lancl3	0.909342	NM_173414 | NP_775590
Amy1	0.909292	NM_001110505 | NM_007446 | NP_001103975 | NP_031472
Exoc7	0.909089	NM_001162872 | NM_016857 | NP_001156344 | NP_058553
2310044H10Rik	0.909042	NM_197991 | NP_932108
Rpl22l1	0.908962	NM_026517 | NP_080793
Lrrc58	0.908952	NM_177093 | NP_796067
Reck	0.908686	NM_016678 | NP_057887
Elmod1	0.908651	NM_177769 | NP_808437
Ankrd56	0.908635	NM_175270 | NP_780479
Cetn3	0.908575	NM_007684 | NP_031710
Mrpl45	0.908529	NM_025927 | NP_080203
Tspyl4	0.908102	NM_030203 | NP_084479
Jagn1	0.908039	NM_026365 | NP_080641
Tor1a	0.908025	NM_144884 | NP_659133
Pyroxd1	0.907992	NM_183165 | NP_898988
Chkb	0.907953	NM_007692 | NP_031718 | NR_037153 | NR_037154
Rbbp9	0.907666	NM_015754 | NP_056569
Smpd2	0.907652	NM_009213 | NP_033239
Oscp1	0.907548	NA
Commd1	0.907386	NM_144514 | NP_653097
Serpinb2	0.907341	NM_001174170 | NM_011111 | NP_001167641 | NP_035241
Glul	0.907283	NM_008131 | NP_032157
Hps4	0.907176	NM_138646 | NP_619587
Dse	0.907004	NM_172508 | NP_766096
Gjb6	0.906997	NM_001010937 | NM_008128 | NP_001010937 | NP_032154
Tmsb15l	0.906984	NA
Znrd1	0.906783	NM_023162 | NP_075651
1810027O10Rik	0.906724	NM_026982 | NP_081258
1700025G04Rik	0.906689	NM_197990 | NP_932107
Taf12	0.906668	NM_025579 | NP_079855
Snapc1	0.90649	NM_178392 | NP_848479
Yaf2	0.906486	NM_024189 | NP_077151 | NR_028315
Ephx2	0.906473	NM_007940 | NP_031966
Znhit6	0.906449	NM_001081094 | NP_001074563
Pbrm1	0.906407	NM_001081251 | NP_001074720
Tnfrsf11b	0.906233	NM_008764 | NP_032790
Tsen34	0.906115	NM_001164204 | NM_001164205 | NM_024168 | NP_001157676 | NP_001157677 | NP_077130
Mmachc	0.905799	NM_025962 | NP_080238
Iqgap2	0.905684	NM_027711 | NP_081987
Dnahc7b	0.905582	NA
Cdan1	0.90551	NA
Gm8615 /// Gnpda1	0.905506	NA
Srgn	0.905472	NM_011157 | NP_035287
Ppp4r2	0.905414	NM_182939 | NP_891984
4921524J17Rik	0.905372	NM_025722 | NP_079998 | NR_033144
Ufd1l	0.905351	NM_011672 | NP_035802 | NR_028403
Snhg8	0.905189	NR_028574
Itih5	0.905156	NM_172471 | NP_766059
Pde6d	0.905145	NM_008801 | NP_032827 | XR_106084 | XR_107270
Suox	0.905108	NM_173733 | NP_776094
BC016423	0.904973	NM_134063 | NP_598824
Mtap2	0.90488	NM_001039934 | NM_008632 | NP_001035023 | NP_032658
Gde1	0.90451	NM_019580 | NP_062526
Ppapdc3	0.904491	NM_145521 | NP_663496
Nrbf2	0.904268	NM_001036293 | NP_001031370
Eid1	0.904246	NM_025613 | NP_079889
Srp19	0.904211	NM_025527 | NP_079803
Gm6756 /// Phgdh	0.904174	NA
Zbtb22	0.904141	NM_020625 | NP_065650
Polr2b	0.904139	NM_153798 | NP_722493
Gm2382 /// Mthfs	0.904106	NA
Stxbp3a	0.903947	NM_011504 | NP_035634
Rap1gap	0.903889	NM_001081155 | NP_001074624
Negr1	0.903835	NM_001039094 | NM_177274 | NP_001034183 | NP_796248
Csgalnact2	0.903766	NM_030165 | NP_084441
Ntsr2	0.903481	NM_008747 | NP_032773
Rundc1	0.903436	NM_172566 | NP_766154
Larp4b	0.903388	NM_172585 | NP_766173
Phc2	0.903336	NM_001195083 | NM_001195130 | NM_018774 | NP_001182012 | NP_001182059 | NP_061244
LOC100504223	0.903314	NA
Aldh1a1	0.90326	NM_013467 | NP_038495
Usp33	0.902943	NM_001076676 | NM_133247 | NP_001070144 | NP_573510
Dexi	0.902939	NM_021428 | NP_067403
Cxxc5	0.902793	NM_133687 | NP_598448
Slc35b3	0.902673	NM_001170430 | NM_001170431 | NM_134060 | NP_001163901 | NP_001163902 | NP_598821
Nap1l2	0.902608	NM_008671 | NP_032697
Prmt1	0.902511	NM_019830 | NP_062804
D030056L22Rik	0.902491	NM_177640 | NP_808308
Itpripl2	0.902437	NM_001033380 | NP_001028552
Naa20	0.902359	NM_001141965 | NM_026425 | NP_001135437 | NP_080701
Rtf1	0.902349	NM_030112 | NP_084388
Cygb	0.902307	NM_030206 | NP_084482
4833427G06Rik	0.90226	NM_177702 | NP_808370
Ddt	0.902215	NM_010027 | NP_034157
Sco2	0.902147	NM_001111288 | NP_001104758
Tspyl1	0.902105	NM_009433 | NP_033459
Cox6a1	0.901792	NM_007748 | NP_031774
Nop10	0.901765	NM_025403 | NP_079679
Itm2c	0.901743	NM_022417 | NP_071862
Cbln1	0.901581	NM_019626 | NP_062600
Camk2n2	0.901503	NM_028420 | NP_082696
Ttc27	0.901466	NM_152817 | NP_690030
Msln	0.901332	NM_018857 | NP_061345
Peci	0.901196	NM_001110331 | NM_001110332 | NM_011868 | NP_001103801 | NP_001103802 | NP_035998
Gja4	0.901187	NM_008120 | NP_032146
Zc3h18	0.901128	NM_001029993 | NM_001029994 | NP_001025164 | NP_001025165
Tox4	0.901087	NM_023434 | NP_075923
Vbp1	0.901084	NM_011692 | NP_035822
Mdfic	0.901055	NM_175088 | NP_780297
Phf10	0.900846	NM_024250 | NP_077212
Vasn	0.90081	NM_139307 | NP_647468
Car14	0.900747	NM_011797 | NP_035927
Gm14325 /// Gm14326 /// Gm14430 /// Gm14434 /// Gm6710	0.90062	NA
Gm11847 /// Hnrnpa3	0.900619	NA
Kctd15	0.900418	NM_146188 | NP_666300
Tppp	0.900404	NM_182839 | NP_878259
Pdhx	0.900254	NM_175094 | NP_780303
Lyar	0.900249	NM_025281 | NP_079557
1110059G02Rik	0.900155	NA
Bloc1s1 /// Rdh5	0.900092	NM_015740 | NP_056555
Cdkn1c	0.899983	NM_001161624 | NM_009876 | NP_001155096 | NP_034006
Msrb2	0.899858	NM_029619 | NP_083895
Ap4s1	0.899856	NM_021710 | NP_068356
Lrp4	0.899841	NM_001145857 | NM_172668 | NP_001139329 | NP_766256
Cldnd1	0.899833	NM_171826 | NP_741968
Crim1	0.899809	NM_015800 | NP_056615
Vezf1	0.899773	NM_016686 | NP_057895
Hint1	0.899707	NM_008248 | NP_032274
5830433M19Rik	0.899685	NM_026368 | NP_080644
Xpnpep1	0.899682	NM_133216 | NP_573479
G0s2	0.899665	NM_008059 | NP_032085
Lpin1	0.899577	NM_001130412 | NM_015763 | NM_172950 | NP_001123884 | NP_056578 | NP_766538
Mex3d	0.89954	NM_198615 | NP_941017
Vps52	0.899504	NA
Ero1l /// Gm16382 /// Gm7689 /// LOC100505081 /// Rpl31	0.899356	NA
Tmem123	0.899342	NM_133739 | NP_598500
LOC100504012 /// Luc7l2	0.899307	NM_001170848 | NM_001170849 | NM_138680 | NP_001164319 | NP_001164320 | NP_619621
Galnt9	0.899254	NM_001122639 | NM_198306 | NP_001116111 | NP_938048
Btaf1	0.899156	NM_001080706 | NP_001074175
Cyp4v3	0.899127	NM_133969 | NP_598730
Hdac5	0.899069	NM_001077696 | NM_010412 | NP_001071164 | NP_034542
Cdc42ep1	0.899057	NM_027219 | NP_081495
Xrcc6bp1	0.898776	NM_001159559 | NM_026858 | NP_001153031 | NP_081134
Nradd	0.898763	NM_026012 | NP_080288
Tbx1	0.898685	NM_011532 | NP_035662
Daglb	0.89859	NM_144915 | NP_659164
Serinc5	0.89859	NM_172588 | NP_766176
Mmgt2	0.898554	NM_175002 | NP_778167
Cpe	0.898512	NM_013494 | NP_038522
1190002H23Rik	0.898468	NM_025427 | NP_079703
Mark3	0.898454	NM_021516 | NM_022801 | NP_067491 | NP_073712
Twistnb	0.898453	NM_172253 | NP_758457
Filip1l	0.898439	NM_001040397 | NM_001177871 | NP_001035487 | NP_001171342
2810455D13Rik	0.898361	NA
Tjp1	0.898355	NM_001163574 | NM_009386 | NP_001157046 | NP_033412
H2afz /// LOC100504949	0.898313	NM_016750 | NP_058030
Ablim3	0.898168	NM_001164491 | NM_198649 | NP_001157963 | NP_941051
Irf2	0.898123	NM_008391 | NP_032417
Dynlrb2	0.898111	NM_029297 | NP_083573
Lims2	0.898071	NM_144862 | NP_659111
Commd9	0.897948	NM_029635 | NP_083911
Neurl4	0.897847	NM_001013414 | NP_001013432
Anapc2	0.897795	NM_175300 | NP_780509
Slc13a4	0.897657	NM_172892 | NP_766480
Btbd11	0.897568	NM_001017525 | NM_028709 | NP_001017525 | NP_082985
Pnkd	0.897551	NM_001039509 | NM_019999 | NM_025580 | NP_001034598 | NP_064383 | NP_079856
Bend3	0.897531	NM_199028 | NP_950193
Tk2	0.897479	NM_021028 | NP_066356
Wdr3	0.897382	NM_175552 | NP_780761
C78760	0.897373	NA
Rph3a	0.897318	NM_011286 | NP_035416
Ubxn2a	0.897145	NM_145441 | NP_663416
Rars2	0.89697	NM_181406 | NP_852071
Tubgcp6	0.896884	NM_001163319 | NP_001156791
Sap30l	0.896821	NM_001081168 | NP_001074637
Prdx2	0.896807	NM_011563 | NP_035693
Kcne1	0.89674	NM_008424 | NP_032450
Slc26a4	0.896739	NM_011867 | NP_035997
Tmem130	0.896678	NM_177735 | NP_808403
Ythdf3	0.8966	NM_001145919 | NM_172677 | NP_001139391 | NP_766265 | NR_027375
Atp5s	0.896521	NM_026536 | NP_080812
Plekhg2	0.896346	NM_001083912 | NM_138752 | NP_001077381 | NP_620091
Large	0.896289	NM_010687 | NP_034817
Cox8b	0.896268	NM_007751 | NP_031777
Tmem111	0.89626	NM_175101 | NP_780310
2610008E11Rik	0.896165	NM_001004362 | NP_001004362
Ubxn4	0.896132	NM_026390 | NP_080666
LOC100048499 /// Mfap1a /// Mfap1b	0.896118	NA
Ppfia3	0.896067	NM_029741 | NP_084017
A230050P20Rik	0.896058	NM_175687 | NP_783618
Hmox2	0.896033	NM_001136066 | NM_010443 | NP_001129538 | NP_034573
Eif4enif1	0.895954	NM_001166547 | NM_001166548 | NM_001166549 | NM_023743 | NP_001160019 | NP_001160020 | NP_001160021 | NP_076232
Pitpnm1	0.895949	NM_001136078 | NM_008851 | NP_001129550 | NP_032877
Ddr2	0.895818	NM_022563 | NP_072075
2810021G02Rik	0.895779	NM_001162922 | NP_001156394
6330439K17Rik	0.895776	NM_172859 | NP_766447
Olig1	0.895754	NM_016968 | NP_058664
Schip1	0.895635	NM_001113420 | NM_001113421 | NM_013928 | NP_001106891 | NP_001106892 | NP_038956 | NR_036665
Hnrnph2	0.895601	NM_019868 | NP_063921
Cyp27a1	0.895547	NM_024264 | NP_077226
Wdfy2	0.895516	NM_175546 | NP_780755
Wif1	0.895485	NM_011915 | NP_036045
Pum1	0.895438	NM_001159603 | NM_001159604 | NM_001159605 | NM_001159606 | NM_030722 | NP_001153075 | NP_001153076 | NP_001153077 | NP_001153078 | NP_109647
Rin1	0.895412	NM_145495 | NP_663470
Gpr155	0.895376	NM_001080707 | NM_001190297 | NP_001074176 | NP_001177226
Pcnxl3	0.895328	NM_144868 | NP_659117
Plcxd2	0.895195	NM_001134480 | NP_001127952
Blcap	0.894728	NM_016916 | NP_058612
Tshz1	0.89462	NM_001081300 | NP_001074769
Gstm5	0.894615	NM_010360 | NP_034490
Mrps18c	0.8945	NM_026826 | NP_081102
BC028528	0.894341	NM_153513 | NP_705733
Extl2	0.894293	NM_001163514 | NM_001163515 | NM_021388 | NP_001156986 | NP_001156987 | NP_067363
Ndufa13	0.894284	NM_023312 | NP_075801
Fah	0.894244	NM_010176 | NP_034306
Abhd11	0.894227	NM_001190437 | NM_145215 | NP_001177366 | NP_660250 | NR_033794
Dennd5a	0.894084	NM_021494 | NP_067469
Tmbim1	0.893767	NM_027154 | NP_081430
Rbak	0.893685	NM_001045482 | NM_021326 | NP_001038947 | NP_067301
Slc25a28	0.893657	NM_145156 | NP_660138
Lrpap1	0.893632	NM_013587 | NP_038615
AU040829	0.893563	NM_001099288 | NM_175003 | NP_001092758 | NP_778168
Clock	0.893555	NM_007715 | NP_031741
Hnrnpu	0.893544	NM_016805 | NP_058085
Tmem131	0.89334	NM_018872 | NP_061360
Sdpr	0.893221	NM_138741 | NP_620080
Aimp1	0.893111	NM_007926 | NP_031952
1810030N24Rik	0.893103	NM_025471 | NP_079747
Slc25a16	0.893036	NM_175194 | NP_780403
5830469G19Rik	0.892937	NA
LOC100040377	0.892845	XM_001474574 | XP_001474624
LOC553096	0.892777	NA
Myh14	0.892702	NM_028021 | NP_082297
Ube2q2	0.892684	NM_180600 | NP_850931
Timm10	0.89265	NM_013899 | NP_038927
Mrps28	0.892616	NM_025434 | NP_079710
C78339	0.892592	NM_001033192 | NP_001028364
H2afy	0.892573	NM_001159513 | NM_001159514 | NM_001159515 | NM_012015 | NP_001152985 | NP_001152986 | NP_001152987 | NP_036145
Cdh1	0.892378	NM_009864 | NP_033994
Slco1c1	0.892181	NM_001177772 | NM_021471 | NP_001171243 | NP_067446
Dstyk	0.892064	NM_172516 | NP_766104
Fnta	0.892018	NM_008033 | NP_032059
Arrdc3	0.892015	NM_001042591 | NP_001036056
9230110C19Rik	0.89189	NM_199017 | NP_950182
Ankrd28	0.891782	NM_001024604 | NP_001019775
Bivm	0.891739	NM_144558 | NP_653141
Tmem18	0.891594	NM_172049 | NP_742046
Fam58b	0.89149	NM_197989 | NP_932106
Evpl	0.891396	NM_025276 | NP_079552
Nrbp2	0.891245	NM_144847 | NP_659096
2010004M13Rik	0.891188	NA
Gnptg	0.890934	NM_172529 | NP_766117
R3hdm2	0.890714	NM_001168292 | NM_001168293 | NM_027900 | NP_001161764 | NP_001161765 | NP_082176
Tspan12	0.890636	NM_173007 | NP_766595
Ift27	0.890539	NM_025931 | NP_080207
Ppap2b	0.890422	NM_080555 | NP_542122
Pth1r	0.890416	NM_001083935 | NM_001083936 | NM_011199 | NP_001077404 | NP_001077405 | NP_035329
Eif1a	0.890395	NM_010120 | NP_034250
Arfip1	0.890304	NM_001081093 | NP_001074562
3830406C13Rik	0.890206	NM_146051 | NM_178141 | NP_666163 | NP_835277
Lhfp	0.890185	NM_175386 | NP_780595
Zfp386	0.890139	NM_001004066 | NM_019565 | NP_001004066 | NP_062511
Abat	0.890133	NM_001170978 | NM_172961 | NP_001164449 | NP_766549
Tchh	0.890102	NM_001163098 | NP_001156570
Padi2	0.890067	NM_008812 | NP_032838
Bri3	0.890039	NM_001163709 | NM_018772 | NP_001157181 | NP_061242
1190003J15Rik	0.889985	NM_029821 | NP_084097
Gstt1	0.889918	NM_008185 | NP_032211
Qser1	0.889798	NM_001123327 | NP_001116799
Tsr2	0.88974	NM_001164578 | NM_175146 | NP_001158050 | NP_780355 | NR_028392
Dcaf11	0.889673	NM_001199009 | NM_133734 | NP_001185938 | NP_598495 | NR_037572
Cul4b	0.889428	NM_001110142 | NM_028288 | NP_001103612 | NP_082564
A530017D24Rik /// LOC100504229	0.889425	NA
Chga	0.889352	NM_007693 | NP_031719
D10Jhu81e	0.889298	NM_138601 | NP_613067
Cd200	0.889295	NM_010818 | NP_034948
Nudt18	0.889268	NM_153136 | NP_694776
Ube2g1	0.889208	NM_025985 | NP_080261
Fxyd6	0.889201	NM_022004 | NP_071287
1110031I02Rik	0.889174	NM_025402 | NP_079678
Rpap3	0.888995	NM_028003 | NP_082279
Dtnbp1	0.888896	NM_025772 | NP_080048
Rhoj	0.88889	NM_023275 | NP_075764
Cnpy4	0.888874	NM_178612 | NP_848727
B3galtl	0.888846	NM_001081204 | NP_001074673
9530029O12Rik	0.888805	NA
Il2 /// Ntan1	0.888793	NA
Nipsnap1	0.888679	NM_008698 | NP_032724
Gsta4	0.888616	NM_010357 | NP_034487
Prrg3	0.888435	NM_001081135 | NP_001074604
Gstp1	0.888192	NM_013541 | NP_038569
Dennd4c	0.888018	NM_001081014 | NM_184088 | NP_001074483 | NP_908976
Idi1	0.887531	NM_145360 | NP_663335
Parp16	0.887471	NM_177460 | NP_803411
Rsph3a /// Rsph3b	0.887393	NA
Gramd1b	0.887378	NM_172768 | NP_766356
Thap11	0.887188	NM_021513 | NP_067488
Sox2	0.887134	NM_011443 | NP_035573
Fyn	0.887129	NM_001122892 | NM_001122893 | NM_008054 | NP_001116364 | NP_001116365 | NP_032080
B930025B16Rik	0.887077	NA
Ufsp2	0.886943	NM_138668 | NP_619609
Gpm6a	0.886797	NM_153581 | NP_705809
Errfi1	0.886763	NM_133753 | NP_598514
Lipo1	0.886702	NM_001013770 | NP_001013792
Lactb2	0.88665	NM_145381 | NP_663356
Impad1	0.886529	NM_177730 | NP_808398
D130043K22Rik	0.886472	NM_001081051 | NP_001074520
Hnrnpa2b1	0.886436	NM_016806 | NM_182650 | NP_058086 | NP_872591
Map3k1	0.886307	NM_011945 | NP_036075
9330151L19Rik	0.88625	NR_033222
Znfx1	0.886229	NM_001033196 | NP_001028368
Leng1	0.886193	NM_027203 | NP_081479
Gps1	0.88617	NM_001177874 | NM_145370 | NP_001171345 | NP_663345
Park7	0.886141	NM_020569 | NP_065594
Zfp955b	0.886084	NM_001142957 | NP_001136429
B230114P17Rik	0.88605	NA
2310047B19Rik	0.885846	NM_025870 | NP_080146
Ankrd35	0.885713	NM_001081139 | NP_001074608
Lmtk2	0.885403	NM_001081109 | NP_001074578
Btg3 /// Gm7334	0.885329	NA
Tle2	0.885275	NM_019725 | NP_062699
Wnt4	0.885213	NM_009523 | NP_033549
Tesk1	0.885156	NM_011571 | NP_035701
Kank3	0.885151	NM_030697 | NP_109622
Trf	0.88514	NM_133977 | NP_598738
Pcp4	0.885078	NM_008791 | NP_032817
LOC497255	0.885024	NA
Pgam1	0.884962	NM_023418 | NP_075907
Cpm	0.884956	NM_027468 | NP_081744
Ubn1	0.884743	NM_026666 | NP_080942
Prkrir	0.884719	NM_028410 | NP_082686
Fcho2	0.884706	NM_172591 | NP_766179
4930526I15Rik	0.884584	NR_015516 | NR_027950
Coq7	0.884545	NM_009940 | NP_034070
Gfap	0.884512	NM_001131020 | NM_010277 | NP_001124492 | NP_034407
1700123O20Rik	0.884405	NM_021437 | NP_067412
Mcee	0.884285	NM_028626 | NP_082902
Eapp	0.884223	NM_025456 | NP_079732
Rnase1	0.884173	NM_011271 | NP_035401
4732496C06Rik	0.883968	NA
Lrrc8a	0.883871	NM_177725 | NP_808393
Gpr124	0.883829	NM_054044 | NP_473385
Rgma	0.883764	NM_177740 | NP_808408
Xpc	0.88343	NM_009531 | NP_033557
Ppp1r3b	0.883323	NM_177741 | NP_808409
Trp53i13	0.883245	NM_001024920 | NP_001020091
Iffo2	0.883228	NM_183148 | NP_898971
Lsm3	0.883102	NM_026309 | NP_080585
Acad11	0.883072	NA
BC031353	0.883023	NM_001113283 | NM_153584 | NP_001106754 | NP_705812
Galnt1	0.882943	NM_001160404 | NM_013814 | NP_001153876 | NP_038842
Gm2590	0.882823	XM_001474060 | XP_001474110
Polr2h	0.882766	NM_145632 | NP_663607
Mtif2	0.88259	NM_133767 | NP_598528
Ctgf	0.882558	NM_010217 | NP_034347
Ddb2	0.882546	NM_028119 | NP_082395
Aoc3	0.882397	NM_009675 | NP_033805
Inpp5b	0.88232	NM_008385 | NP_032411
Pdap1	0.882089	NM_001033313 | NP_001028485
Chrac1	0.881972	NM_053068 | NP_444298
Dagla	0.881934	NM_198114 | NP_932782
Ppp1r13b	0.881829	NM_011625 | NP_035755
Dars	0.881714	NM_145507 | NM_177445 | NP_663482 | NP_803228
Kctd12	0.881543	NM_177715 | NP_808383
Tmem128	0.881498	NM_025480 | NP_079756
Rgp1	0.881403	NM_172866 | NP_766454
Atp7a	0.881376	NM_001109757 | NM_009726 | NP_001103227 | NP_033856
Tesc	0.881327	NM_021344 | NP_067319
Prickle4 /// Tomm6	0.881321	NM_001164729 | NM_025365 | NP_001158201 | NP_079641
Dynll2	0.881249	NM_001168471 | NM_001168472 | NM_026556 | NP_001161943 | NP_001161944 | NP_080832
Tor1aip1	0.881242	NM_001160018 | NM_001160019 | NM_144791 | NP_001153490 | NP_001153491 | NP_659040
Ndufa5	0.881223	NM_026614 | NP_080890
Gm10672	0.881152	NA
Tmx2	0.880819	NM_025868 | NP_080144
2810037O22Rik	0.880743	NA
Bhlhb9	0.880709	NM_001098222 | NM_198161 | NP_001091692 | NP_937804
Bat2l	0.880647	NM_001159634 | NM_172661 | NP_001153106 | NP_766249
Ccs	0.880647	NM_016892 | NP_058588
Sec61a1	0.880638	NM_016906 | NP_058602
Mgat4b	0.880612	NM_145926 | NP_666038
Snx6	0.880573	NM_026998 | NP_081274
2310039H08Rik	0.880427	NM_025966 | NP_080242
Atp6v1d	0.880326	NM_023721 | NP_076210
Nap1l5	0.880237	NM_021432 | NP_067407
Tspan6	0.880224	NM_019656 | NP_062630
Fbxl14	0.8802	NM_133940 | NP_598701
Cyp2b10	0.880165	NM_009999 | NP_034129
Irgm1	0.88014	NM_008326 | NP_032352
Cds1	0.880116	NM_173370 | NP_775546
Eif3c	0.880065	NM_146200 | NP_666312
Ldlrad3	0.880022	NM_178886 | NP_849217
Pcolce	0.880009	NM_008788 | NP_032814
LOC100504348	0.879925	NA
Sub1	0.879808	NM_011294 | NP_035424
Cog3	0.879787	NM_177381 | NP_796355
Fam84b	0.879706	NM_001162926 | NP_001156398
D5Ertd255e	0.879647	NA
Tmem80	0.879619	NM_001141950 | NM_027797 | NP_001135422 | NP_082073 | NR_024509
Zfp148	0.879559	NM_011749 | NP_035879
Atp6v0e2	0.879544	NM_133764 | NP_598525
Fam49b	0.87953	NM_144846 | NP_659095
Slc2a1	0.879508	NM_011400 | NP_035530
Igfbp2	0.879478	NM_008342 | NP_032368
Xpnpep3	0.879421	NM_177310 | NP_796284
Cndp2	0.879398	NM_023149 | NP_075638
Nicn1	0.879298	NM_025449 | NP_079725
Rab11fip5	0.879203	NM_001003955 | NM_177466 | NP_001003955 | NP_803417
Adsl	0.879172	NM_009634 | NP_033764
Crhbp	0.879117	NM_198408 | NP_940800
C80258	0.879004	NA
Rps24	0.878982	NM_011297 | NM_207634 | NM_207635 | NP_035427 | NP_997517 | NP_997518
Fbxl6	0.878968	NM_013909 | NP_038937
Klhdc9 /// Pfdn2	0.878961	NA
Zfp330	0.878955	NM_145600 | NP_663575
Thumpd1	0.878948	NM_145585 | NP_663560
Sgk1	0.878894	NM_001161845 | NM_001161847 | NM_001161848 | NM_001161849 | NM_001161850 | NM_011361 | NP_001155317 | NP_001155319 | NP_001155320 | NP_001155321 | NP_001155322 | NP_035491
Abi3bp	0.878697	NM_001014399 | NM_001014422 | NM_001014423 | NM_001014424 | NM_178790 | NP_001014421 | NP_001014422 | NP_001014423 | NP_001014424 | NP_848905
Cyb5	0.878603	NM_025797 | NP_080073
Ormdl1	0.878585	NM_145517 | NP_663492
Azi1	0.878528	NM_009734 | NP_033864
Mt2	0.878512	NM_008630 | NP_032656
D130051D11Rik	0.878411	NA
Gtf3c3	0.878344	NM_001033194 | NP_001028366
A130019P10Rik	0.878331	NA
Rapgef3	0.878265	NM_001177810 | NM_001177811 | NM_144850 | NP_001171281 | NP_001171282 | NP_659099
Spns2	0.878198	NM_153060 | NP_694700
Rela	0.878196	NM_009045 | NP_033071
Fam126a	0.878102	NM_053090 | NP_444320
Dnajb1	0.878097	NM_018808 | NP_061278
Edem3	0.878082	NM_001039644 | NP_001034733
Nanp	0.878012	NM_026086 | NP_080362
Ube2l3	0.877959	NM_009456 | NP_033482
Nbeal1	0.877919	NM_173444 | NP_775620
LOC100502591	0.877914	NA
Kdm2b	0.877908	NM_001003953 | NM_001005866 | NM_013910 | NP_001003953 | NP_001005866 | NP_038938
Syf2	0.877894	NM_026780 | NP_081056
Gon4l	0.877824	NM_027389 | NP_081665
Pgm3	0.877597	NM_001163746 | NM_028352 | NP_001157218 | NP_082628
Mrpl39	0.87756	NM_017404 | NP_059100
Galt	0.877523	NM_016658 | NP_057867
Txndc16	0.877481	NM_172597 | NP_766185
Fam103a1	0.877475	NM_025997 | NP_080273
Dmxl2	0.877406	NM_172771 | NP_766359
Hddc2	0.877387	NM_027168 | NP_081444
Eppk1	0.87724	NM_144848 | NP_659097
Nlrc5	0.877236	NM_001033207 | NP_001028379
Bbs5	0.877091	NM_028284 | NP_082560
AI314604	0.876968	NA
Ppic	0.876833	NM_008908 | NP_032934
BC046331	0.876589	NM_177673 | NP_808341
Smad6	0.876491	NM_008542 | NP_032568
Gbe1	0.876405	NM_028803 | NP_083079
Chm	0.876402	NM_018818 | NP_061288
Nr3c2	0.876393	NM_001083906 | NP_001077375
Efhd2	0.876201	NM_025994 | NP_080270
Tdp2	0.876169	NM_019551 | NP_062424
D830012I24Rik	0.876168	NA
Rwdd2b	0.876069	NM_016924 | NP_058620
Khdrbs3	0.876046	NM_010158 | NP_034288
Naa16	0.875895	NM_025832 | NP_080108
Rassf6	0.875862	NM_028478 | NP_082754
Ccpg1	0.875732	NM_001114328 | NM_028181 | NP_001107800 | NP_082457
Tbce	0.875694	NM_178337 | NP_848027
Slc12a2	0.875597	NM_009194 | NP_033220
Exoc3	0.875581	NM_177333 | NP_796307
Tnks1bp1	0.875442	NM_001081260 | NP_001074729
Bnip3	0.875421	NM_009760 | NP_033890
Ptplad2	0.875402	NM_025760 | NP_080036
Dda1	0.875319	NM_025600 | NP_079876
G6pdx	0.875132	NM_008062 | NP_032088
Chd1l	0.874873	NM_026539 | NP_080815
Pcca	0.874778	NM_144844 | NP_659093
Cox4i1	0.874704	NM_009941 | NP_034071
Fgfbp1	0.87459	NM_008009 | NP_032035
Nsmce2	0.87447	NM_001164604 | NM_026746 | NP_001158076 | NP_081022
Rps21	0.874342	NA
Ddx42	0.874292	NM_028074 | NP_082350
Ndufa1	0.874209	NM_019443 | NP_062316
Ivd	0.874159	NM_019826 | NP_062800
6430704M03Rik /// 9630041G16Rik	0.874136	NA
2210411A11Rik	0.874107	NA
Slc36a2	0.874034	NM_153170 | NP_694810
Rexo2	0.87399	NM_024233 | NP_077195
BC018101 /// Zfp97	0.873966	NA
Pgrmc2	0.873954	NM_027558 | NP_081834
Egr2	0.873932	NM_010118 | NP_034248
Bmp2	0.873889	NM_007553 | NP_031579
Pik3ip1	0.873833	NM_178149 | NP_835362
Rpl17	0.873674	NM_001002239 | NP_001002239
BC048403	0.873524	NM_173022 | NP_766610
Isca2	0.873285	NM_028863 | NP_083139
Slc22a17	0.873275	NM_021551 | NP_067526
Gxylt1	0.873214	NM_001033275 | NP_001028447
Capsl	0.873177	NM_029341 | NP_083617
E430010N07Rik	0.873038	NA
Atp13a1	0.872844	NM_133224 | NP_573487
Gclm	0.872827	NM_008129 | NP_032155
Slc25a46	0.872768	NM_026165 | NP_080441
C1ra /// C1rb	0.872714	NA
Chi3l4	0.872563	NM_145126 | NP_660108
B430203I24Rik	0.872548	NA
2310057J18Rik /// 2310065H11Rik	0.872283	NA
BC004004	0.872274	NM_030561 | NP_085038
B230214O09Rik	0.87226	NA
Gng11	0.872182	NM_025331 | NP_079607
Cul1	0.872129	NM_012042 | NP_036172
Fam195a	0.872011	NM_026633 | NP_080909
Trappc2	0.871993	NM_025432 | NP_079708
B230315N10Rik	0.871987	NA
Slc6a13	0.871975	NM_144512 | NP_653095
C030044B11Rik	0.871767	NR_015601
Snrk	0.871751	NM_001164572 | NM_133741 | NP_001158044 | NP_598502
Lass2	0.871657	NM_029789 | NP_084065
Vstm2l	0.871529	NM_198627 | NP_941029
Pof1b	0.871503	NM_181579 | NP_853557
Arhgef7	0.871398	NM_001113517 | NM_001113518 | NM_017402 | NP_001106989 | NP_001106990 | NP_059098
Bcat2	0.871386	NM_009737 | NP_033867
2010012O05Rik	0.871312	NM_025563 | NP_079839
Ldhb	0.871167	NM_008492 | NP_032518
Bcap29	0.871095	NM_001164090 | NM_007530 | NP_001157562 | NP_031556
Kcnk2	0.871094	NM_001159850 | NM_010607 | NP_001153322 | NP_034737 | NR_027627
Chmp4b	0.870847	NM_029362 | NP_083638
Naa30	0.870709	NM_001081430 | NP_001074899
Srsf4	0.870694	NM_020587 | NP_065612
BC046401	0.870688	NA
2200002D01Rik	0.870681	NM_028179 | NP_082455
Pdcd10	0.870397	NM_019745 | NP_062719
Ptpn3	0.870325	NM_011207 | NP_035337
Napa	0.870189	NM_025898 | NP_080174
Tmod1	0.870188	NM_021883 | NP_068683
Rab9	0.870124	NM_019773 | NP_062747
Taf13	0.870121	NM_025444 | NP_079720
Mul1	0.870098	NM_026689 | NP_080965
Nfil3	0.869963	NM_017373 | NP_059069
Phyhd1	0.869845	NM_172267 | NP_758471
Ncdn	0.869825	NM_011986 | NP_036116
Eif3k	0.869817	NM_028659 | NP_082935
Cetn2	0.869774	NM_019405 | NP_062278
Gja1	0.869771	NM_010288 | NP_034418
Snhg6	0.869751	NR_024067
Ipo9	0.869743	NM_153774 | NP_722469
Smad4	0.869686	NM_008540 | NP_032566
2510006D16Rik /// LOC100505293	0.869579	NM_029748 | NP_084024
Dnajb9	0.869515	NM_013760 | NP_038788
Gtf2b	0.869481	NM_145546 | NP_663521
1700040I03Rik	0.869423	NM_001163427 | NM_028505 | NP_001156899 | NP_082781 | NR_028081
Tceb2	0.869184	NM_026305 | NP_080581
Coq2	0.869068	NM_027978 | NP_082254
Aldh1a7	0.869067	NM_011921 | NP_036051
Fpgt	0.869056	NM_029330 | NP_083606
Hnrpdl	0.868894	NM_016690 | NP_057899
Cat	0.868858	NM_009804 | NP_033934
Gas2l3	0.868853	NM_001033331 | NM_001079876 | NP_001028503 | NP_001073345
Cpt2	0.86881	NM_009949 | NP_034079
Gtf3a	0.868758	NM_025652 | NP_079928
Ces1f	0.868633	NM_144930 | NP_659179
Sra1	0.868629	NM_001164406 | NM_025291 | NP_001157878 | NP_079567 | NR_028355
Gnl2	0.868608	NM_145552 | NP_663527
Pcsk6	0.868557	NM_011048 | NP_035178
Ncl	0.868553	NM_010880 | NP_035010
Pfdn1	0.868544	NM_026027 | NP_080303
Hrsp12	0.86838	NM_008287 | NP_032313
Timp4	0.868302	NM_080639 | NP_542370
2610319H10Rik	0.868177	NA
Radil	0.868082	NM_178702 | NP_848817
Prelp	0.86807	NM_054077 | NP_473418
AU040972	0.867913	XR_106209 | XR_106577
Mff	0.867807	NM_029409 | NP_083685
Coq6	0.867776	NM_172582 | NP_766170
Arl6	0.867772	NM_019665 | NP_062639
Dbi	0.867719	NM_001037999 | NM_007830 | NP_001033088 | NP_031856
Smad1	0.867687	NM_008539 | NP_032565
H2afv	0.867658	NM_029938 | NP_084214
Mbd6	0.867565	NM_033072 | NP_149063
Eif3j	0.867447	NM_144545 | NP_653128
Ddx59	0.867422	NM_026500 | NP_080776
Rnf8	0.867409	NM_021419 | NP_067394
Ccrn4l	0.8672	NM_009834 | NP_033964
2310061J03Rik	0.867166	NR_027965
Gramd1c	0.867119	NM_001172107 | NM_153528 | NP_001165578 | NP_705756
Phyhipl	0.867078	NM_001162846 | NM_178621 | NP_001156318 | NP_848736
Gdi1	0.866992	NM_010273 | NP_034403
Fam18b	0.866946	NM_026210 | NP_080486
Nufip2	0.86681	NM_001024205 | NP_001019376
Eml3	0.866805	NM_144872 | NP_659121
3110003A17Rik	0.866715	NM_028440 | NP_082716
Ifitm1	0.86666	NM_001112715 | NM_026820 | NP_001106186 | NP_081096
Fam45a	0.866535	NM_001167829 | NM_026437 | NP_001161301 | NP_080713
Lrrc8d	0.866464	NM_001122768 | NM_178701 | NP_001116240 | NP_848816
Whsc2	0.866432	NM_011914 | NP_036044
6330403M23Rik	0.866328	XM_003085221 | XM_003086091 | XP_003085269 | XP_003086139
Zadh2	0.866274	NM_146090 | NP_666202
Tuba1b	0.866273	NM_011654 | NP_035784
Ccdc136	0.866216	NM_001201378 | NM_145574 | NP_001188307 | NP_663549
1500031L02Rik	0.866129	NM_025892 | NP_080168
Pfn2	0.866109	NM_019410 | NP_062283
Snhg12	0.866069	NA
Mylip	0.866057	NM_153789 | NM_181043 | NP_722484 | NP_851386
Osbpl1a	0.86603	NM_207530 | NP_997413
Aifm1	0.865968	NM_012019 | NP_036149
Frmd6	0.86593	NM_028127 | NP_082403
1110036O03Rik	0.865923	NM_176830 | NP_789800
Mpzl1	0.865891	NM_001001880 | NM_001083897 | NP_001001880 | NP_001077366
Ebag9	0.86577	NM_019480 | NP_062353
Prpf18	0.865745	NM_026045 | NP_080321
Vps72	0.865705	NM_009336 | NP_033362
Eid2	0.865705	NM_198425 | NP_940817
Dkc1	0.865582	NM_001030307 | NP_001025478
Arhgef3	0.865482	NM_027871 | NP_082147
Rundc3b	0.865468	NM_198620 | NP_941022
Hnrnpa3	0.865464	NM_053263 | NM_146130 | NM_198090 | NP_444493 | NP_666242 | NP_932758
Rpl14	0.865391	NM_025974 | NP_080250
Dazap2	0.86534	NM_011873 | NP_036003
Ppm1b	0.865296	NM_001159496 | NM_001159497 | NM_001159498 | NM_011151 | NP_001152968 | NP_001152969 | NP_001152970 | NP_035281
Btbd6	0.865214	NM_001145900 | NM_201646 | NP_001139372 | NP_964008
Rps11	0.865202	NM_013725 | NP_038753
Tmem165	0.86509	NM_011626 | NP_035756
Ndufv3	0.865063	NM_001083891 | NM_030087 | NP_001077360 | NP_084363
Mtx2	0.864964	NM_016804 | NP_058084
Spock3	0.864897	NM_023689 | NP_076178
Rnase4	0.864842	NM_021472 | NM_201239 | NP_067447 | NP_957691
Ubl7	0.864788	NM_001122873 | NM_027086 | NP_001116345 | NP_081362
Tsc22d2	0.864747	NM_001081229 | NP_001074698
Drg2	0.864738	NM_021354 | NP_067329
Vsnl1	0.864686	NM_012038 | NP_036168
Irf6	0.864686	NM_016851 | NP_058547
Furin	0.864648	NM_001081454 | NM_011046 | NP_001074923 | NP_035176
Ifih1	0.864624	NM_001164477 | NM_027835 | NP_001157949 | NP_082111
Tmem188	0.864543	NM_029074 | NP_083350
Mtrf1l	0.864514	NM_175374 | NP_780583
Dcaf13	0.864465	NM_198606 | NP_941008
Fam92a	0.864455	NM_026558 | NP_080834
Mbd2	0.864386	NM_010773 | NP_034903
Slc41a2	0.864386	NM_177388 | NP_796362
Agpat2	0.864293	NM_026212 | NP_080488
Ppp2ca	0.86422	NM_019411 | NP_062284
Elmo3	0.864098	NM_172760 | NP_766348
Aldh1l1 /// LOC100047937	0.86407	NA
Cox18	0.864055	NM_001033310 | NM_001163456 | NP_001028482 | NP_001156928 | NR_028088
9230104K21Rik	0.863986	NA
Il33	0.863976	NM_001164724 | NM_133775 | NP_001158196 | NP_598536
Ift74	0.863971	NM_026319 | NP_080595
A030009H04Rik	0.863933	NR_027827
Ptprz1	0.863922	NM_001081306 | NP_001074775
Cck	0.863901	NM_031161 | NP_112438
Nsmaf	0.863821	NM_010945 | NP_035075
Idh3g	0.863811	NM_008323 | NP_032349
Fam19a5	0.863746	NM_134096 | NP_598857
Lpgat1	0.863709	NM_001134829 | NM_172266 | NP_001128301 | NP_758470
Secisbp2l	0.863531	NM_177608 | NP_808276
Mfhas1	0.863389	NM_001081279 | NP_001074748
130004C03	0.86326	NA
4930444A02Rik	0.863204	NM_029037 | NP_083313
Marveld2	0.863119	NM_001038602 | NM_178410 | NP_001033691 | NP_848497
1500015O10Rik	0.86309	NM_024283 | NP_077245
Ngfrap1	0.863031	NM_001110233 | NM_001110234 | NM_009750 | NP_001103703 | NP_001103704 | NP_033880
2010107H07Rik	0.862989	NR_024069
Mettl10	0.862978	NM_028095 | NP_082371
Fgl2	0.862969	NM_008013 | NP_032039
Kcnh2	0.862894	NM_013569 | NP_038597
Gm4076 /// ND5	0.862868	XM_001478943 | XM_003085879 | XP_001478993 | XP_003085927
Rab21	0.862757	NM_024454 | NP_077774
Dennd1a	0.862604	NM_146122 | NP_666234
4933426M11Rik	0.862466	NM_178682 | NP_848797
1110006E14Rik	0.862454	NA
Dhx15	0.862391	NM_001042620 | NM_007839 | NP_001036085 | NP_031865
Fbxo2	0.862152	NM_176848 | NP_789818
Bcl7b	0.862139	NM_009745 | NP_033875
Decr1	0.862033	NM_026172 | NP_080448
BC003267	0.861918	NM_145591 | NP_663566
Clcn4-2	0.861874	NM_011334 | NP_035464
Gm8203 /// H2afz /// LOC100504949	0.861783	NA
Dnajc16	0.861736	NM_172338 | NP_758841
Tubb2b	0.861542	NM_023716 | NP_076205
AI646023	0.861542	NM_198860 | NP_942560
Sycp3	0.861526	NM_011517 | NP_035647
Mpnd	0.861482	NM_026530 | NP_080806
D3Ertd254e	0.861476	NM_001101478 | NP_001094948
Ogn	0.861431	NM_008760 | NP_032786
Zbtb20	0.861358	NM_019778 | NM_181058 | NP_062752 | NP_851401
Crybg3	0.861351	NM_174848 | NP_777273
Ifi204 /// Ifi205 /// Mnda /// Mndal	0.861341	NA
Arhgef5	0.861287	NM_133674 | NP_598435
Abcc4	0.861248	NM_001033336 | NM_001163675 | NM_001163676 | NP_001028508 | NP_001157147 | NP_001157148
Smcr7l	0.86115	NM_178719 | NP_848834
Phyh	0.861074	NM_010726 | NP_034856
Tmem93	0.861063	NM_001168470 | NM_025318 | NP_001161942 | NP_079594
Anks1	0.860898	NM_181413 | NP_852078
Bzrap1	0.860844	NM_172449 | NP_766037
Fance	0.860828	NM_001163819 | NM_001163820 | NP_001157291 | NP_001157292 | NR_028296 | NR_028297
Gm12191 /// Rpl30	0.860795	NA
Megf11	0.860727	NM_001134399 | NM_172522 | NP_001127871 | NP_766110
Dbt	0.860691	NM_010022 | NP_034152
Anp32e	0.860688	NM_023210 | NP_075699
Atp5o	0.860658	NA
Hlf	0.860608	NM_172563 | NP_766151
Zmym2	0.86059	NM_029498 | NP_083774
Mospd1	0.860524	NM_027409 | NP_081685
Zfp212	0.860495	NM_001145881 | NM_145576 | NP_001139353 | NP_663551
Tmem170b	0.860482	NM_001163572 | NP_001157044
Maob	0.860304	NM_172778 | NP_766366
Nme2	0.860269	NM_001077529 | NM_008705 | NP_001070997 | NP_032731
Abi1	0.860259	NM_001077190 | NM_001077192 | NM_001077193 | NM_007380 | NM_145994 | NP_001070658 | NP_001070660 | NP_001070661 | NP_031406 | NP_666106
Gm16382 /// Gm7689 /// LOC100505081 /// Rpl31	0.860208	NA
Retsat	0.860164	NM_026159 | NP_080435
Ywhab	0.860158	NM_018753 | NP_061223
Cc2d2a	0.86014	NM_172274 | NP_758478
A730098P11Rik /// Morf4l1	0.860038	NM_001039147 | NM_024431 | NP_001034236 | NP_077751
Scamp1	0.859881	NM_029153 | NP_083429
Diap2	0.859813	NM_172493 | NP_766081
2900056M20Rik	0.859792	XR_106056
Pstk	0.859768	NM_001039534 | NP_001034623
Gtf2f2	0.859703	NM_026816 | NP_081092
Cldn8	0.859685	NM_018778 | NP_061248
Mrpl10	0.859536	NM_026154 | NP_080430
Rgl2	0.85952	NM_009059 | NP_033085
Lrrc40	0.859499	NM_024194 | NP_077156
Tmem11	0.859414	NM_001168507 | NM_173453 | NP_001161979 | NP_775655
Sfxn1	0.859402	NM_027324 | NP_081600
Zc3h4	0.859156	NM_198631 | NP_941033
Rgs7bp	0.859031	NM_029879 | NP_084155
Cacybp	0.858832	NM_009786 | NP_033916
Slc25a14	0.858826	NM_001166450 | NM_011398 | NP_001159922 | NP_035528
Jdp2	0.858767	NM_030887 | NP_112149
Ndufb3	0.858685	NM_025597 | NP_079873
Eif2c2	0.858649	NM_153178 | NP_694818
Otud1	0.858577	NM_027715 | NP_081991
Anapc4	0.858517	NM_024213 | NP_077175
Bpil2	0.858471	NM_177772 | NP_808440
9330177L23Rik	0.858194	NA
Ecsit	0.85817	NM_012029 | NP_036159
Itpr1	0.858063	NM_010585 | NP_034715
Gadd45a	0.857962	NM_007836 | NP_031862
Adamts1	0.857861	NM_009621 | NP_033751
Tmem59l	0.857857	NM_182991 | NP_892036
2900010M23Rik	0.857839	NM_026063 | NP_080339
Gprasp2 /// LOC100504991	0.857839	NM_001163015 | NM_001163016 | NM_001163017 | NP_001156487 | NP_001156488 | NP_001156489
Lrp1	0.857608	NM_008512 | NP_032538
9030418K01Rik	0.857589	NM_001081289 | NP_001074758
Acat1	0.85752	NM_144784 | NP_659033
Fmnl3	0.857502	NM_011711 | NP_035841
Ankrd29	0.857447	NM_001190371 | NP_001177300
3632451O06Rik	0.857329	NM_026142 | NP_080418
Atp1a2	0.857326	NM_178405 | NP_848492
C130075A20Rik	0.857152	NA
Smndc1	0.857101	NM_172429 | NP_766017
Aldh1a2	0.857064	NM_009022 | NP_033048
Pkd1	0.857012	NM_013630 | NP_038658
Ptp4a2	0.856952	NM_001164745 | NM_008974 | NP_001158217 | NP_033000
Tspyl5	0.85692	NM_001085421 | NP_001078890
Zmpste24	0.856901	NM_172700 | NP_766288
Megf10	0.856855	NM_001001979 | NP_001001979
Scn4b	0.85665	NM_001013390 | NP_001013408
Clasrp	0.856593	NM_016680 | NP_057889
Vrk3	0.856529	NM_133945 | NP_598706
Nufip1	0.856362	NM_013745 | NP_038773
Btg1	0.856326	NM_007569 | NP_031595
Fbxo33	0.856297	NM_001033156 | NP_001028328
Plk1s1	0.856257	NM_001033298 | NP_001028470
Sec14l1	0.856156	NM_001166506 | NM_001166507 | NM_028777 | NP_001159978 | NP_001159979 | NP_083053 | NR_029459
Atpaf1	0.855911	NM_181040 | NP_851383
Flad1	0.855832	NA
Pik3r2	0.855693	NM_008841 | NP_032867
Tspan13	0.855542	NM_025359 | NP_079635
Fzd9	0.85554	NM_010246 | NP_034376
Zfp692-ps	0.855524	NM_001040686 | NM_182996 | NP_001035776 | NP_892041
Jmjd1c	0.855479	NM_207221 | NP_997104
Naa50	0.855462	NM_028108 | NP_082384
Kctd17	0.855354	NM_001081367 | NP_001074836
Psmd12	0.85535	NM_025894 | NP_080170
Snx32	0.855334	NM_001024560 | NP_001019731
LOC100503570	0.855255	NA
Cox7a2l	0.855232	NM_001159529 | NM_009187 | NP_001153001 | NP_033213
Ndufb11	0.855197	NM_019435 | NP_062308
2700029M09Rik	0.855191	NM_028299 | NP_082575
Inha	0.855085	NM_010564 | NP_034694
Surf1	0.85496	NM_013677 | NP_038705
Luzp1	0.854906	NM_024452 | NP_077772
Gm505	0.854877	NM_001111141 | NP_001104611
Ctla2b	0.854827	NM_001145801 | NM_007797 | NP_001139273 | NP_031823
Hpse	0.854815	NM_152803 | NP_690016
AI314760	0.854781	NA
Gm3776 /// Gsta1 /// Gsta2	0.854618	NA
Dsel	0.854462	NM_001081316 | NP_001074785
Pink1	0.854432	NM_026880 | NP_081156
Mrps21	0.854365	NM_078479 | NP_510964
Cry1	0.854258	NM_007771 | NP_031797
Arpc2	0.854236	NM_029711 | NP_083987
Alkbh6	0.854109	NM_198027 | NP_932144
Abr	0.854099	NM_198018 | NM_198894 | NM_198895 | NP_932135 | NP_942597 | NP_942598
Zc3h14	0.854079	NM_001008506 | NM_001160107 | NM_001160108 | NM_029334 | NP_001008506 | NP_001153579 | NP_001153580 | NP_083610 | NR_027648
Hs3st1	0.854071	NM_010474 | NP_034604
Otop1	0.853945	NM_172709 | NP_766297
Aldoc	0.85394	NM_009657 | NP_033787
Uck1	0.853921	NM_011675 | NP_035805
Fam63b	0.853874	NM_172772 | NP_766360
Ciao1	0.853861	NM_025296 | NP_079572
Rdh11	0.853768	NM_021557 | NP_067532
E130203B14Rik	0.853713	NM_178791 | NP_848906
9630010G10Rik	0.853665	NA
Katnal1	0.853611	NM_153572 | NP_705800
Egr1	0.853589	NM_007913 | NP_031939
Pdpn	0.853589	NM_010329 | NP_034459
Cic	0.853566	NM_001110131 | NM_001110132 | NM_027882 | NP_001103601 | NP_001103602 | NP_082158
Zfp251	0.853545	NM_001007568 | NP_001007569
Agfg2	0.853545	NM_145566 | NM_178162 | NP_663541 | NP_835456
Fam173a	0.853508	NM_145410 | NP_663385
Zfp637	0.85349	NM_177684 | NP_808352
Stk24	0.853445	NM_145465 | NP_663440
Trim32	0.853443	NM_001161782 | NM_053084 | NP_001155254 | NP_444314
Acyp2	0.853404	NM_029344 | NP_083620
Isyna1	0.853379	NM_023627 | NP_076116
Apex1	0.853291	NM_009687 | NP_033817
Cox6b1	0.853219	NM_025628 | NP_079904
Tusc3	0.853153	NM_030254 | NP_084530
Arsa	0.853125	NM_009713 | NP_033843
LOC100503380 /// Matr3	0.853111	NA
Gm10374	0.853089	NA
Klf15	0.852949	NM_023184 | NP_075673
Gm10709 /// Gm6344 /// LOC100503055 /// Rpl29	0.852921	NA
2810432D09Rik	0.852738	NM_027278 | NP_081554
Pou3f4	0.852533	NM_008901 | NP_032927
Ppdpf	0.852495	NM_025598 | NP_079874
Ampd3	0.852437	NM_009667 | NP_033797
Cops5	0.852424	NM_013715 | NP_038743
Col9a3	0.852406	NM_009936 | NP_034066
Odam	0.852292	NM_027128 | NP_081404
Rrp36	0.852134	NM_144857 | NP_659106
Car13	0.852083	NM_024495 | NP_078771
Mrps17	0.851973	NM_025450 | NP_079726
Fam38a	0.851947	NM_001037298 | NP_001032375
Ddx26b	0.85193	NM_172779 | NP_766367
Lypd1	0.851599	NA
D9Ertd402e	0.851592	NM_001013405 | NP_001013423
4932439E07Rik	0.851334	NA
Utp3	0.851273	NM_023054 | NP_075541
Gdpd1	0.851186	NM_025638 | NP_079914
LOC100502895	0.85111	NA
Nup88	0.850945	NM_001083331 | NM_172394 | NP_001076800 | NP_765982
Smtn	0.850931	NM_001159284 | NM_013870 | NP_001152756 | NP_038898
Mrpl23	0.85072	NM_011288 | NP_035418
Srebf1	0.850665	NM_011480 | NP_035610
Ndnl2	0.850607	NM_023239 | NP_075728
Zzz3	0.850333	NM_001080755 | NM_198416 | NP_001074224 | NP_940808
Higd1c /// Mettl7a2	0.850307	NA
Ptp4a1	0.850266	NM_011200 | NP_035330
Scg5	0.850123	NM_009162 | NP_033188
Ndufa12	0.850085	NM_025551 | NP_079827
Ndfip1	0.84997	NM_022996 | NP_075372
Pafah2	0.849857	NM_133880 | NP_598641
Luc7l3	0.84982	NM_026313 | NP_080589
Pdcd4	0.849802	NM_001168491 | NM_001168492 | NM_011050 | NP_001161963 | NP_001161964 | NP_035180
Hspe1	0.849801	NM_008303 | NP_032329
Hnrnpk	0.849787	NM_025279 | NP_079555
Nipa1	0.849722	NM_153578 | NP_705806
B630005N14Rik	0.849706	NM_175312 | NP_780521
Cacnb4	0.849597	NM_001037099 | NM_146123 | NP_001032176 | NP_666235
LOC100503839 /// Serf2	0.849583	NA
Man2c1	0.849574	NM_028636 | NP_082912
Rspry1	0.849384	NM_026274 | NP_080550
Zfyve26	0.849098	NM_001008550 | NP_001008550
Atg10	0.849054	NM_025770 | NP_080046
Ckb	0.848935	NM_021273 | NP_067248
Get4	0.848922	NM_001163316 | NM_026269 | NP_001156788 | NP_080545
Cep120	0.848525	NM_178686 | NP_848801
Myeov2	0.84841	NM_001163425 | NP_001156897 | NR_028108
Hpcal4	0.848368	NM_174998 | NP_778163
Ngly1	0.848351	NM_021504 | NP_067479
Adi1	0.848316	NM_134052 | NP_598813
Ndufaf1	0.848296	NM_027175 | NP_081451
Cdc42bpg	0.84818	NM_001033342 | NP_001028514
1500011K16Rik	0.848103	NR_015476
Gm9846 /// Rps27	0.847936	NM_027015 | NP_081291 | NR_033727
Acyp1	0.84782	NM_025421 | NP_079697
Foxg1	0.847801	NM_001160112 | NM_008241 | NP_001153584 | NP_032267
2010003O02Rik /// LOC100504309	0.847795	NA
Fam100b	0.847707	NM_176902 | NP_795876
Lonp1	0.847668	NM_028782 | NP_083058
Capza2	0.847633	NM_007604 | NP_031630
Clca2	0.847359	NM_030601 | NP_085104
Pls3	0.847357	NM_001166453 | NM_001166454 | NM_145629 | NP_001159925 | NP_001159926 | NP_663604
Slc25a18	0.847333	NM_001081048 | NP_001074517
Brd2	0.847328	NM_001025387 | NM_010238 | NP_001020558 | NP_034368
Bach2	0.847282	NM_001109661 | NP_001103131
Skp1a	0.847251	NM_011543 | NP_035673
Osbpl5	0.847209	NM_001199227 | NM_024289 | NP_001186156 | NP_077251
Hist3h2ba	0.847149	NM_030082 | NP_084358
ORF61	0.847124	NM_001003949 | NP_001003949
Ppme1	0.847008	NM_028292 | NP_082568
Wbp5	0.846945	NM_011712 | NP_035842
Strn4	0.846938	NM_001039878 | NM_133789 | NP_001034967 | NP_598550
Ube2e2	0.846873	NM_144839 | NP_659088
D11Wsu99e	0.846828	NM_138598 | NP_613064
6330403A02Rik /// Gm10001	0.846813	NA
Ddit4	0.846776	NM_029083 | NP_083359
Ces1d	0.846722	NM_053200 | NP_444430
Atxn7l3	0.846711	NM_001098836 | NM_001098837 | NP_001092306 | NP_001092307
0910001L09Rik	0.846698	NM_001081108 | NP_001074577
Ccdc111	0.846696	NM_001001184 | NP_001001184
Gng10	0.846612	NM_025277 | NP_079553
D230019N24Rik	0.84658	NA
Rab5a	0.84651	NM_025887 | NP_080163
AU022870	0.846449	NM_177682 | NP_808350
Tmc4	0.846386	NM_181820 | NP_861541
Fam53b	0.846369	NM_175268 | NM_212473 | NP_780477 | NP_997638
Nudt4	0.846094	NM_027722 | NP_081998
Uqcr10	0.846015	NA
Pygl	0.846002	NM_133198 | NP_573461
Htra1	0.845973	NM_019564 | NP_062510
Ppip5k1	0.84593	NM_178795 | NP_848910
F3	0.845856	NM_010171 | NP_034301
Dscr3	0.845853	NM_007834 | NP_031860
Csrnp2	0.845721	NM_153407 | NP_700456
Alkbh7	0.845689	NM_025538 | NM_027372 | NP_079814 | NP_081648
Gm3244 /// Ndufb4	0.845523	NA
Tubb2a	0.845485	NM_009450 | NP_033476
Tmem199	0.845423	NM_199199 | NP_954669
Rpl36al	0.845405	NM_025589 | NP_079865
Erh	0.845344	NM_007951 | NP_031977
Hgsnat	0.845257	NM_029884 | NP_084160
Mgp	0.845146	NM_008597 | NP_032623
Rai2	0.845141	NM_001103367 | NM_198409 | NP_001096837 | NP_940801
Cldn23	0.845092	NM_027998 | NP_082274
Ercc3	0.845058	NM_133658 | NP_598419
Cd36	0.845045	NM_001159555 | NM_001159556 | NM_001159557 | NM_001159558 | NM_007643 | NP_001153027 | NP_001153028 | NP_001153029 | NP_001153030 | NP_031669
AA386476	0.844972	XM_620653 | XM_908186 | XP_620653 | XP_913279
Psmd10	0.844919	NM_001164177 | NM_016883 | NP_001157649 | NP_058579
1110067D22Rik	0.844877	NM_173752 | NP_776113
Nudcd3	0.844793	NM_173748 | NP_776109
Pkd2	0.844587	NM_008861 | NP_032887
Osbpl2	0.844538	NM_144500 | NP_653083
Ypel5	0.844508	NM_027166 | NP_081442
Gem	0.844454	NM_010276 | NP_034406
Chmp1b	0.844416	NM_024190 | NP_077152
Parp8	0.844404	NM_001081009 | NP_001074478
Bckdha	0.844317	NM_007533 | NP_031559
Tmem2	0.84426	NM_001033759 | NM_031997 | NP_001028931 | NP_114386
Ccdc115	0.844252	NM_027159 | NP_081435
Rpl7l1	0.844113	NM_025433 | NP_079709
Sertad4	0.844054	NM_001177794 | NM_198247 | NP_001171265 | NP_937890
Tmem161b	0.843995	NM_175187 | NP_780396 | NR_029418 | NR_029419
Ovca2	0.843929	NA
Fam40b	0.843881	NM_001037740 | NM_177204 | NP_001032829 | NP_796178
Rbfox1	0.84381	NM_021477 | NM_183188 | NP_067452 | NP_899011
Trappc10	0.843773	NM_001081055 | NP_001074524
Ciz1	0.843734	NM_028412 | NP_082688
Atp5k	0.843597	NM_007507 | NP_031533
Tmem53	0.843579	NM_026837 | NP_081113
Ptrh2	0.843493	NM_001098810 | NM_175004 | NP_001092280 | NP_778169
Gpd2	0.843477	NM_001145820 | NM_010274 | NP_001139292 | NP_034404
2900011O08Rik	0.84339	NM_144518 | NP_653101
Bloc1s2	0.843369	NM_028607 | NP_082883
1700034H14Rik	0.843362	NM_025969 | NP_080245
Zdhhc4	0.843356	NM_028379 | NP_082655
Exosc9	0.84333	NM_019393 | NP_062266
Epb4.1l4a	0.843234	NM_013512 | NP_038540
Evi5	0.84307	NM_007964 | NP_031990
Jph4	0.843065	NM_001003829 | NM_177049 | NP_001003829 | NP_796023
Zmat1	0.842972	NM_175446 | NP_780655
Fcf1	0.842969	NM_028632 | NP_082908
Upf3a	0.842912	NM_025924 | NP_080200
Gdf10	0.842625	NM_145741 | NP_665684
Pop7	0.842559	NM_028753 | NP_083029
Rsph9	0.842501	NM_029338 | NP_083614
Josd1	0.842307	NM_028792 | NP_083068
Ccdc47	0.842285	NM_026009 | NP_080285
LOC100502668	0.842157	NA
Gpx2	0.842145	NM_030677 | NP_109602
Tenc1	0.842045	NM_153533 | NP_705761
5430411K18Rik	0.841772	NM_001195633 | NP_001182562 | XM_003085227 | XM_003086096 | XP_003085275 | XP_003086144
Ndufb7	0.841681	NM_025843 | NP_080119
Tlcd2	0.841653	NM_027249 | NP_081525
Adam9	0.841634	NM_007404 | NP_031430
Zfp445	0.841567	NM_173364 | NP_775540
1810046J19Rik	0.841557	NM_025559 | NP_079835
Ino80 /// Rpl35a	0.841538	NA
Esyt2	0.841517	NM_028731 | NP_083007
Stub1	0.841475	NM_019719 | NP_062693
Heca	0.841435	NM_001033432 | NP_001028604
Nhp2	0.841325	NM_026631 | NP_080907
Plekhb1	0.841172	NM_001163182 | NM_001163183 | NM_001163184 | NM_001163185 | NM_001163186 | NM_001163187 | NM_013746 | NP_001156654 | NP_001156655 | NP_001156656 | NP_001156657 | NP_001156658 | NP_001156659 | NP_038774
2810055F11Rik	0.841016	NM_026038 | NP_080314
Gm9983	0.840926	NA
Tubg1	0.840895	NM_134024 | NP_598785
Lrrc47	0.840744	NM_201226 | NP_957678
LOC100503146	0.840739	NA
Dek	0.840567	NM_025900 | NP_080176
Col11a1	0.840558	NM_007729 | NP_031755
Rps19bp1	0.840508	NM_175109 | NP_780318
Ubr7	0.840445	NM_025666 | NP_079942
Zfp579	0.840366	NM_026741 | NP_081017
Pebp1	0.84035	NM_018858 | NP_061346
Gipc2	0.840238	NM_016867 | NP_058563
Med25	0.840152	NM_029365 | NP_083641
Sorbs1	0.840116	NM_001034962 | NM_001034963 | NM_001034964 | NM_009166 | NM_178362 | NP_001030134 | NP_001030135 | NP_001030136 | NP_033192 | NP_848139
Fez2	0.840107	NM_199448 | NP_955519
Prps1	0.839966	NM_021463 | NP_067438
Nnmt	0.839807	NM_010924 | NP_035054
Nudcd2	0.839783	NM_026023 | NP_080299
Hey1	0.839777	NM_010423 | NP_034553
Trrap	0.839603	NM_001081362 | NP_001074831
Scarb2	0.839528	NM_007644 | NP_031670
1110058L19Rik	0.839408	NM_026503 | NP_080779
C730029A08Rik	0.839191	NA
Krcc1	0.838922	NM_145568 | NP_663543
Abcb1a	0.838894	NM_011076 | NP_035206
Ppm1e	0.838846	NM_177167 | NP_796141
9230108I15Rik	0.838733	XM_974671 | XP_979765
Fdxr	0.838725	NM_007997 | NP_032023
Ppm1m	0.838616	NM_026447 | NM_198931 | NP_080723 | NP_945149
Nbl1	0.838518	NM_008675 | NP_032701
Tlr3	0.838516	NM_126166 | NP_569054
Dsg1b	0.83851	NM_181682 | NP_859010
Rbm16	0.838365	NA
Prdx3	0.838311	NM_007452 | NP_031478
Sparcl1	0.83827	NM_010097 | NP_034227
E130110O22Rik	0.8382	NA
Cdk5rap1	0.838198	NM_025876 | NP_080152
Pdp1	0.838179	NM_001033453 | NM_001098230 | NM_001098231 | NP_001028625 | NP_001091700 | NP_001091701
Crls1	0.838003	NM_001024385 | NM_025646 | NP_001019556 | NP_079922
Sfrp4	0.837983	NM_016687 | NP_057896
Amfr	0.837955	NM_011787 | NP_035917
Rps27a	0.837954	NM_001033865 | NM_024277 | NP_001029037 | NP_077239
Plcd1	0.83789	NM_019676 | NP_062650
2700097O09Rik	0.837762	NM_028314 | NP_082590 | NR_030764
D17Ertd165e	0.837709	NA
E430025E21Rik	0.837663	NM_153548 | NP_705776
Pmepa1	0.837555	NM_022995 | NP_075371
Tprgl	0.837538	NM_026388 | NP_080664
Pcnp	0.837462	NM_001024622 | NP_001019793
Vamp2	0.837462	NM_009497 | NP_033523
1600012H06Rik	0.837399	NM_001083880 | NM_001083881 | NM_001083882 | NM_026451 | NP_001077349 | NP_001077350 | NP_001077351 | NP_080727
Asrgl1	0.837362	NM_025610 | NP_079886
Srp72	0.837292	NM_025691 | NP_079967
Cnksr3	0.837261	NM_172546 | NP_766134
Pon3	0.837206	NM_173006 | NP_766594
Rmnd5b	0.83717	NM_025346 | NP_079622
Sult1a1	0.836997	NM_133670 | NP_598431
Fam19a2	0.836949	NM_182807 | NP_877959
1700047I17Rik2 /// Fam177a	0.836912	NA
Efemp2	0.836829	NM_001164352 | NM_021474 | NP_001157824 | NP_067449
Siah1a /// Siah1b	0.836822	NA
Itfg3	0.836813	NM_207217 | NP_997100
LOC100503815 /// Rpl39	0.836793	NM_026055 | NP_080331
Ngrn	0.836784	NM_031375 | NP_113552 | NR_028053
E030024N20Rik	0.836659	NR_033228
Dpy30	0.836547	NM_001146222 | NM_001146223 | NM_001146224 | NM_024428 | NP_001139694 | NP_001139695 | NP_001139696 | NP_077746
Spa17	0.836537	NM_011449 | NP_035579
Mus81	0.836496	NM_027877 | NP_082153
Gpaa1	0.836416	NM_010331 | NP_034461
Cited2	0.836411	NM_010828 | NP_034958
Grlf1	0.836354	NM_172739 | NP_766327
Sst	0.836213	NM_009215 | NP_033241
Armcx4 /// LOC100504837	0.836037	NM_001202500 | NP_001189429 | XM_905633 | XM_974534 | XP_910726 | XP_979628
B3gnt3	0.835929	NM_028189 | NP_082465
BC003331	0.835925	NM_001077237 | NM_145511 | NP_001070705 | NP_663486
Dazap1	0.835804	NM_001122604 | NM_001122605 | NM_133188 | NP_001116076 | NP_001116077 | NP_573451
Sncb	0.835781	NM_033610 | NP_291088
Abhd3	0.835728	NM_134130 | NP_598891
Comt1	0.835552	NM_001111062 | NM_001111063 | NM_007744 | NP_001104532 | NP_001104533 | NP_031770
Rab10	0.835523	NM_016676 | NP_057885
Rab33a	0.835522	NM_011228 | NP_035358
Esf1	0.835485	NM_001081090 | NP_001074559
Fgf12	0.835443	NM_010199 | NM_183064 | NP_034329 | NP_898887
2700081O15Rik	0.835399	NM_175381 | NP_780590
Ndufb10	0.835164	NM_026684 | NP_080960
Naglu	0.834968	NM_013792 | NP_038820
Mpv17l2	0.834899	NM_183170 | NP_898993
6230427J02Rik	0.834879	NM_026597 | NP_080873
Iqcj-schip1 /// Schip1	0.834847	NM_001113420 | NM_001113421 | NM_013928 | NP_001106891 | NP_001106892 | NP_038956 | NR_036665
Sned1	0.834608	NM_172463 | NP_766051
Mad2l2	0.834565	NM_027985 | NP_082261
Hnrnpd	0.834534	NM_001077265 | NM_001077266 | NM_001077267 | NM_007516 | NP_001070733 | NP_001070734 | NP_001070735 | NP_031542
Fam98b	0.834469	NM_026620 | NP_080896
Pdcd11	0.834449	NM_011053 | NP_035183
Celf5	0.834438	NM_176954 | NP_795928
Gfi1	0.834415	NM_010278 | NP_034408
Lamp2	0.834069	NM_001017959 | NM_010685 | NP_001017959 | NP_034815
Ccdc113	0.834057	NM_172914 | NP_766502
Spats2	0.833994	NM_139140 | NP_631879
Pex13	0.833969	NM_023651 | NP_076140
Sik2	0.833925	NM_178710 | NP_848825
Hdac6	0.833861	NM_001130416 | NM_010413 | NP_001123888 | NP_034543
Cdc123	0.833735	NM_133837 | NP_598598
Cyp2j9	0.83355	NM_028979 | NP_083255
Zbtb6	0.833541	NM_146253 | NP_666365
Ppp1r12a	0.833524	NM_027892 | NP_082168
Nudc	0.833404	NM_010948 | NP_035078
Mobkl3	0.833335	NM_025283 | NP_079559
1600029O15Rik	0.833144	NR_033522
Plcd3	0.832921	NM_152813 | NP_690026
Hnrnpm	0.832908	NM_001109913 | NM_029804 | NP_001103383 | NP_084080
Gtf2h2	0.832828	NM_022011 | NP_071294
Srp14	0.832729	NM_009273 | NP_033299
Olfm1	0.832722	NM_001038612 | NM_001038613 | NM_001038614 | NM_019498 | NP_001033701 | NP_001033702 | NP_001033703 | NP_062371
Atp6v1c1	0.832623	NM_025494 | NP_079770
Gm2710 /// Hmg1l1 /// Hmgb1	0.832537	NA
6430527G18Rik	0.832484	NM_145836 | NP_665835
2210408K08Rik	0.832359	NA
Cald1	0.832304	NM_145575 | NP_663550
Gprc5b	0.832245	NM_001195774 | NM_022420 | NP_001182703 | NP_071865
Smg7	0.832157	NM_001005507 | NM_001160256 | NM_001160257 | NP_001005507 | NP_001153728 | NP_001153729
Cog8	0.832008	NM_139229 | NP_631975
Rpl38	0.831773	NA
Tsr1	0.831754	NM_177325 | NP_796299
Gadd45g	0.831434	NM_011817 | NP_035947
Sepp1	0.83141	NM_001042613 | NM_001042614 | NM_009155 | NP_001036078 | NP_001036079 | NP_033181
Spp1	0.831383	NM_001204201 | NM_001204202 | NM_001204203 | NM_001204233 | NM_009263 | NP_001191130 | NP_001191131 | NP_001191132 | NP_001191162 | NP_033289 | XR_106288 | XR_106289 | XR_107716 | XR_107717 | XR_107718
4833441D16Rik	0.831341	NA
Lrsam1	0.831238	NM_199302 | NP_955006
Trappc1	0.83122	NM_001024206 | NP_001019377
Ndufb6	0.831162	NM_001033305 | NP_001028477
Cenpv	0.831154	NM_028448 | NP_082724
Plscr1	0.831091	NM_011636 | NP_035766
Mtmr12	0.831075	NM_172958 | NP_766546
Cdh2	0.831072	NM_007664 | NP_031690
Tns1	0.831024	NM_027884 | NP_082160
Elmod2	0.831018	NM_001170691 | NM_178736 | NP_001164162 | NP_848851
Plekhf1	0.83095	NM_024413 | NP_077724
Zmym1	0.830932	NM_026670 | NP_080946
Marcksl1	0.830894	NM_010807 | NP_034937
A930018M24Rik	0.830819	XM_907235 | XM_988947 | XP_912328 | XP_994041
Kdelc2	0.830792	NM_212445 | NP_997610
Ccnl1	0.830726	NM_019937 | NP_064321
Atpaf2	0.830722	NM_145427 | NP_663402
Ndufs3	0.830636	NM_026688 | NP_080964
Glg1	0.830606	NM_009149 | NP_033175
Rgs5	0.830533	NM_009063 | NP_033089
4930420K17Rik	0.830523	NM_001081029 | NP_001074498
Trim28	0.830458	NM_011588 | NP_035718 | XR_105088 | XR_107865
Zfp36l1	0.830428	NM_007564 | NP_031590
Gdf1 /// Lass1	0.830315	NA
AI503316	0.830295	NA
Kdm1b	0.830267	NM_172262 | NP_758466
Larp4	0.830208	NM_001024526 | NM_001080948 | NP_001019697 | NP_001074417
Pias2	0.830207	NM_001164167 | NM_001164168 | NM_001164169 | NM_001164170 | NM_008602 | NP_001157639 | NP_001157640 | NP_001157641 | NP_001157642 | NP_032628
2310007O11Rik	0.830195	NA
P4ha2	0.83001	NM_001136076 | NM_011031 | NP_001129548 | NP_035161
Spink5	0.830005	NM_001081180 | NP_001074649
Pelo	0.829856	NM_134058 | NP_598819
Dusp22	0.82983	NM_001037955 | NM_134068 | NP_001033044 | NP_598829
Rtkn	0.82967	NM_001136227 | NM_009106 | NM_133641 | NP_001129699 | NP_033132 | NP_598396
Foxa1	0.829648	NM_008259 | NP_032285
Cops8	0.829645	NM_133805 | NP_598566
Cyb5b	0.829635	NM_025558 | NP_079834
Nde1	0.829631	NM_001114085 | NM_023317 | NP_001107557 | NP_075806
Eif3f	0.829487	NM_025344 | NP_079620
Rbpms2	0.829336	NM_028030 | NP_082306
Snx24	0.829106	NM_029394 | NP_083670
Snapc5	0.82909	NM_183316 | NP_899139
Dnttip2	0.829048	NM_153806 | NP_722501
Mfsd6	0.829029	NM_133829 | NM_178081 | NP_598590 | NP_835182
Car11	0.828954	NM_009800 | NP_033930
Moxd1	0.828935	NM_021509 | NP_067484
Ccpg1 /// Dyx1c1	0.828919	NM_001114328 | NM_028181 | NP_001107800 | NP_082457
Shkbp1	0.82877	NM_138676 | NP_619617
D5Wsu152e	0.828721	NA
2700089E24Rik	0.828701	NM_001163445 | NP_001156917
Ccdc58	0.828664	NM_001159421 | NM_001159422 | NM_198645 | NP_001152893 | NP_001152894 | NP_941047
Cobll1	0.828652	NM_027225 | NM_177025 | NP_081501 | NP_795999
2210411K11Rik	0.828589	NM_029384 | NP_083660
Klhl7	0.828551	NM_001161800 | NM_026448 | NP_001155272 | NP_080724
Fto	0.828542	NM_011936 | NP_036066
Srp68	0.828425	NM_146032 | NP_666144
Fam3c	0.82835	NM_138587 | NP_613053
Sbno2	0.82831	NM_183426 | NP_906271
Vti1b	0.828298	NM_016800 | NP_058080
9530006C21Rik	0.828284	NA
Wdr83	0.828146	NM_026399 | NP_080675
4631416L12Rik	0.828039	NM_001081295 | NP_001074764
Rnf208	0.827944	NM_176834 | NP_789804
Wdr7	0.827939	NM_001014981 | NP_001014981
Uspl1	0.827894	NM_001013378 | NM_001115149 | NM_001115150 | NM_001115151 | NM_001115153 | NP_001013396 | NP_001108621 | NP_001108622 | NP_001108623 | NP_001108625
Tex264	0.8278	NM_001081654 | NM_011573 | NP_001075123 | NP_035703
Ppil4	0.827745	NM_026141 | NP_080417
Glt28d2	0.827681	NM_177130 | NP_796104
Fli1	0.827665	NM_008026 | NP_032052
Nostrin	0.827652	NM_181547 | NP_853525
Smagp	0.827493	NM_001033872 | NM_174992 | NP_001029044 | NP_778157
Pcif1	0.827416	NM_146129 | NP_666241
Pi4k2a	0.827414	NM_145501 | NP_663476
Mrps16	0.827365	NM_025440 | NP_079716
Hnrnpc	0.82725	NM_001170981 | NM_001170982 | NM_001170983 | NM_001170984 | NM_016884 | NP_001164452 | NP_001164453 | NP_001164454 | NP_001164455 | NP_058580
D4Wsu53e	0.82723	NM_023665 | NP_076154
Tusc1	0.827227	NM_026954 | NP_081230
Sirt7	0.827196	NM_153056 | NP_694696
Usp1	0.827105	NM_146144 | NP_666256
Slc25a23	0.827097	NM_025877 | NP_080153
Rpl10a	0.826995	NA
Ash1l	0.826953	NM_138679 | NP_619620
Fam101b	0.826686	NM_029658 | NP_083934
Pkp4	0.826541	NM_026361 | NM_175464 | NP_080637 | NP_780673
Rhpn1	0.826454	NM_001163465 | NM_008164 | NP_001156937 | NP_032190
Atp6ap2	0.826372	NM_027439 | NP_081715
Pcbd2	0.82623	NM_028281 | NP_082557
Psmb4	0.826197	NM_008945 | NP_032971
Osr1	0.826145	NM_011859 | NP_035989
D030074E01Rik	0.826132	NM_029491 | NM_177038 | NP_083767 | NP_796012
Fez1	0.826077	NM_183171 | NP_898994
Ttc8	0.826053	NM_029553 | NM_198311 | NP_083829 | NP_938053
Tgtp1 /// Tgtp2	0.826023	NA
Mkl1	0.82583	NM_001082536 | NM_153049 | NP_001076005 | NP_694629
Phpt1	0.825786	NM_029293 | NP_083569
Fam124a	0.825769	NA
Tomm5	0.825759	NM_001099675 | NM_001134646 | NP_001093145 | NP_001128118
Cyp39a1	0.825733	NM_018887 | NP_061375
Amd1	0.825459	NM_009665 | NP_033795
Sf3b1	0.825322	NM_031179 | NP_112456
Ing2	0.825302	NM_023503 | NP_075992
2310022B05Rik	0.825296	NM_175149 | NP_780358
Psmd6	0.825169	NM_025550 | NP_079826
AU021025	0.825081	NA
4930506M07Rik	0.825076	NM_001114312 | NM_175172 | NP_001107784 | NP_780381
Scoc	0.825036	NM_001039137 | NM_019708 | NP_001034226 | NP_062682
Kdm3a	0.825016	NM_001038695 | NM_173001 | NP_001033784 | NP_766589
Tardbp	0.825011	NM_001003898 | NM_001003899 | NM_001008545 | NM_001008546 | NM_145556 | NP_001003898 | NP_001003899 | NP_001008545 | NP_001008546 | NP_663531 | NR_027864
Hcn2	0.824986	NM_008226 | NP_032252
Rsl1d1	0.824783	NM_025546 | NP_079822
Vdac3	0.824726	NM_001198998 | NM_011696 | NP_001185927 | NP_035826
Dctn6	0.824632	NM_011722 | NP_035852
Vamp4	0.824577	NM_016796 | NP_058076
Gars	0.824492	NM_180678 | NP_851009
D17Wsu104e	0.824392	NM_080837 | NP_543027
Nfatc3	0.824293	NM_010901 | NP_035031
Aig1	0.824209	NM_025446 | NP_079722
Matn2	0.824159	NM_016762 | NP_058042 | XR_105671 | XR_105672 | XR_106898 | XR_106899
Clca1	0.82412	NM_009899 | NP_034029
Ttc12	0.824118	NM_172770 | NP_766358
Tpst2	0.82376	NM_009419 | NP_033445
Tfb2m	0.82372	NM_008249 | NP_032275
Rragc	0.823654	NM_017475 | NP_059503
Dpep1	0.823569	NM_007876 | NP_031902
Armcx1	0.823499	NM_001166377 | NM_001166378 | NM_001166379 | NM_001166380 | NM_030066 | NP_001159849 | NP_001159850 | NP_001159851 | NP_001159852 | NP_084342
Mndal	0.823486	NA
Por	0.823464	NM_008898 | NP_032924
Chchd4	0.82345	NM_133928 | NP_598689
Cacna1g	0.823391	NM_001112813 | NM_001177888 | NM_001177890 | NM_009783 | NP_001106284 | NP_001171359 | NP_001171361 | NP_033913
1110007C09Rik	0.823362	NM_026738 | NP_081014
D1Ertd622e	0.823324	NM_133825 | NP_598586
AI314976	0.823298	NM_207219 | NP_997102
Sh3bgrl	0.823296	NM_019989 | NP_064373
Trappc2l	0.823289	NM_021502 | NP_067477
Csta	0.823281	NM_001033239 | NP_001028411
Smpd1	0.823208	NM_011421 | NP_035551
Meg3	0.823151	NR_003633 | NR_027651 | NR_027652
Nlk	0.823098	NM_008702 | NP_032728
Deaf1	0.823091	NM_016874 | NP_058570 | NR_027769 | NR_027770
Agpat9	0.823046	NM_172715 | NP_766303
Camk2g	0.823013	NM_001039138 | NM_001039139 | NM_178597 | NP_001034227 | NP_001034228 | NP_848712
Apbb3	0.822985	NM_146085 | NP_666197
Rev1	0.822953	NM_019570 | NP_062516
Psip1	0.822737	NM_133948 | NP_598709
Prg4	0.822693	NM_001110146 | NM_021400 | NP_001103616 | NP_067375
Mrps18a	0.82268	NM_026768 | NP_081044
Eefsec	0.822667	NM_023060 | NP_075547
Scp2	0.822654	NM_011327 | NP_035457
Ubtd2	0.82265	NM_173784 | NP_776145
Gstt3	0.822626	NM_133994 | NP_598755
LOC100505062 /// Ywhaz	0.82257	NM_011740 | NP_035870
Nop56	0.822522	NM_024193 | NP_077155
Scara3	0.822482	NM_172604 | NP_766192
Anxa11	0.822433	NA
Ephx1	0.822339	NM_010145 | NP_034275
Adnp /// Dpm1	0.822279	NA
Rnf25	0.82224	NM_021313 | NP_067288
Haus3	0.822223	NM_146159 | NP_666271
Clk3	0.822119	NM_007713 | NP_031739
LOC100504135	0.822104	XM_001000764 | XM_982552 | XP_001000764 | XP_987646
Galnt7	0.821974	NM_001167981 | NM_144731 | NP_001161453 | NP_653332
Dlat	0.82188	NM_145614 | NP_663589
Scd1	0.821835	NM_009127 | NP_033153
Mrps6	0.82172	NM_080456 | NP_536704
Dtwd1	0.821714	NM_026981 | NP_081257
4931406C07Rik	0.821542	NM_001199484 | NM_001199485 | NM_133732 | NP_001186413 | NP_001186414 | NP_598493
Gpx4	0.82154	NM_001037741 | NM_008162 | NP_001032830 | NP_032188
A330068G13Rik	0.821258	XR_002354 | XR_035366
5430417L22Rik	0.821222	NR_030716
Akr1b8	0.821214	NM_008012 | NP_032038
Myo5a	0.821184	NM_010864 | NP_034994
Tcp11l2	0.82115	NM_146008 | NP_666120
Cyp4b1	0.821103	NM_007823 | NP_031849
2310016M24Rik	0.821094	NM_183256 | NP_899079
Scnm1	0.82099	NM_001163573 | NM_027013 | NP_001157045 | NP_081289
Ddx3x	0.820963	NM_010028 | NP_034158
Tmub2	0.820927	NM_028076 | NP_082352
Mgat2	0.820925	NM_146035 | NP_666147
Snhg11	0.820805	NM_175692 | NP_783623
Adm	0.820706	NM_009627 | NP_033757
D3Bwg0562e	0.820703	NM_177664 | NP_808332
Pcdhb17	0.820666	NM_053142 | NP_444372
Sarnp	0.820635	NA
Heatr5a	0.820568	NM_177171 | NP_796145
Mrpl44	0.820426	NM_001081210 | NP_001074679
Plekhh3	0.82042	NM_146030 | NP_666142
LOC552902	0.820402	NA
Itpr3	0.820255	NM_080553 | NP_542120
Sdhaf2	0.820195	NM_025333 | NP_079609
Fam155a	0.820155	NM_173446 | NP_775622
1810014B01Rik	0.820134	NR_015572
Tdrkh	0.820115	NM_028307 | NP_082583
Gbp3	0.820071	NM_018734 | NP_061204
Aga	0.819923	NM_001005847 | NP_001005847
Man2a1	0.819888	NM_008549 | NP_032575
Rap1gap2	0.819869	NM_001015046 | NP_001015046
Gm1060	0.819793	NM_001033460 | NP_001028632
Ctdp1	0.81976	NM_026295 | NP_080571
BB212172	0.819657	NA
Krt8	0.819556	NM_031170 | NP_112447
Rg9mtd3	0.819491	NM_027266 | NP_081542
Ireb2	0.81929	NM_022655 | NP_073146
Serpine2	0.819282	NM_009255 | NP_033281
Ndel1	0.81927	NM_023668 | NP_076157
Gar1	0.819253	NM_026578 | NP_080854
D030029J20Rik /// LOC100502854	0.819178	NA
C330019G07Rik /// Pisd /// Pisd-ps1 /// Pisd-ps3	0.819109	NA
Phf1	0.819064	NM_009343 | NP_033369
Elp3	0.819038	NM_028811 | NP_083087
Tubgcp3	0.818938	NM_198031 | NP_932148
Sacm1l	0.818829	NM_030692 | NP_109617
Rnf185	0.818711	NM_145355 | NP_663330
2900053A13Rik /// LOC100503890	0.818558	NA
Parl	0.818528	NM_001005767 | NP_001005767
LOC100503505 /// Prdm2	0.818508	NM_001081355 | NP_001074824
Cdh11	0.818226	NM_009866 | NP_033996
Dhps	0.818161	NM_001039514 | NP_001034603
Chuk	0.817961	NM_001162410 | NM_007700 | NP_001155882 | NP_031726
Klc3	0.817865	NM_146182 | NP_666294
Siah2	0.817853	NM_009174 | NP_033200
Bfar	0.81775	NM_001177552 | NM_025976 | NP_001171023 | NP_080252
Ccbl2	0.81774	NM_173763 | NP_776124
Ggnbp1 /// Zbtb9	0.817727	NM_001005916 | NP_001005916
Hax1	0.817556	NM_011826 | NP_035956
Alad	0.817521	NM_008525 | NP_032551
Kcnk1	0.817499	NM_008430 | NP_032456
Ttc19	0.817392	NM_028360 | NM_029704 | NP_082636 | NP_083980
Tshz3	0.817306	NM_172298 | NP_758502
Hdac1	0.817272	NM_008228 | NP_032254
Rnf170	0.817238	NM_029965 | NP_084241
Mlana	0.817	NM_029993 | NP_084269
Llgl1	0.816978	NM_001159404 | NM_001159405 | NM_008502 | NP_001152876 | NP_001152877 | NP_032528
Pigf	0.81692	NM_008838 | NP_032864
Mxra8	0.816919	NM_024263 | NP_077225
Fitm2	0.816773	NM_173397 | NP_775573
Clip3	0.816651	NM_001081114 | NP_001074583
2310068J16Rik	0.81664	NR_028124
Clybl	0.816608	NM_029556 | NP_083832
Rec8	0.816524	NM_020002 | NP_064386
Gmps	0.81652	NM_001033300 | NP_001028472
Stx7	0.816387	NM_016797 | NP_058077
Snw1	0.816325	NM_025507 | NP_079783
Dmxl1	0.816226	NM_001081371 | NP_001074840
Ints9	0.816075	NM_153414 | NP_700463
Gad1	0.81588	NM_008077 | NP_032103
Atp5d	0.815844	NM_025313 | NP_079589
Cadps	0.815802	NM_001042617 | NM_012061 | NP_001036082 | NP_036191
Fam118b	0.815746	NM_175411 | NM_194257 | NP_780620 | NP_919233
Eif3i	0.81549	NM_018799 | NP_061269
2900092E17Rik /// Prrt2	0.815405	NA
Fam53c	0.815307	NM_175104 | NP_780313
Tmem20	0.815015	NM_175507 | NP_780716
1810014F10Rik	0.814954	NM_026928 | NP_081204
Ncrna00081	0.814934	NA
Tanc2	0.81482	NM_181071 | NP_851416
Ppp1r7	0.814709	NM_023200 | NP_075689
Oxr1	0.814685	NM_001130163 | NM_001130164 | NM_001130165 | NM_001130166 | NM_130885 | NP_001123635 | NP_001123636 | NP_001123637 | NP_001123638 | NP_570955
Tm2d3	0.814626	NM_026795 | NM_178056 | NP_081071 | NP_835157
1700100M05Rik	0.814595	NA
2610019F03Rik	0.81442	NM_173744 | NP_776105
Ift172	0.814401	NM_026298 | NP_080574
Ptges3	0.814384	NM_019766 | NP_062740
Ppp1r3d	0.814369	NM_001085501 | NP_001078970
Cep290	0.814331	NM_146009 | NP_666121
Irgm2	0.814272	NM_019440 | NP_062313
Tmem147	0.814231	NM_027215 | NP_081491
Rpl36	0.814204	NA
Abcg2	0.814141	NM_011920 | NP_036050
Riok2	0.814089	NM_025934 | NP_080210
Pdcd6	0.814079	NM_011051 | NP_035181
Zfyve28	0.814046	NM_001015039 | NP_001015039
Odz3	0.81402	NM_001145937 | NM_011857 | NP_001139409 | NP_035987
Golga2	0.813904	NM_001080968 | NM_133852 | NP_001074437 | NP_598613
Sertad1	0.813884	NM_018820 | NP_061290
Endog	0.813812	NM_007931 | NP_031957
Trp53bp2	0.813712	NM_173378 | NP_775554
Jup	0.813702	NM_010593 | NP_034723
Rcc2	0.813653	NM_173867 | NP_776292
2410003K15Rik	0.813495	NM_029353 | NP_083629
Ifi205 /// Mnda	0.813464	NA
2810013P06Rik	0.813406	NA
Fbxo8	0.813317	NM_015791 | NP_056606
Ppp2r2a	0.813311	NM_028032 | NP_082308
Slc38a1	0.813161	NM_001166456 | NM_001166458 | NM_134086 | NP_001159928 | NP_001159930 | NP_598847
Zfp62	0.813124	NM_001024846 | NM_009562 | NP_001020017 | NP_033588
C030009O12Rik	0.813028	NA
LOC100503129 /// Ywhaq	0.813007	NM_011739 | NP_035869
Ppp1r1a	0.812952	NM_021391 | NP_067366
1810011O10Rik	0.81281	NM_026931 | NP_081207
Idh1	0.812751	NM_001111320 | NM_010497 | NP_001104790 | NP_034627
Ppp1r11	0.812694	NM_029632 | NP_083908
9330133O14Rik	0.812674	NR_015497
Mrpl4	0.812573	NM_023167 | NP_075656
Egln1	0.812487	NM_053207 | NP_444437
2310001H12Rik	0.812461	NM_145563 | NP_663538
Usp2	0.812442	NM_016808 | NM_198091 | NM_198092 | NP_058088 | NP_932759 | NP_932760
Tmeff1	0.812392	NM_021436 | NP_067411
Tmem35	0.812299	NM_026239 | NP_080515
Rap1a	0.812217	NM_145541 | NP_663516
Katnb1	0.812159	NM_028805 | NP_083081
Pold2	0.812106	NM_008894 | NP_032920
Cript	0.81209	NM_019936 | NP_064320
Sdr42e1	0.812053	NM_028725 | NP_083001
Mat2a	0.812025	NM_145569 | NP_663544
Pcbp4	0.812017	NM_021567 | NP_067542
Eef1b2	0.811987	NM_018796 | NP_061266
Ephx4	0.811897	NM_001001804 | NP_001001804
Actr8	0.811657	NM_027493 | NP_081769
C030048B08Rik	0.811562	NM_172991 | NP_766579
Nptn	0.811544	NM_009145 | NP_033171
Asphd2	0.811478	NM_028386 | NP_082662
Polr2k	0.811477	NM_001039368 | NM_023127 | NP_001034457 | NP_075616
Eif1ax	0.811371	NM_025437 | NP_079713
Rnf187	0.811221	NM_022423 | NP_071868
Btla	0.811217	NM_001037719 | NM_177584 | NP_001032808 | NP_808252
Mamdc2	0.811201	NM_174857 | NP_777282
Fam117a	0.811196	NM_172543 | NP_766131
Trim11	0.811169	NM_053168 | NP_444398
Mboat2	0.811134	NM_001083341 | NM_026037 | NP_001076810 | NP_080313
Mettl3	0.811132	NM_019721 | NP_062695
[truncated: 19,679 more rows]

## Sheet: Liver (GSE26267)
Gene	Correlation	Refseqs
Sirt3	1	NM_022433 | NM_001127351 | NM_001177804 | AF299338
Cant1	0.993858	NM_029502 | NM_001025617 | NM_001025618 | BC020003
Xrcc3	0.990237	NM_028875 | BC043073
Akap7	0.988017	NM_018747 | AY301068
Mir497	0.986323	NR_030444
Fam176a	0.985922	NM_145570 | BC014699
Adora1	0.984507	NM_001008533 | NM_001039510 | BC079624
Dtnb	0.98439	NR_027869 | NR_027870 | NM_007886 | NM_001162465 | AJ003007
Rbm16	0.984361	NM_134123 | BC075621
Zfp68	0.983458	NM_013844 | NM_001163797 | NM_001044747 | AB024005
Zcchc14	0.98287	NM_080855 | AB030244
Mast3	0.982023	NM_199308 | BC024265
Fam188b	0.981705	NM_001142781 | NM_177883 | BC118940
Ces1e	0.979681	NM_133660 | BC019208
Dhrs11	0.979109	NM_177564 | BC022224
Ing1	0.979056	NM_011919 | AF177757
Get4	0.978522	NM_026269 | NM_001163316 | BC019557
Gm10762	0.978456	NA
Olfr398	0.976583	NM_146710
2410131K14Rik	0.97631	BC104372 | NM_001081236
Polr2i	0.97623	NM_027259 | BC062812
Itfg2	0.975976	NM_133927 | BC014833
Cyb561d2	0.975699	NM_019720 | AF131206
Gm2049	0.974947	NA
Klf15	0.974474	NM_023184 | BC013486
Bcl7a	0.974457	NM_029850 | BC038481
Mcee	0.973729	NM_028626 | BC038157
Aldh16a1	0.973599	NM_145954 | BC013548
Pgam5	0.973367	NM_001163538 | NM_028273 | BC138924
Vmn2r90	0.972601	NM_001104539
Ube2g1	0.971424	NM_025985 | BC065083
Gtf2ird1	0.970849	NM_001081462 | NM_020331 | NM_001081463 | NM_001081465 | NM_001081464 | NM_001081467 | NM_001081466 | NM_001081469 | NM_001081470 | NM_001081468 | AF257475
Hspa2	0.970828	NM_001002012 | NM_008301 | BC052350
Nipa2	0.970261	NM_023647 | NM_001164661 | NM_011370 | NM_001164662 | BC038499
Retsat	0.969299	NM_026159 | EF620365
Deb1	0.969102	NM_026794 | BC027548
Ahcy	0.968916	NM_016661 | BC086781
Cps1	0.968865	NM_001080809 | BC126969
Agfg2	0.968854	NM_178162 | NM_145566 | BC046788
Bckdha	0.968156	NM_007533 | L47335
Pcmt1	0.967629	NM_008786 | BC058966 | M60320 | BC040750 | AK006162 | AK148789 | AK138093
Zfp110	0.967549	NM_022981 | BC006657
Pla2g12a	0.966416	NM_183423 | NM_023196 | BC051117
1110032A13Rik	0.965965	NM_199197 | BC064066
Cpm	0.965702	NM_027468 | BC100404
Dag1	0.965349	NM_010017 | BC007150
Slc4a9	0.965013	NM_172830 | AK128930
Epb4.1l5	0.964926	NM_145506 | NM_001113416 | BC011476
Srsf2ip	0.964515	NM_028148 | BC055486
Nkapl	0.963802	NM_025719 | BC099550
Gm10563	0.962337	NA
Chi3l1	0.961869	NM_007695 | BC003780
U05342	0.961659	NR_024093 | NM_053009 | NM_170786 | U05342 | BC027539
Fbxw2	0.96068	NM_013890 | NM_001164770 | NM_001164768 | NM_001164769 | NM_001164772 | AF140683 | BC003834 | AK009893 | AK014858 | AK133758
Slc25a48	0.96059	NM_177809 | BC107250
Mfsd7c	0.960263	NM_145447 | AY260576
Olfr655	0.960189	NM_146820 | BC114416
Inf2	0.959965	NM_198411 | DQ834374
Marveld2	0.959849	NM_001038602 | NM_178410 | DQ682659
Gfra1	0.959266	NM_010279 | BC054378
4930420K17Rik	0.95868	BC147127 | NM_001081029
Dvl1	0.957054	NM_010091 | U10115
Trip4	0.957023	NM_019797 | NM_001170907 | AF539614
Six4	0.956737	NM_011382 | D50416
Gm5919	0.956402	AK085082
Acy1	0.956079	NM_025371 | BC005631
Cuedc2	0.955136	NM_001164290 | NM_024192 | NM_001164291 | NM_001164292 | NM_001164293 | NM_001164294 | NM_001164295 | NM_133694 | BC003442
2310039H08Rik	0.95495	NM_025966 | BC038674
Atg9a	0.954463	NM_001003917 | BC079884
Olfr1039	0.954363	NM_001011784
Gm10694	0.954061	NA
Ryk	0.953622	NM_013649 | NM_001042607 | L21707
Ctgf	0.953413	NM_010217 | BC006783
Zc3h8	0.953379	NM_020594 | BC048687
Dtnbp1	0.953238	NM_025772 | BC018350
Acox2	0.953148	NM_053115 | NM_001161667 | BC021339
Cyp4a14	0.953051	NM_007822 | BC089609
Mcpt4	0.95305	NM_010779 | M55617
Efhd2	0.952408	NM_025994 | BC125303
Avpi1	0.95227	NM_027106 | BC027646
Zfand2b	0.95213	NM_026846 | NM_001159905 | NM_001159906 | BC011495
Tef	0.951734	NM_153484 | NM_017376 | BC036982
Snord53	0.951661	NR_028551
Gm839	0.951283	NR_033190 | BC147090
Map4k5	0.950884	NM_201519 | BC048173
Suv39h1	0.950545	NM_011514 | AF019969
Upb1	0.950141	NM_133995 | BC021388
Dgcr6	0.950045	NM_010047 | AF021031
Mrps26	0.949855	NM_207207 | BC048517
Pla2g1b	0.949516	NM_011107 | BC145908
Axin1	0.949083	NM_009733 | NM_001159598 | BC113171
Olfr724	0.948795	NM_146492 | NM_001011530 | BC120628 | BC150980
Lin52	0.94861	NM_173756 | BC120496
Dnase2a	0.948523	NM_010062 | NM_019945 | BC060661 | AK122411
Zbtb22	0.948397	NM_020625 | BC026964
Tmem203	0.948185	NM_177344 | BC022606
Fbxo6	0.948176	NM_015797 | NM_001163704 | NM_001163705 | NM_001163706 | NM_001163707 | BC017512 | AF176526
D16H22S680E	0.947991	NM_138583 | BC005445
1600002H07Rik	0.947799	BC072612 | BC063767
Polr3c	0.947597	NM_028925 | BC147485
Cdca3	0.947268	NM_013538 | BC002006 | BC027172 | AK182898
Bnip3	0.946864	NM_009760 | AF041054
Ces1b	0.946833	NM_001081372
Fam195b	0.946665	NM_001033231
Map1lc3a	0.946621	NM_025735 | BC010596
X99384	0.94657	NM_013753 | BC137695
Cul4b	0.94642	NM_001110142 | NM_028288 | AY330868
Gm14851	0.945889	NM_001177482 | NM_007844 | NM_001007582 | NM_001177518 | NM_001177526 | AY761183 | M33226 | AY761184
Gpt	0.945608	NM_182805 | BC026846
Mrpl17	0.945053	NM_025301 | BC010718
Gba2	0.944956	NM_172692 | BC031397
Etnk2	0.944564	NM_175443 | BC152310
Cdkn1c	0.944503	NM_001161624 | NM_009876 | U20553
Slc46a2	0.944376	NM_021053 | AF148145
5430427O19Rik	0.944027	NM_001163539 | BC115576
Agxt2l1	0.943824	NM_027907 | NM_001163587 | BC043680
Ces1d	0.943707	NM_053200 | BC019198
Fmo5	0.943699	NM_001161765 | NM_001161763 | NM_010232 | BC022991
Tbx22	0.94364	NM_181319 | NM_145224 | AF516208
Psmd9	0.94352	NM_026000 | BC051930
Ptcra	0.943513	NM_011195 | BC119062
2310002L09Rik	0.943054	NM_027981 | NM_027104 | BC115483
Exosc1	0.942991	NM_025644 | NM_001164561 | BC024423
Gyltl1b	0.942944	NM_172670 | NM_001166633 | AY742914
Echs1	0.942804	NM_053119 | BC072658
Ulk3	0.942279	NM_027895 | BC037093
Rcl1	0.942216	NM_021525 | BC004574
Gm6422	0.942051	XM_887818
Fam73a	0.941643	NM_174868 | NM_001162375 | BC098205
Thap7	0.941576	NM_026909 | BC018221
Gm10530	0.941301	NA
Mpv17l2	0.941224	NM_183170 | BC051227
Zp3	0.941119	NM_011776 | M20026
Ethe1	0.940744	NM_023154 | BC094044
Cox4nb	0.940703	NM_010926 | BC009103
Gpt2	0.93987	NM_173866 | BC034219
Fam81a	0.939837	BC025646 | NM_029784
Phkg2	0.939031	NM_026888 | NM_001033040 | BC138913 | BC066021
Smad9	0.939018	NM_019483 | AY145520
Chpt1	0.938776	NM_144807 | NM_001146690 | NR_027477 | AY445814
Abtb1	0.938678	NM_030251 | AB053477
Dus1l	0.938351	NM_026824 | BC019480
Hmg20b	0.938119	NM_010440 | NM_001163165 | NM_001163166 | BC071217
Maml3	0.938001	NM_001004176 | AB553633
Nsmce4a	0.93792	NM_001162855 | AK042519 | AK218499
Fam65c	0.937689	BC130272
Kcnk5	0.937598	NM_021542 | BC034012
Azgp1	0.93726	NM_013478 | BC061646
Olfr1344	0.937254	NM_177061 | BC147051 | NM_001134752
Tmem163	0.937041	NM_028135 | BC046234
Mknk2	0.936925	NM_021462 | AB164081
Ctsl	0.936841	NM_009984 | BC068163
Stk25	0.936615	NM_021537 | NM_145519 | BC071218
Bzw2	0.936542	NM_025840 | BC013060
Pik3r1	0.935863	NM_001077495 | NM_001024955 | BC026146
Dusp4	0.935669	NM_176933 | BC118941
Dbp	0.935652	NM_016974 | NM_203280 | NM_020011 | NM_001172561 | BC018323
Ninj1	0.935645	NM_013610 | U91513
Tmem222	0.935576	NM_025667 | BC037609 | AK134060
Ctla2b	0.935479	NM_007797 | NM_001145801
Bpil1	0.935319	NM_025631 | BC116681
Cyp2c37	0.934948	NM_010001 | AF047542
Dctn2	0.934769	NM_001190454 | NM_001190453 | NM_027151 | BC004613
Rprd2	0.93459	NM_001081293 | BC067054
Slco1a4	0.933966	NM_030687 | AB031814
Ttc39c	0.93337	NM_028341 | BC020021
Gm14420	0.93317	NM_001177568 | NM_001177406 | NM_001177407 | NM_001164689 | NM_001100415 | NM_001177404 | NM_001177405 | NM_001101804
Tmem79	0.933122	NM_024246 | BC003309
Sestd1	0.932809	NM_175465 | BC044853
Fez2	0.932755	NM_199448 | AY382580
Nr2f1	0.932696	NM_010151 | BC108408
Pde6c	0.932495	NM_033614 | NM_001170959 | BC027050
Mir383	0.932285	NR_029884
Msi2	0.9322	NM_054043 | BC111809
Adcy6	0.931699	NM_007405 | M93422
Cry1	0.93135	NM_007771 | BC085499
9430053O09Rik	0.931315	AK140789
Hsd17b10	0.930845	NM_016763 | AF233685
Ces1a	0.930562	NM_001013764
Gm98	0.930473	NM_001033481 | BC157942
B3gnt8	0.930366	NM_146184 | NM_001036740 | BC025206
Mtmr10	0.930293	NM_172742 | BC055074
Plekhg3	0.930171	NM_153804 | BC096443
Mrpl2	0.929993	NM_025302 | BC027762
Tram2	0.929609	NM_133252 | NM_177409 | BC018212
Olfr808	0.929226	NM_146928
Tmem104	0.928939	NM_001033393 | BC140976
Rbp4	0.928859	NM_001159487 | NM_011255 | BC093529
Slc9a3r1	0.928564	NM_012030 | BC085141
Tipin	0.928436	NM_025372 | BC016211
Popdc2	0.928305	NM_001081984 | NM_022318 | BC064005
Timm10	0.928239	NM_013899 | BC031448
Baiap2l1	0.928112	NM_025833 | BC015459
Ankrd28	0.928004	NM_001024604 | BC094609
Apeh	0.927985	NM_146226 | BC025494
Eif1b	0.927863	NM_026892 | BC033505
Atp5o	0.927841	NM_138597 | BC012241
1110007C09Rik	0.927488	NM_026738 | BC047205
Gm14092	0.926952	NM_001037929
Anxa8	0.92683	NM_013473 | BC030407
2310079G19Rik	0.926538	NM_027173
Gm10472	0.926274	NA
Gm13894	0.926245	NA
Mir378	0.926085	NR_029879
Zfp809	0.92598	NM_172763 | NM_001164624 | NR_028420 | BC099418
Rps6kb2	0.925938	NM_021485 | BC051631
Ypel5	0.925868	NM_027166 | BC085109
Abcb6	0.92564	NM_023732 | BC006634
Slit3	0.925576	NM_011412 | BC150780
Ranbp10	0.925418	NM_145824 | AY337314
Per3	0.925301	NM_011067 | AF050182
Nt5dc3	0.925082	NM_175331
Naa11	0.924911	NM_001033191 | EU192141
Syde2	0.924212	NM_001166064
Map2k6	0.924153	NM_011943 | BC075652
Cnn3	0.923998	NM_028044 | BC055711
Lsm14b	0.92376	NM_177727 | BC099395
Eif4ebp1	0.923752	NM_007918 | U28656
Tpst2	0.923434	NM_009419 | AF049890 | BC003721 | AK149379 | AK190004
8430419L09Rik	0.92336	NM_028982 | BC137674
Rhobtb2	0.9233	NM_153514 | BC026836
Eppk1	0.923261	NM_144848 | AY312170
9930005F22Rik	0.923118	AK137636 | XM_003086421
Oca2	0.92276	NM_021879 | BC119220
Olfr723	0.922531	NM_001011530 | NM_146492 | BC150980 | BC120628
Riok2	0.922353	NM_025934 | BC010781
Sap30bp	0.922317	NM_020483 | BC021757
Mrps35	0.921968	NM_145573 | BC019964
Hcfc1	0.921964	NM_008224 | BC053742
Gde1	0.921889	NM_019580 | BC003902
Cep68	0.921879	NM_172260 | BC027174
Rsl1d1	0.921706	NM_025546 | DQ445383
Slc39a5	0.921389	NM_028051 | NM_028092 | NM_001136237 | BC028990
Fam5c	0.921237	NM_153539 | NM_001145807 | BC099956
Gm13955	0.921192	X14387
Htra2	0.920746	NM_019752 | BC049880
Kdelr3	0.920586	NM_134090 | BC011472
Cyp3a13	0.920411	NM_007819 | BC046592
Cdhr4	0.920357	NM_001122635
Gpld1	0.920197	NM_008156 | AY081194
Timm44	0.919935	NM_011592 | U69898
0610012G03Rik	0.919881	NR_027897 | BC021536
Agpat6	0.91975	NM_018743 | BC031767
Nr1d2	0.919459	NM_011584 | BC096461
Trip6	0.919455	NM_011639 | AF116823
Dclre1a	0.919386	NM_018831 | BC072667
Cdk13	0.919003	NM_001081058 | NM_027118 | BC076619
Sfxn2	0.918919	NM_053196 | BC019808
Nudt4	0.918801	NM_027722 | BC027209
Rhbdf1	0.918637	NM_010117 | BC027346 | AK220566
Chmp1a	0.918379	NM_145606 | BC036138
Rev1	0.918253	NM_019570 | NM_198303 | BC058093
Atf1	0.918112	NM_007497 | M63725
Smap1	0.91791	NM_028534 | NM_172124 | BC006946 | AK220433
6430531B16Rik	0.917817	BC145730 | NM_001033465
Csde1	0.917617	NM_144901 | NM_001161854 | BC062097
Mapkapk2	0.917602	NM_008551 | BC063064
Cdo1	0.917466	NM_033037 | BC013638
Tor1a	0.917361	NM_144884 | BC017683
Esrp2	0.917303	NM_176838 | BC031444 | BC096581
Socs7	0.917019	NM_138657 | AF424814
1700021P04Rik	0.916949	NA
Mir22	0.916473	NR_029739 | NR_030711
Slc16a3	0.916008	NM_001038653 | NM_030696 | NM_001038654 | BC046525
6330416G13Rik	0.915964	NM_144905 | BC023748
Slc35f2	0.915939	NM_028060 | BC055843
Cobll1	0.915939	NM_177025 | NM_027225 | AY308746 | BC067007 | AK144943 | AK164624 | AK083510 | AK052939
Xrn2	0.915928	NM_011917 | BC054743
Glt1d1	0.915922	NM_177005
Glra3	0.915882	NM_080438 | AF362764
Per2	0.915781	NM_011066 | AF036893 | BC128467
Galns	0.915694	NM_016722 | NM_001193645 | AF111346
Odf2	0.914836	NM_001113213 | NM_001177659 | NM_013615 | NM_001177662 | NM_001113214 | NM_001177661 | BC057001
Mir677	0.914384	NR_030442
Arrdc2	0.914335	NM_027560 | BC036384
Acsm3	0.914233	NM_016870 | NM_212441 | NM_212442 | AY064696 | BC015248 | AF068246 | AB022340 | AK143946 | AK033461
Olfr804	0.913821	NM_001011821
Npepl1	0.913811	NM_213733 | BC069933
Spa17	0.913383	NM_011449 | BC059727
Gins1	0.912774	NM_027014 | NM_001163476 | BC027537
Mthfd1l	0.911929	NM_172308 | NM_001170786 | NM_001170785 | BC030437
Cdhr1	0.911873	NM_130878 | AF426393
Hnrnpl	0.911778	NM_177301 | BC099683
Acadm	0.911546	NM_007382 | BC013498
Doc2g	0.91145	NM_021791 | BC061104
Mrps21	0.911269	NM_078479 | AB049956
Gm813	0.911042	BC145922 | NM_001033404
Phf14	0.910808	NM_029404 | NM_001168382 | BC040236
Ppm1g	0.910722	NM_008014 | BC009004
Slc7a2	0.910636	NM_007514 | NM_001044740 | DQ086834
Pias4	0.910388	NM_021501 | AF109174
Rbpms	0.910296	NM_019733 | NM_001042674 | NM_001042675 | BC030397
Kcmf1	0.910024	NM_019715 | AF143859
Pgm2	0.909596	NM_028132 | BC008527
Pitpnb	0.9092	NM_019640 | BC034676
Pak3	0.908599	NM_001195049 | NM_001195048 | NM_001195046 | NM_001195047 | NM_008778 | U39738
Cnksr2	0.908593	NM_177751 | BC043093
Bmper	0.908457	NM_028472 | AF454954
Krt42	0.908285	NM_212483 | AY459292
Rbpms2	0.907987	NM_028030 | BC021788
Cth	0.907834	NM_145953 | BC019483
Cyhr1	0.907654	NM_019396 | NM_180962 | BC016196
Pex7	0.907635	NM_008822 | NM_001161825 | U69171
A730011L01Rik	0.90745	NM_177394 | NM_001164636 | BC056486
Ppp2r5e	0.907269	NM_012024 | BC085149
Bmp3	0.907087	NM_173404 | BC117749
P2ry2	0.906971	NM_008773 | BC006613
1190005I06Rik	0.906935	NM_197988 | BC027666
Pfkfb3	0.906628	NM_001177753 | NM_001177755 | NM_001177756 | NM_001177757 | NM_001177754 | NM_133232 | NM_001177752 | NM_001177758 | BC052400
Dalrd3	0.906617	NM_026378 | NM_031392 | BC013483
Ass1	0.906599	NM_007494 | NR_002687 | BC002074
Gcap14	0.906588	NM_027045 | NM_028407 | BC139090
Ell	0.906583	NM_007924 | BC014816
Usp2	0.906496	NM_198092 | NM_016808 | NM_198091 | AY255637
Enpp2	0.906455	NM_015744 | NM_001136077 | BC058759
Gatad2a	0.906379	NM_145596 | NM_001113345 | NM_001113346 | BC038221
Cdk9	0.906373	NM_130860 | AF327431
Ccl17	0.90609	NM_011332 | AF125571
Kcnn2	0.905775	NM_080465 | AY123778
Tmem141	0.905532	NM_001109993 | NM_001040130 | BC048537
Mir688	0.905521	NR_030460
Ranbp3l	0.905194	NM_198024 | BC058706
Ubxn6	0.904666	NM_024432 | NM_013733 | BC049963
Bckdhb	0.904634	NM_199195 | L16992
Anapc11	0.904321	NM_001038230 | NM_025389 | BC023039
Ptcd1	0.90406	NM_133735 | BC083097
Nudt14	0.903792	NM_025399 | BC025444
9530053A07Rik	0.903557	NM_001164655 | NM_001122603 | BC048952
Pptc7	0.903364	NM_177242 | BC068149
Cdyl	0.903263	NM_009881 | NM_001123386 | AF081261
Gpatch3	0.903024	NM_172876 | BC096468
Limd1	0.902854	NM_013860 | BC056449
Mier3	0.902584	NM_172593 | BC103780 | BC138127
Fam160a2	0.902374	NM_199009 | BC063093 | AK122552 | BC043717 | AK216018
Rnf217	0.902295	NM_001146349
Zfp869	0.901806	NM_001039967 | NM_001039965 | NM_181274 | BC079868
5430437P03Rik	0.901787	NM_026636 | BC005692
Clpp	0.901254	NM_017393 | BC001998 | AK177819
Pygo2	0.901245	NM_026869 | AY486147
Prox2	0.901162	NM_175198 | BC119330
Nufip1	0.901151	NM_013745 | BC056192
Eif4ebp3	0.901096	NM_201256 | BC061242 | BC111107 | AY226182 | AK129284
BC030336	0.901073	NM_001164580 | BC030336
Hook2	0.90085	NM_133255 | NM_001167991 | BC080744
Ndufs7	0.900698	NM_029272 | BC013503
Arg1	0.900678	NM_007482 | BC013341
Olfr221	0.900305	NM_001001808 | BC151091
Tprgl	0.900299	NM_026388 | BC019544
Mrps9	0.900245	NM_023514 | BC116437
Zfp524	0.899846	NM_025324 | BC019995
Sfswap	0.89965	NM_172276 | BC057314
Olfr213	0.899619	NM_001011801 | BC141000
Pgap3	0.899373	NM_001033537 | BC035945
Cyp4a32	0.899295	NM_001100181 | NM_010011 | NM_201640 | BC013476 | X69296
5730403B10Rik	0.899163	NM_025670 | BC004063
Hspbap1	0.898898	NM_175111
Ciapin1	0.898852	NM_134141 | BC016261 | BC021864 | AY523555
Setdb2	0.898728	NM_001081024 | EU155090
Arvcf	0.898682	NM_033474 | BC056980
Gm889	0.898589	BC147387 | NM_001033437
Chrdl2	0.898566	NM_133709 | BC019399
Zc3hc1	0.898302	NM_172735 | BC050141
Lin54	0.8983	NM_001115010 | NM_172714 | BC145025 | AK220225 | AK029288 | BC055819 | AK028016
Nrbp2	0.898151	NM_144847 | BC012437
Wdr5	0.897969	NM_080848 | BC025801
Prep	0.897819	NM_011156 | BC012869
Cfl2	0.897763	NM_007688 | L29468
Nr2c2	0.89769	NM_011630 | BC103684
2310061I04Rik	0.897634	NM_001033630 | BC100355
Uqcr10	0.897553	NM_197979 | BC087874
Unc119	0.89737	NM_011676 | BC001990
U29423	0.897157	K02793
Ilk	0.896786	NM_010562 | NM_001161724 | U94479
H2afv	0.896577	NM_029938 | BC028539 | BC147294 | BC147293 | BC147741 | BC147751 | AK208112
Xpo4	0.896547	NM_020506 | AK129430
Fads3	0.896332	NM_021890
Gfi1b	0.896247	NM_008114 | NM_001160406 | BC052654
Snora70	0.895946	NR_002899
Mrpl43	0.895848	NM_053164 | NM_011976 | AB049657 | BC054532
Atp6v1d	0.895535	NM_023721 | BC033457
Slc15a2	0.895453	NM_021301 | NM_001145899 | AF111811
Cyp3a25	0.895444	NM_019792 | NR_030782 | Y11995
Tas2r107	0.895275	NM_199154 | BC141027
Hoxc5	0.895248	NM_175730 | BC115551
Nr1i2	0.895008	NM_010936 | NM_001098404 | BC120796
Ghdc	0.894976	NM_031871 | AF316996
Cyp2c50	0.894782	NM_134144 | NM_001167875 | NM_001167877 | BC011222
Hlf	0.894005	NM_172563 | BC058705
Cox7b	0.893989	NM_025379 | BC089538
Tollip	0.893866	NM_023764 | BC062139
Yy1	0.89366	NM_009537 | M73963
Rasd1	0.893342	NM_009026 | AF009246
Mat1a	0.893209	NM_133653 | L13622
Ccr10	0.893204	NM_007721 | BC117043
Ppargc1a	0.893155	NR_027710 | NM_008904 | AB061324
Sirt7	0.893144	NM_153056 | BC026403
Aldoc	0.89299	NM_009657 | BC008184
Taok2	0.892841	NM_001163774 | NM_001163775 | BC077714
Dhps	0.892793	NM_001039514 | BC039963
Tmem62	0.892503	NM_175285 | BC070410
Herpud1	0.892374	NM_022331 | BC013523
Atg2a	0.892322	NM_194348 | BC063264
Flot2	0.892235	NM_008028 | NM_001040403 | BC070423 | U07890 | AK149530 | AK200150 | AK082347
Apbb3	0.892214	NM_146085 | NM_026404 | NM_001083317 | BC024809
Nup50	0.892043	NM_016714 | BC059239
Prss8	0.891699	NM_133351 | BC003851
Cops7a	0.891662	NM_012003 | NM_001164089 | AF071316
Fbxo21	0.891612	NM_145564 | BC021871
Dis3	0.891596	NM_028315 | NM_029320 | NM_029454 | BC027357
4930451G09Rik	0.891594	NA
Bfsp1	0.891522	NM_009751 | BC057580
Utp20	0.891377	NM_175158 | AB052760
Ykt6	0.8913	NM_019661 | BC006760
Zfp385a	0.891274	NM_013866 | BC017644
Miox	0.891224	NM_019977 | BC013543
Adck4	0.891012	NM_133770 | BC093498
Prtn3	0.891006	NM_011178 | U97073
Rpl18a	0.890827	NM_029751 | NM_001111116 | BC037146
Akr1c21	0.890764	NM_029901 | BC061057
Ppa1	0.890689	NM_026438 | BC010468
Trpm1	0.890674	NM_001039104 | NM_018752 | AY180104 | AF047714 | BC082560 | BC085168 | AK148193 | AK164423 | AK184260 | AK191453 | AK076406
Rhobtb3	0.890585	NM_028493 | AK129234
Gpr151	0.890572	NM_181543 | BC120520
1810058N15Rik	0.890267	NA
Por	0.890205	NM_008898 | BC003240
Eme2	0.890181	NM_001163102 | BC092228
Ogfod2	0.889528	NM_025671 | BC069872
Pak1ip1	0.889516	NM_026550 | AF386076
Tbc1d15	0.889511	NM_025706 | BC053395
Timm50	0.889364	NM_025616 | BC010303
Sik3	0.889307	NM_027498 | BC063268
Cyp4a31	0.889126	NM_201640 | BC013476
Tatdn2	0.889029	NM_001033463 | BC141065
2610027L16Rik	0.88902	NM_026403 | BC018523
Tff1	0.888995	NM_009362 | BC117054
Kpna3	0.888781	NM_008466 | BC026885
Tceal3	0.888777	NM_001029978 | NM_025355 | NM_177919 | BC027131 | BC087890 | BC100415 | BC115460 | BC115461
Uqcrfs1	0.888674	NM_025710 | BC019934
Itch	0.888581	NM_008395 | BC062934
Fmo9	0.888538	NM_172844 | BC112405
Mtx1	0.888473	NM_013604 | NM_001161824 | BC023071
Vmn1r125	0.88847	NM_001166740 | NM_001166750 | NM_001167538 | NM_001166744 | NM_001166759 | NM_001166846 | NM_001166848 | NM_001166849 | NM_001166753 | NM_001166850 | NM_001166844 | NM_030736 | NM_001166712 | NM_001166737 | NM_001166847 | NM_001166845 | NM_001166757 | NM_001122682 | NM_001166754 | NM_001166736 | NM_001166747 | NM_001166755 | NM_001166739 | NM_001166707 | NM_001166724 | AF324872 | NM_001167163 | B…
Matn3	0.88847	NM_010770 | BC071224
Rab5a	0.888178	NM_025887 | BC096481
MGC7817	0.888143	BC006653 | XM_003084668
2810474O19Rik	0.888106	NM_026054 | BC139435
Pgp	0.887956	NM_025954 | BC083113
Poldip2	0.887686	NM_026389 | BC006833
Fkbpl	0.887641	NM_019873 | BC046338
Dnaja2	0.887605	NM_019794 | AB028853
Sh2d3c	0.887503	NM_013781 | AF168364
Timm23	0.887447	NM_016897 | AB021122
Alox5ap	0.887427	NM_009663 | BC026209
Gp5	0.887381	NM_008148
Trmt2b	0.887287	NM_001167994 | NM_172540 | NM_001167995 | BC056937
Mrps34	0.886922	NM_023260 | BC024336
Blvrb	0.886796	NM_144923 | BC006617
Armc10	0.886752	NM_026034 | BC038487
Ppargc1b	0.886505	NM_133249 | AF453324
Apoa4	0.886319	NM_007468 | M64249
Agxt2	0.886292	NM_001031851 | BC141248
4922502D21Rik	0.886291	NM_199034 | BC089479
Mylip	0.886096	NM_153789 | NM_181043 | BC010206
Tm2d2	0.886019	NM_027194 | BC026789
Actl6a	0.886019	NM_019673 | BC094498
Abhd14a	0.885871	NM_001110271 | NM_145919 | NM_001110272 | BC006879
Zfp871	0.885776	NM_172458 | BC043671
Hist1h4k	0.88577	NM_178211 | NM_178192 | NM_178193 | NM_178210 | NM_175657 | BC117010 | BC139425 | BC115448
Pink1	0.885716	NM_026880 | AF316872
Gtpbp1	0.885543	NM_013818 | BC046228
Zfpl1	0.885255	NM_024231 | BC002119
Stk19	0.885159	NM_019442 | BC022681
Chchd10	0.884917	NM_175329 | BC083357
Adssl1	0.884903	NM_007421 | M74495
Dtymk	0.884726	NM_001105667 | NM_023136 | BC030178
Actr1a	0.884639	NM_016860 | BC007131
Aarsd1	0.884621	NM_144829 | BC005711
Pgam1	0.884471	NM_023418 | BC106139
Mir216a	0.88443	NR_029797
Tmem5	0.884422	NM_153059 | NR_004052 | BC083125
Cyp2j9	0.884205	NM_028979 | AF336850
Ccdc146	0.88403	NM_029195
Stub1	0.883839	NM_019719 | NM_028101 | BC027427
Gm10744	0.883812	NA
Slc19a1	0.883803	NM_031196 | BC015263 | L36539 | U32469 | U66103 | L23755 | AK138577 | AK050714
Apoa5	0.883742	NM_080434 | AF327059
Tfdp2	0.883692	NM_178667 | NM_001184706 | NM_001184708 | NM_001184711 | NM_001184709 | NM_001184710 | BC141080
Rgs16	0.88357	NM_011267 | BC010980
Gm129	0.883457	BC132471 | NM_001033302
Man1c1	0.882995	NM_207237 | BC067023
Xpnpep1	0.88289	NM_133216 | BC065174
Cyp2d9	0.88288	NM_010006 | BC061505
Ipmk	0.882706	NM_027184 | BC052463 | AK010523 | AK172246 | AK171355 | AK155500
Acaa2	0.882512	NM_177470 | BC028901
Cyp3a11	0.882488	NM_007818 | BC094062
Gm10537	0.882171	NA
Rad23b	0.882095	NM_009011 | BC068193
Nfx1	0.882093	NM_023739 | AF223576 | BC053709 | AK033850 | AK007054
4921523A10Rik	0.881972	NM_173449
Gm10032	0.881914	NA
Tdo2	0.881779	NM_019911 | BC018390
1810014F10Rik	0.881379	NM_026928 | BC028662 | AK079410 | AK163708
Mfge8	0.881227	NM_008594 | NM_001045489 | M38337
Nup54	0.881206	NM_183392 | BC068114
Pccb	0.881133	NM_025835 | AF327060
2010109A12Rik	0.881106	AK008356 | AK047232 | XM_001473772
Pde4a	0.880929	NM_183408 | NM_019798 | BC139405 | BC139408 | BC044786 | AF208021 | AB154250 | BC027224 | AK089349
Fau	0.88088	NM_007990 | NM_001160239 | NM_001190436 | D26610
Seh1l	0.880874	NM_001039088 | NM_028112 | BC027244
Abhd10	0.88084	NM_172511 | BC058347
Haus2	0.880823	NM_025475 | BC086677
Atp5c1	0.880812	NM_020615 | NM_001112738 | BC010700
Atg16l1	0.880779	NM_029846 | BC049122 | AB087881 | AB087880 | AB087879 | AK131120 | AK163246 | AK145673 | BC033362
Nars2	0.880748	NM_153591 | BC030041
Ppp1r12c	0.880739	NM_029834 | BC114396
Gsg1	0.880665	NM_010352 | NM_001080552 | NM_001080553 | BC023009
Scand3	0.880621	NM_183088 | BC137610
Adamtsl4	0.880569	NM_144899 | AY158701
Clip1	0.880163	NM_019765 | BC007191
Ppp5c	0.880116	NM_011155 | BC003744
Pcgf6	0.880078	NM_027654 | BC089460
Gosr2	0.879833	NM_019650 | BC051253
Plbd2	0.879673	NM_023625 | BC060095
Hbp1	0.879656	NM_153198 | NM_177993 | NM_001163126 | BC026853
Aco2	0.879574	NM_080633 | BC094462
Fam134b	0.879571	NM_001034851 | NM_025459 | BC019494
Ldlrap1	0.879525	NM_145554 | BC066808
Cyc1	0.879504	NM_025567 | BC005620
Atp10d	0.879503	NM_153389 | NR_003966 | BC141328
Ceacam16	0.879284	NM_001033419 | BC141087
Zfp275	0.87923	NM_031494 | NM_001160229 | BC138002
Zfp238	0.879212	NM_001012330 | NM_013915 | AF140224
Arhgap22	0.879111	NM_153800 | AY541447
Stk24	0.879058	NM_145465 | AY188357
Taar7e	0.879051	NM_001010835 | BC139110
Ube2cbp	0.879026	NM_027394 | BC115686
Pde7a	0.878779	NM_001122759 | NM_008802 | BC062909
Spns1	0.878778	NM_023712 | BC085491
Phpt1	0.878506	NM_029293 | BC028657
Nampt	0.878311	NM_021524 | AF234625
Ywhae	0.878288	NM_009536 | D87663
Pin1	0.878253	NM_023371 | BC038254
Nrg4	0.877898	NM_032002 | BC034839 | AF083067 | AK080058 | AK080161 | AK041077 | AK080089
Rnf115	0.877882	NM_026406 | BC023113
9330121J05Rik	0.877827	AK033940
Klf13	0.877729	NM_021366 | AF251796
Crtc2	0.877663	NM_028881 | BC033300
Mtch2	0.877582	NM_019758 | BC038899 | BC038916 | BC028929
Chkb	0.877553	NR_037153 | NM_007692 | NR_037154 | NR_004843 | AB011001
Samd4	0.877516	NM_001037221 | NM_028966 | NM_001163433 | DQ278487
Ubxn8	0.877492	NM_178648 | BC024492
Psmd8	0.877291	NM_026545 | BC004075
Pou3f1	0.87713	NM_011141
Rpl7a-ps8	0.877019	NA
Dirc2	0.876946	NM_153550 | BC037460
Nhlrc2	0.876802	NM_025811 | BC138190
Gm10139	0.876737	AB010343
Cit	0.876731	NM_007708 | AF086824 | U39904 | BC023775 | BC051165 | AF086823 | AK132200 | AK145037 | BC031156 | AK048090
Ppm1a	0.876718	NM_008910 | BC008595
Lemd2	0.876537	NM_146075 | AY640307
Pnpla2	0.876499	NR_028142 | NM_001163689 | NM_025802 | BC019188
Htra3	0.876269	NM_030127 | NM_001042615 | AY156509
Cdk18	0.876101	NM_008795 | BC119617
Mn1	0.875789	NM_001081235
Aadat	0.875651	NM_011834 | AF072376
Gm1043	0.875616	NA
Rusc1	0.875405	NM_028188 | NM_001083807 | NM_001083808 | BC056360
Arl2bp	0.875309	NM_024191 | NM_024269 | BC024708
Mst1	0.875278	NM_008243 | BC010551
4933426M11Rik	0.875239	BC040401 | AK030233 | AK172259
Usp44	0.875106	NM_183199 | BC111886
Gm9292	0.8751	AK132630 | XR_105458
Gas2l1	0.875028	NM_144560 | NM_001190408 | NM_030228 | NM_001190406 | AF508323
Actr3b	0.874977	NM_001004365 | BC082279 | BC053106
Lgr6	0.874933	NM_001033409 | BC141210
Ppat	0.874854	NM_172146 | BC023841
Ppp3ca	0.874831	NM_008913 | J05479
Cpa3	0.874757	NM_007753 | J05118
Timm17a	0.874672	NM_011590 | BC098216
Ptbp2	0.874605	NM_019550 | AF095718
Olfr1090	0.874354	NM_146847
Cdc42bpg	0.874117	NM_001033342
Ddx52	0.87403	NM_030096 | BC029094
Kbtbd5	0.873904	NM_028202 | BC125576
AW555464	0.87383	NM_001024602 | BC141174
Gm10237	0.873822	XM_003086016
Got2	0.87381	NM_010325 | J02622
1810010H24Rik	0.873805	NM_001163473 | BC124997
Cstb	0.873785	NM_007793 | BC056170
Il1rapl1	0.873697	NM_001160403 | BC119580
Llgl1	0.873677	NM_008502 | NM_001159404 | NM_001159405 | D16141
Gm7634	0.873637	XR_107233 | XR_104530
Cask	0.873529	NM_009806 | BC145620 | BC141292 | BC009740 | Y17138 | Y17137
Olfr178	0.873353	NM_146997
Ddr1	0.873279	NM_007584 | NM_172962 | L57509 | AF026259 | BC065998 | BC006836 | AK179045
Dctpp1	0.873273	NM_023203 | BC004623
Mamld1	0.873252	NM_001081354 | BC157923
Zfyve27	0.873202	NM_177319 | NM_001164531 | BC042595
Naa10	0.873201	NM_001177965 | NM_019870 | BC027219 | AK129060
Dmgdh	0.873119	NM_028772 | BC089599
Ramp1	0.873087	NM_016894 | NM_178401 | NM_001168392 | AB019046
Nucks1	0.872953	NM_175294 | NM_001145804 | BC039951
Cebpb	0.872925	NM_009883 | M61007
Hnrnpa0	0.872687	NM_029872
Crybg3	0.872585	NM_174848 | NM_025910 | BC043118
Egln2	0.872559	NM_053208 | BC086764
Zyg11b	0.872219	NM_001033634 | BC139383
Nup107	0.872079	NM_134010 | BC057591
Dlst	0.871925	NM_030225 | BC006702
C80913	0.871775	NM_011274 | BC023029
Ctdsp2	0.87167	NM_001113470 | NM_146012 | BC085142
Cirbp	0.871562	NM_007705 | BC075699
Gm22	0.871436	AK122564
Mdh1	0.871185	NM_008618 | M29462
Ptar1	0.870841	NM_028208
Dsc1	0.870688	NM_009415 | BC046761
Ubl3	0.87053	NM_011908 | AF044222
1810055G02Rik	0.870355	BC019471 | NM_028077
Zmat5	0.870255	NM_026015 | BC031796
Gm10567	0.870106	NA
Ppl	0.870004	NM_008909 | AF126834
Vmn1r18	0.869578	NM_134181 | BC132061
Mul1	0.869156	NM_026689 | BC019516 | EU935009 | AK213229
Cry2	0.869126	NM_009963 | NM_001113333 | BC054794
Enpp7	0.869092	NM_001030291 | BC141245
Tmem219	0.869035	NM_026827 | NM_028389 | BC046763
Mfsd2a	0.869029	NM_029662 | BC046793
Tor1b	0.86894	NM_133673 | BC018456
Smad2	0.86886	NM_010754 | BC089184
Add2	0.868846	NM_013458 | BC046783
Dph3	0.868737	NM_172254 | NM_001047433 | BC039954
Trnau1ap	0.868658	NM_027925 | BC055454
Mir219-2	0.868573	NR_029838
1700122O11Rik	0.868554	NA
Slc25a37	0.868512	NM_026331 | AF361699
Gm4776	0.868459	NA
Anapc16	0.868351	NM_025514 | BC025117
Lrig3	0.86831	NM_177152 | AY505341
Brp16	0.868244	NM_021555 | BC061251
Ech1	0.868169	NM_016772 | BC087924
Ndufv3	0.868087	NM_030087 | NM_001083891 | BC013640
Fxn	0.867994	NM_008044 | BC058533
Eif4g2	0.867705	NM_013507 | NM_001040131 | BC092521
Cyp4a10	0.86764	NM_010011 | AB018421 | BC013476
Fbxo34	0.86762	NR_027414 | NM_001146085 | NM_001146086 | NM_030236 | BC048149
Svs3b	0.867515	NM_173377
Gmps	0.867501	NM_001033300 | BC138411
4921506M07Rik	0.86748	BC100489
Atox1	0.867437	NM_009720 | AF004591
Lonrf1	0.867389	NM_001081150
Exosc5	0.867271	NM_138586 | BC034358
D10Jhu81e	0.867207	NM_138601 | BC013475
Megf9	0.867126	NM_172694 | AK122378
Trappc2l	0.866797	NM_021502 | BC028502
Uba2	0.866599	NM_016682 | BC054768
Timm17b	0.866532	NM_011591 | BC008275
Fgfr1op	0.86625	NM_001197046 | NM_201230 | BC080717
Otub1	0.866026	NM_134150 | BC022575
Slc25a42	0.865931	NM_001007570 | BC036140
Prodh	0.865924	NM_011172 | AF120279
Thop1	0.865891	NM_022653 | AF314187
Prap1	0.865691	NM_009475 | BC051092
Igfbp2	0.865677	NM_008342 | BC012724
Adat2	0.865453	NM_025748 | BC062195
Strn4	0.865418	NM_133789 | NM_001039878 | AF414080
Palmd	0.865413	NM_023245 | AL391037
Ndufv2	0.86525	NM_028388 | BC030946
Eif5	0.865166	NM_173363 | NM_178041 | BC039275
Shf	0.864936	NM_001013829 | BC042839
Dmxl2	0.864707	NM_172771 | AK173043 | AK048831
Olfr1102	0.864679	NM_207154 | BC141025
Ddb2	0.864671	NM_028119 | NM_007387 | BC080821
2310004I24Rik	0.864619	NM_025510 | BC004029
Nmral1	0.864579	NM_026393 | BC030039
Poc1a	0.864532	NM_027354 | BC034901
Hspb6	0.864464	NM_001012401 | BC089621
Ndufaf4	0.864413	NM_026742 | BC028764
Gspt2	0.864176	NM_008179 | AB003503
Tceanc	0.864055	NM_001007577
Aldoart1	0.864014	EF662061
Morn3	0.864008	NM_029112 | BC019987 | AK077141 | AK015339 | XM_001479514
Tdp2	0.863967	NM_019551 | BC132511
Lrrfip2	0.863871	NM_001164838 | NM_027742 | BC014761
Rnf138	0.863704	NM_207623 | NM_019706 | AB025010
Pdgfra	0.863645	NM_011058 | NM_001083316 | M84607
Ube2j1	0.863619	NM_019586 | BC024623
Sulf2	0.863617	NM_028072 | AY101177
Gpx3	0.863525	NM_001083929 | NM_008161 | U13705 | BC037027 | BC049235 | BC003339 | BC061950
Fam69a	0.86351	NM_026062 | BC116683
Eif4enif1	0.86336	NM_023743 | NM_001166547 | NM_001166548 | NM_001166549 | BC033410
Rag1ap1	0.863353	NM_009057 | BC014292
Adc	0.863298	NM_172875 | BC138973
Spata6	0.863247	NM_026470
Ccdc116	0.86324	NM_001164606 | NM_029779 | BC057359
Spata2L	0.863173	NM_030176 | AK220503
1110004F10Rik	0.863095	NM_019772 | AB025407
9030224M15Rik	0.862497	BC147317 | NM_177793
Hhip	0.862386	NM_020259 | BC053012
Tmem186	0.862208	NM_025708 | BC027261
Olfr1282	0.862132	NM_146907
4833442J19Rik	0.862055	BC048711 | BC065807 | BC046911 | BC018279 | AK160463
9130401M01Rik	0.861955	BC050895
Rgs4	0.861948	NM_009062 | DQ346660
1700061G19Rik	0.861899	BC116283
Setd6	0.861603	NM_001035123 | BC139198
Trim36	0.861358	NM_178872 | NM_001170855 | BC058106
Gps2	0.861272	NM_019726 | BC138880
Gm10639	0.861125	NM_001122660 | NM_008182 | NM_008181 | BC061134 | J03958
Tmem213	0.861017	NM_029921 | BC104375 | BC046979
Slc38a4	0.860983	NM_027052 | AY027919
Peli2	0.860931	NM_033602 | AF302504
Rnf126	0.860876	NM_144528 | NR_027505 | BC016543
Ube2e1	0.860869	NM_009455 | NM_023526 | BC003781
Ubtf	0.860808	NM_011551 | NM_001044383
Mir34a	0.860752	NR_029751
Stard7	0.860701	NM_139308 | BC017524
Rtel1	0.860486	NM_001001882 | NM_001166665 | NM_001166666 | NM_001166667 | NM_001166668 | NR_030710 | BC057352
Tnpo1	0.860479	NM_178716 | NM_001048267 | BC055372
Cdt1	0.860292	NM_026014 | BC048076
Fam135a	0.860288	NM_026604 | BC070446
Orai1	0.86026	NM_175423 | BC023149
Eif2ak1	0.860223	NM_013557 | BC111035
Plcxd1	0.860145	NM_207279 | NR_027665 | BC039627
Ndufs2	0.859931	NM_153064 | BC016097
Rad51l1	0.859917	NM_009014 | U92068
Cbx4	0.859479	NM_007625 | U63387
Riok3	0.859375	NM_024182 | BC033271
Ier5l	0.859338	NM_030244 | BC040084
Sdr39u1	0.859306	NM_001082975 | BC087941
C130074G19Rik	0.858957	NM_178692 | BC116951
Ropn1l	0.858568	NM_145852 | AF305427
Agtr2	0.858485	NM_007429 | U04828
Lipt2	0.858477	NM_026010 | BC115472
Pigs	0.858347	NM_201406 | BC058979
Trav13-3	0.858193	FJ188407 | M20876
Kremen1	0.858183	NM_032396 | BC082546
Atp5sl	0.858121	NM_025504 | BC024867
Cox11	0.858028	NM_199008 | BC061233
Suclg1	0.857979	NM_019879 | BC011087
Lmcd1	0.857665	NM_144799 | BC019124
Lpin1	0.85763	NM_015763 | NM_172950 | NM_001130412 | AF180471
Fnip1	0.857568	NM_173753 | BC079892
Hcn2	0.857402	NM_008226 | AB154248
Ppp2cb	0.85731	NM_017374 | NM_178648 | BC058582
Ankzf1	0.857242	NM_026187 | BC071240
Glrx	0.857219	NM_053108 | AF109314
Zc3h7b	0.857218	NM_001081016 | AK129268
Gm16452	0.857146	NA
Rfx2	0.857024	NM_027787 | NM_009056 | BC004654
Prg4	0.8569	NM_021400 | NM_001110146 | AB034730 | BC130021
Eno3	0.856886	NM_007933 | NM_001136062 | BC013460
Hpn	0.856856	NM_001110252 | NM_008281 | BC138809
Vamp2	0.856838	NM_009497 | BC055105
Dnaja3	0.856599	NM_023646 | NM_001135112 | AF325535
Kdm4b	0.856377	NM_172132 | BC007145
Nudt6	0.856145	NM_153561 | BC027267
2400001E08Rik	0.855751	NM_025605 | BC092062
Olfr1322	0.855735	NM_001011794
Zranb1	0.855735	AJ250693
Cyp2c54	0.855615	NM_206537
Smpd2	0.855609	NM_009213 | BC010978
Tmem40	0.855553	NM_001168256 | NM_144805 | NM_001168257 | NM_001168258 | NM_001168259 | BC019416
Acaa1a	0.855496	NM_130864 | AY273811
Ampd3	0.855365	NM_009667 | BC040366
Rab1b	0.855156	NM_029576 | BC016408
Dhx15	0.85513	NM_007839 | NM_001042620 | AF017153
Timeless	0.855062	NM_001136082 | NM_011589 | NM_001164080 | NM_001164081 | AF071506 | BC082770 | AF098161 | AB019001 | AB015598 | BC058641 | BC026526 | AF126480 | AF106800
Mrpl44	0.854998	NM_001081210 | BC019727
Zfp511	0.854711	NM_027201 | BC065404
Slc35b2	0.854693	NM_028662 | AF414190
Vps11	0.854679	NM_027889 | BC029004
Srrm1	0.85467	NM_016799 | NM_001130477 | AF062655
Osbpl7	0.854663	NM_001081434 | BC085242
Kcnn1	0.854493	NM_032397 | AF116525
Ppyr1	0.854483	NM_008919 | BC132395
Apoc3	0.85438	NM_023114 | BC021776
Tpd52l1	0.854176	NM_009413 | AF004428
Sephs2	0.854169	NM_009266 | U43285
Ctsh	0.853944	NM_007801 | U06119
Man2a1	0.853827	NM_008549 | BC138371
Hrh2	0.853782	NM_001010973 | NM_008286 | AB444633
Grsf1	0.853769	NM_178700 | NM_001098476
Gm826	0.85371	BC147271 | NM_001033411
Grb14	0.853681	NM_016719 | AF155647
Bnip3l	0.85361	NM_009761 | AY057069
Ap3b1	0.853441	NM_009680 | BC015068
Mir222	0.853343	NR_029807
Rnf220	0.853329	NM_025739 | BC058415
Man1a2	0.853245	NM_010763 | U03457
Mat2b	0.853084	NM_134017 | BC003457 | AB070267 | AK162087 | AK038303
Tmub2	0.853062	NM_028076 | BC029841
Snord96a	0.852495	NR_028563
Slc9a3	0.852233	NM_001081060
Hmox2	0.852142	NM_001136066 | NM_010443 | NM_025670 | BC002011
9230115E21Rik	0.852084	NR_033560
Cyb5	0.852056	NM_025797 | BC024341
Pkp1	0.851977	NM_019645 | Y07941
Aifm2	0.851822	NM_001039194 | NM_153779 | NM_178058 | BC038129
Slc26a4	0.851762	NM_011867 | AF167411
Per1	0.851588	NM_001159367 | NM_011065 | AF022992
Vmn1r46	0.851568	NM_053229
Vmn1r56	0.851337	NM_030740 | AF324868
1200011I18Rik	0.851172	NM_026177 | BC029731
Rfng	0.850879	NM_009053 | BC066023
Sox8	0.850765	NM_011447 | BC043704
Neu1	0.850752	NM_010893 | U93702
Sos2	0.850438	NM_001135559
Cpsf4l	0.850436	NM_026682 | NM_001164532 | NM_029794 | BC016190
Slc1a5	0.850406	NM_009201 | L42115
Tmem136	0.850392	NM_001034863 | BC139046
Nob1	0.850233	NM_026277 | BC103793
Brpf1	0.850109	NM_030178 | BC046521
Tmcc3	0.850019	NM_172051 | NM_001168684 | NM_177026 | BC095951
Med8	0.849992	NM_020000 | NM_173719 | BC021870
Lpin2	0.849911	NM_001164885 | NM_022882 | BC039698 | AF286723 | BC049811 | AK136472 | AK050018 | AK033662 | AK048657
Bves	0.849901	NM_024285 | AF204174
Xpo7	0.849705	NM_023045 | BC029702
Dusp28	0.849661	NM_175118 | BC119127
Hira	0.849629	NM_010435 | BC052856 | X75295 | AK134646 | AK135928
Dbndd1	0.849566	NM_028146 | NM_001170975 | NM_001170976 | BC046622
Ndufa9	0.849535	NM_025358 | BC058378
Spr	0.849532	NM_011467 | BC010400
Pyroxd2	0.849444	NM_029011 | BC140971
2014-09-06	0.849424	NR_033443 | NM_019942 | NM_001177323 | NM_001177324 | BC010489
Mtrr	0.849412	NM_172480 | BC025942
Taf5l	0.849294	NM_133966 | BC013550
Znhit2-ps	0.849146	NM_013859 | BC092256
Uqcrc2	0.849053	NM_025899 | NM_001040136 | BC003423
Ctnnal1	0.84893	NM_018761 | BC050070
Olfr13	0.848908	NM_146652 | BC120850
Clns1a	0.84881	NM_023671 | BC005575
Ppp2r1a	0.848743	NM_016891 | BC052678
Lrit3	0.848737	XM_143529
Gltscr1	0.848501	NM_001081418 | AK220278
Pnpla5	0.848452	NM_029427 | BC109360
BC100530	0.848352	NM_001082546 | NM_001082543 | NM_001001332 | BC100530 | BC117064
Wipi1	0.848149	NM_145940 | BC025560 | BC024883 | AK045131
Defb1	0.84809	NM_007843 | BC024380
9130011J15Rik	0.848031	BC055692 | NM_172396
Tmem55a	0.847944	NM_028264 | BC021435
Dcaf13	0.84784	NM_198606 | NM_172402 | BC060375
Gpn2	0.847598	NM_133884 | BC018407
6330545A04Rik	0.847523	NM_001081174 | BC147765
Slc37a4	0.847468	NM_008063 | BC075655
Mad2l2	0.847418	NM_027985 | BC011282
Sf1	0.847281	NM_001110791 | NM_011750 | BC009091
Mb	0.847244	NM_013593 | NM_001164047 | NM_001164048 | BC025172
Far2	0.847222	NM_178797 | BC055759
Brap	0.84707	NM_028227 | AF321921 | AF321920 | BC038490 | AK138690 | AK138861
Polr2a	0.847063	NM_009089 | U37500
Cstf1	0.847009	NM_024199 | BC003440
Gip	0.846954	NM_008119 | BC104314
Mea1	0.846793	NM_010787 | M27938
Vmn1r118	0.84676	NM_001166742 | NM_001166746 | NM_001167163
Gm3579	0.846715	AY140896 | BC066867 | AY140895 | FJ654106
Fcrlb	0.846578	NM_001029984 | AY513660
Ddx19a	0.846411	NM_007916 | BC011270
Ep400	0.84639	NM_029337 | NM_173066 | AB092694
Pik3cb	0.846383	NM_029094 | BC127073
Lsm12	0.846276	NM_172947 | BC027784
2510012J08Rik	0.846269	NM_027381 | AY934504
Trmu	0.846158	NM_028063 | AY349617
Lats1	0.845809	NM_010690 | BC158092
Rgl3	0.845661	NM_023622 | AF239661
Slc6a11	0.845659	NM_172890
Dhtkd1	0.84564	NM_001081131 | BC117994
Ace	0.845626	NM_207624 | NM_009598 | BC110362
Otud6b	0.845561	NM_152812 | BC087552
4930538K18Rik	0.845544	BC048569 | NM_029198
Rnf149	0.845483	NM_001033135 | BC115968
Vamp8	0.845375	NM_016794 | BC012668
Sdhaf1	0.84533	NM_001033140 | BC147173
Blm	0.845299	NM_007550 | NM_001042527 | AB008674
D4Bwg0951e	0.845195	BC030404 | BC021501
Idua	0.845017	NM_008325 | L34111
Cngb3	0.845013	NM_013927 | AJ243572
Gm6718	0.844953	XM_905375
Mir129-1	0.844943	NR_029567
Hsd3b1	0.844937	NM_008293 | M58567
Aspscr1	0.844766	NM_026877 | NM_198223 | NM_001164224 | BC019177 | BC022115 | BC031153 | AY349133 | AY349132 | AK191460 | AK192034 | AK209188
Xylb	0.844743	NM_001033209 | BC138244
Snrpb	0.844663	NM_009225
Erf	0.844564	NM_010155 | BC063092
Zhx3	0.844546	NM_177263 | BC058111
Smpd1	0.844534	NM_011421 | BC011304
Myocd	0.844468	NM_145136 | NM_146386 | AY303755
Cep76	0.844347	NM_001081073 | BC119218
Slc25a32	0.844295	NM_172402 | BC031874
Olfr643	0.844288	NM_147077 | BC106803
Casc4	0.844275	NM_177054 | NM_199038 | BC064446
Il1r1	0.844217	NM_008362 | NM_001123382 | M20658
Wdr26	0.843903	NM_145514 | BC139336
Actr1b	0.843789	NM_146107 | BC023020
Hpca	0.843761	NM_010471 | NM_001130419 | BC049607
C85492	0.843711	NM_153540 | BC030931
Chia	0.843491	NM_023186 | EF094027
Cacna1h	0.843377	NM_021415 | NM_001163691 | BC138026
Tpmt	0.843336	NM_016785 | AF046887
Phb2	0.843331	NM_007531 | AY211613
Slco6c1	0.843262	NM_028942 | BC139066
Fxyd2	0.843025	NM_007503 | NR_028499 | NM_052823 | AY626245
Gm16381	0.843025	NM_001166062
Dhdpsl	0.842891	NM_026152 | BC016430
Cdc42ep4	0.842761	NM_020006 | NM_001163346 | AB035088 | BC003857
2310061J03Rik	0.842738	NR_027965 | BC017620
1600029O15Rik	0.842306	NR_033522
Slc7a9	0.842187	NM_021291 | AJ249198
Med11	0.842155	NM_025397 | BC025057
Ppfia1	0.84202	NM_001195086 | NM_001033319 | BC158007
Ubtd2	0.841903	NM_173784 | BC057026
Ccdc92	0.841671	NM_144819 | BC021492
Prss22	0.841665	NM_133731 | AB010778
Ldb1	0.841599	NM_010697 | NM_001113408 | U69270
Narf	0.841545	NM_026272 | BC016090
Nrn1	0.84139	NM_153529 | BC035531
Nit1	0.841224	NR_033728 | NM_012049 | AF069988
Med16	0.841132	NM_198107 | NM_001163276 | BC057056
Ap2s1	0.841065	NM_198613 | BC052499
2010012O05Rik	0.841055	BC027506 | NM_025563
9330182L06Rik	0.840989	BC132290 | NM_172706
LOC269472	0.840978	BC027582
Acads	0.840944	NM_007383 | L11163
Mrpl55	0.840831	NM_026035 | BC028538
Nkrf	0.840638	NM_029891 | BC138828
Rae1	0.84063	NM_175112 | BC060072
Cyp2d11	0.840596	NM_001104531
Sel1l2	0.840574	NM_001033296 | BC150948
Gm10253	0.84046	NA
Prr14	0.840437	NM_145589 | BC055033
Amot	0.840114	NM_153319 | BC057638 | AF461135
Acvr1	0.839926	NM_001110204 | NM_007394 | NM_001110205 | BC058718
Cyp2c39	0.83967	NM_010003 | AF047726
5830477G23Rik	0.839605	NA
Khsrp	0.839532	NM_010613 | BC108414
Ssh3	0.839461	NM_198113 | BC028922
Gas2l3	0.839449	NM_001033331 | NM_001079876
Yif1b	0.839207	NM_029887 | NM_001110201 | BC109331
Letm1	0.839192	NM_019694 | AF061026
Acot12	0.839111	NM_028790 | BC132050
Kptn	0.839104	NM_133727 | BC018316
Gsk3b	0.838973	NM_019827 | AB066114
Stbd1	0.838957	NM_175096 | BC118615
Trem2	0.838852	NM_031254 | BC052784
Cyp39a1	0.838848	NM_018887 | AF237981
Cgrrf1	0.838709	NM_026832 | BC037677
Sipa1l2	0.83855	NM_001081337 | BC072593
Farsa	0.838541	NM_025648 | BC006862
Sgta	0.838482	NM_024499 | BC003836
Cyp26b1	0.838482	NM_175475 | NM_001177713 | AY134662
Bola3	0.838463	NM_175277 | BC116947
Cyp2c38	0.838455	NM_010002 | BC150721
2310057J16Rik	0.838423	NM_001163749 | NM_027171 | BC048787
6430527G18Rik	0.838416	NM_145836 | AF525300
Slc16a7	0.838348	NM_011391 | AF058054
Mybbp1a	0.838262	NM_016776 | BC048858
Tmem9	0.83818	NM_025439 | NM_001160145 | NM_001160146 | BC016524
Cyth2	0.838141	NM_011181 | NM_001112701 | BC088833
Rad18	0.838061	NM_001167730 | NM_021385 | AF205278
5830418K08Rik	0.838001	NM_176976 | BC118968 | AK220270 | BC085189 | AK030838 | AK163204 | AK134513
Atp5g3	0.837944	NM_175015 | BC116218
Nhlrc4	0.837805	NM_001039038 | BC147284
Hsd3b5	0.837637	NM_008295 | L41519
Slc25a28	0.837366	NM_145156 | BC025908
Glt25d1	0.836851	NM_146211 | BC056951
Marveld3	0.836843	NM_212447 | NM_028584 | BC025851
Ip6k1	0.836786	NM_013785 | AK172921
Dip2b	0.836556	NM_001159361 | NM_172819 | BC137857
Paip1	0.836515	NM_145457 | NM_001079849 | BC051042
Ndufv1	0.836463	NM_133666 | BC014818
Cep110	0.836389	NM_012018 | BC158010
C1qbp	0.836343	NM_007573 | BC038075
Brms1	0.836292	NM_134155 | BC016108
Tars2	0.836097	NM_027931 | NM_001163617 | NM_001163618 | NM_001163619 | BC147501
Sfpq	0.835928	NM_023603 | BC089305
Lrrc28	0.835841	NM_175124 | NR_028143 | NR_028144 | NM_027413 | BC086694
Prpsap1	0.835833	NM_026364 | BC029621 | AK160763 | AK184588
Lcn6	0.835679	NM_177840
Ikzf3	0.835616	NM_011771
Taf4b	0.835584	NM_001100449
Slc12a4	0.835431	NM_009195 | AF121118
BC037034	0.835379	NM_153161 | BC037034
Fam60a	0.835268	NM_019643 | BC076599 | U64033
1110031I02Rik	0.835202	NM_025402 | NM_001001333 | BC024349
Cpeb1	0.835018	NM_007755 | BC125476
Nudt21	0.834878	NM_026623 | BC090834
Rhoq	0.834779	NM_145491 | NM_008838 | BC056363
Siglec5	0.834713	NM_145581 | AF293371
Hddc2	0.834696	NM_027168 | BC104360
Ptpn21	0.83459	NM_011877 | NM_001146199 | D37801
2310028O11Rik	0.834236	NR_033745 | NM_001163006 | BC055791
Olfr432	0.834008	NM_146716 | BC106793
Olfr18	0.83393	NM_146563 | BC120866
Ubap1	0.833783	NM_023305 | BC065996
Tmem51	0.833636	NM_145402 | BC003277
4930543L23Rik	0.833613	AK016031 | XR_035351
Tmf1	0.833179	NM_001081111 | BC150931
Gpaa1	0.833137	NM_010331 | AB006970
Plaur	0.832961	NM_011113 | BC010309
Rpl28	0.832885	NM_009081 | X74856
Cyp2d22	0.832637	NM_001163472 | NM_019823 | BC016256
Scarb1	0.832583	NM_016741 | BC004656
Abhd12	0.832545	NM_024465 | BC002263
Il17rb	0.832243	NM_019583 | AF208109
Zfp609	0.83165	NM_172536 | BC150683
Gpr162	0.831604	NM_013533 | BC031437
Ufsp1	0.831514	NM_027356 | BC087958
AY512915	0.831384	NR_033559
Kcng1	0.831241	NM_001081134 | BC147252
Slc25a3	0.831108	NM_133668 | BC018161
D230025D16Rik	0.830963	NM_145604 | BC057919
Cenpm	0.830935	NM_025639 | NM_178269 | NM_001080158 | BC009160
B3gnt2	0.830841	NM_016888 | NM_001169114 | AY043479
Tfb2m	0.830706	NM_008249 | M74555
Foxk1	0.830506	NM_199068
Ctu2	0.830506	NM_153775 | BC036332
Hsdl1	0.830474	NM_175185 | BC065074
Gm2451	0.830443	NA
Tsc22d3	0.830405	NM_001077364 | NM_010286 | BC028813
Wdr70	0.830356	NM_001081402
Zfyve21	0.830292	NM_026752 | BC132248
Snord37	0.830183	NR_028549
Coq9	0.830026	NM_026452 | BC036386
Smurf1	0.830013	NM_001038627 | NM_029438 | BC029097
Wee1	0.829942	NM_009516 | BC006852
Rasl10a	0.829911	NM_145216 | BC107200
Olfr1238	0.829766	NM_146790 | BC128571
Pmf1	0.829736	NM_025928 | AF348510
Gpr114	0.829696	NM_001145972 | NM_001033468 | BC145803
Olfr1273-ps	0.829688	NM_146975 | BC104266
Gm13637	0.829677	XM_911155
Slc7a6os	0.829369	NM_001007567 | BC054118
Ercc2	0.829279	NM_007949 | BC034517
Abca12	0.829169	NM_175210 | BC158063
Acadl	0.829166	NM_007381 | BC027412
Idh3g	0.828999	NM_008323 | BC085179
Rnf39	0.828854	NM_001099632 | BC132405
Sun2	0.828743	NM_194342 | BC098208
Olfr909	0.82871	NM_146873 | BC127963
Efcab2	0.828694	NM_026626 | BC025062
Mmachc	0.828538	NM_025962 | BC054756
Llgl2	0.828537	NM_145438 | BC037226 | AY033650
Eif2b2	0.828525	NM_145445 | BC003326
Tmem72	0.828418	NM_178768 | BC093486
Atp1a1	0.828382	NM_144900 | BC033435
Cpeb3	0.828323	NM_198300 | AB093274
Map3k5	0.828248	NM_008580 | AB006787
Nudt22	0.828221	NM_026675 | BC019768
Pa2g4	0.828187	NM_011119 | U43918
Fam53a	0.828137	NM_178390 | AK220276
Gm46	0.828125	NA
Adam21	0.82802	NM_020330 | BC132152
Slc24a6	0.827988	NM_133221 | NM_001177594 | NM_001177595 | AF261233
Uaca	0.827901	NM_028283 | AB030647
4922505E12Rik	0.827747	NM_001033547 | BC150917
Asrgl1	0.827648	NM_025610 | BC016106
Rdbp	0.827585	NM_001045864 | NM_001045863 | NM_138580 | BC034867
Oplah	0.827538	NM_153122 | NM_001195537 | BC034522
Olfr744	0.827532	NM_001011738 | BC138726
Kif9	0.827362	NM_010628 | NM_001163569 | BC115765
Rgnef	0.827268	NM_012026 | U73199
Dynll1	0.827194	NM_019682 | AF020185
Epha1	0.827182	NM_023580 | BC071215
Pabpc5	0.826853	NM_053114 | BC107362
Mrpl47	0.826847	NM_029017 | BC087953
Dner	0.826831	NM_152915 | BC034634
Adarb1	0.82624	NR_004429 | NM_001024837 | NR_021486 | NM_130895 | AF403109 | AF525421 | AF403107 | AF403108 | AY162454 | AF403106 | AF291049 | BC062806 | FJ169505 | BC051107 | AK164931
Dsg1c	0.825985	NM_181680 | AY192159
Atxn7	0.825832	NM_139227 | BC137846
Dnajc4	0.825786	NM_020566 | BC049281
Ip6k2	0.825617	NM_029634 | BC039922
Lins	0.825601	NM_152815 | NM_001191001 | NR_034030 | BC030943
Dffb	0.825529	NM_007859 | BC053052
Zfp263	0.825486	NM_148924 | AF499776
Tpd52l2	0.825469	NM_025482 | BC006886
Samd10	0.825248	NM_172676 | BC052921
Furin	0.825117	NM_011046 | NM_001081454 | L26489
Fkbp15	0.825055	NM_001045528 | BC137706
Tmem184c	0.824967	NM_145599 | BC004056
Rhod	0.824907	NM_007485 | BC047989
Rrp9	0.824903	NM_145620 | AF368232
Npc1	0.824551	NM_008720 | BC054539
Zxda	0.824542	NR_003292 | NM_001081473
Grid2ip	0.82447	NM_133355 | NM_001159321 | BC075624
Gin1	0.824464	NM_026250 | BC033572
Cadm4	0.824399	NM_153112 | AY059394
Atp5b	0.824368	NM_016774 | AF030559
Dmrta1	0.824339	NM_175647 | AF542047
Kpna6	0.823911	NM_008468 | BC004833
Mllt6	0.823856	NM_139311 | AY050217
Eif1ax	0.823838	NM_025437 | BC027284
Ogdh	0.823544	NM_010956 | BC013670 | BC057354 | BC049104 | BC031165 | BC061232
Acmsd	0.823402	NM_001033041 | BC139281
Dedd2	0.823375	NM_207677 | BC092250
Ppan	0.823099	NM_145610 | BC014688
Inpp5k	0.823055	NM_008916 | BC066112
Snta1	0.822792	NM_009228 | U00677
Cnot10	0.822535	NM_153585 | BC039183
Tcf3	0.822502	NM_001164147 | NM_001164148 | NM_001164149 | NM_001164150 | NM_001164151 | NM_001164152 | NM_001164153 | NM_011548 | BC006860 | BC018260 | AF352579
Ccdc37	0.822409	NM_173775 | BC047211
Rcn2	0.822406	NM_011992 | BC132320 | BC145668 | AF049125 | AK079156
Myom1	0.822391	NM_010867 | NM_001083934 | Z22866
Ppp1ca	0.822354	NM_031868 | BC014828
Dlg3	0.822273	NM_016747 | NM_001177778 | NM_001177779 | NM_001177780 | D87117
Orc6	0.822187	NM_019716 | NM_001163791 | NR_028268 | AF139659
Ap3b2	0.822186	NM_021492 | AY528675
Faf1	0.822145	NM_007983 | BC065098
Mff	0.821989	NM_029409 | BC059229 | BC016597 | AK083056 | AK180892 | AK183556 | AK177098 | AK180795
Tmem134	0.821975	NM_001078649 | NM_025889 | AK129014
Csnk1d	0.821873	NM_027874 | NM_139059 | BC004604
Supt6h	0.821866	NM_009297 | BC072657
B230317F23Rik	0.821828	NA
Klhl24	0.821769	NM_029436
Dars	0.821748	NM_177445 | NM_145507 | BC008638
Ppap2a	0.821344	NM_008247 | NM_008903 | D84376
Tgfbr3	0.821263	NM_011578 | BC070428
Gpr152	0.821232	NM_206973 | BC099681
Nrxn3	0.821217	NM_172544 | NM_001198587 | BC060719
Pde3b	0.821061	NM_011055 | AF547435
Hrh3	0.821041	NM_133849 | AY044153
Rab22a	0.821017	NM_024436 | BC006596
Ndufa6	0.820858	NM_025987 | BC048451
Mtvr2	0.82081	NM_181452 | NM_023166 | AB012726
Chchd3	0.820771	NM_025336 | BC021941
Prosapip1	0.82071	NM_197945 | BC058280
Commd5	0.82071	NM_025536 | BC025891
Gm10344	0.820661	NA
Fkbp5	0.820545	NM_010220 | BC015260
Ctnna3	0.820521	NM_001164376 | NM_177612 | NM_001164519 | AF344871
Cnst	0.820143	NM_146105 | BC054802
Fhl5	0.820084	NM_021318 | BC048473
Slc25a16	0.820047	NM_175194 | BC138983
Krt73	0.82	NM_212485 | BC067067
Zbtb46	0.819844	NM_028125 | NM_027656 | BC058179
Rxfp3	0.819788	NM_178717 | BC053073
Txn2	0.819776	NM_019913 | BC068182 | AK178436
Cct6b	0.819728	NM_009839 | BC100457
2810026P18Rik	0.819588	BC032970
P4ha3	0.819553	NM_177161 | BC082538
Dym	0.819522	NM_027727 | BC038276
Fam117b	0.819506	NM_001037725
Prrg3	0.81948	NM_001081135 | BC137616
Dazap1	0.81934	NM_133188 | NM_001122604 | NM_001122605 | BC049355
Sat1	0.819104	NM_009121 | BC058696
Hmbs	0.819065	NM_013551 | NM_001110251 | BC003861
Gm4861	0.818675	NM_177665
Isca2	0.818649	NM_028863 | BC022589
Epb4.1	0.818638	NM_183428 | NM_001128606 | NM_001128607 | L00919
Ascc1	0.818609	NM_026937 | BC030905
Atp5d	0.818557	NM_025313 | BC008273
Ttc18	0.8185	NM_029698 | NM_001163638 | NM_001163639 | BC138269 | BC145225 | BC145226 | AK017232
Pphln1	0.818463	NM_146062 | NM_175363 | NM_001083114 | BC031486
Vmn1r50	0.818311	NM_053225 | BC107183
Pnldc1	0.818289	NM_001034866 | BC158033
Slc25a20	0.818255	NM_020520 | BC029733
B230312A22Rik	0.818238	BC046771 | BC071191 | BC044832 | BC054736 | AK173197
Cib3	0.81819	NM_001080812 | BC120812
Mrpl38	0.818109	NM_024177 | BC002319
Tor2a	0.818013	NM_152800 | BC024469 | AK185253
Ptpru	0.817905	NM_001083119 | NM_011214 | D88187
Hils1	0.817854	NM_018792 | BC061119
Capn11	0.817853	NM_001013767 | AY578330
Cpa5	0.817826	NM_144537 | AF466283
Mmp20	0.817721	NM_013903 | AF155933
Crcp	0.817681	NM_007761 | AF118271
Tgm6	0.817393	NM_177726 | BC112420
Col9a1	0.817092	NM_007740 | BC038017
Ppp1r3a	0.817089	NM_080464 | BC109007
Olfr267	0.817034	NM_146920 | BC127983
Pappa	0.817016	NM_021362
Gm7489	0.817011	AK139815 | XM_001472529
Lmo4	0.816984	NM_010723 | NM_001161770 | NM_001161769 | BC010278
1700040L02Rik	0.816866	BC087900
Atp5h	0.816724	NM_027862 | BC081431
Ksr1	0.816713	NM_013571 | U43585
Coasy	0.816691	NM_027896 | AF521095
Trappc10	0.816593	NM_001081055
Tsga10ip	0.81654	XM_886587 | NM_197979 | BC087874
4930542N07Rik	0.816396	NM_029199
Adk	0.816306	NM_134079 | BC009659
4632411B12Rik	0.816269	BC132293 | NM_172652 | BC144763
2810422J05Rik	0.816185	NM_029366 | BC048938
Rxra	0.815771	NM_011305 | BC138800 | BC138802 | M84817 | U77683 | U77684
Slmo2	0.815518	NM_025531 | BC026968
Lrrc45	0.81543	NM_153545 | BC023296
Fbxo31	0.815212	NM_133765 | BC026929
Lime1	0.815071	NM_023684 | AF115339
Tbx10	0.814944	NM_001001320 | NM_011533 | AY229976
Gcdh	0.814844	NM_008097 | NM_001044744 | BC061158
Pole	0.814717	NM_011132 | BC048166
Fiz1	0.814624	NM_011813 | NM_001110328 | NM_001110329 | NM_001110330 | BC006633
Gm10549	0.814482	NA
Atg4b	0.814415	NM_174874 | BC027184
LOC675747	0.814354	XM_003085277
AB041806	0.814336	AB041806
Hnrpdl	0.814205	NM_016690 | BC021374 | AB017020 | AK011143
Olfr1209	0.81418	NM_146461 | BC104269 | NM_146458
Gxylt1	0.814104	NM_001033275 | BC141302
BC023814	0.81396	NM_153562 | BC023814
Galnt12	0.813857	NM_172693 | BC056425
Gm6815	0.813755	AK133264
Rpl8	0.813599	NM_012053 | U67771
Atp2c2	0.813579	NM_026922 | EF688288
B230359F08Rik	0.813388	NA
Gnl1	0.813341	NM_008136 | BC010298
Olfr857	0.813214	NM_001012265
Stard10	0.813207	NM_019990 | AB031550
Aprt	0.813054	NM_009698 | M11310
Atmin	0.812996	NM_177700 | BC060631
Afg3l2	0.812903	NM_027130 | BC036999
Vpreb1	0.812837	NM_016982 | BC119175
Manbal	0.812829	NM_026968 | BC013803
Rasl12	0.812692	NM_001033158 | NM_001162923 | BC125036
Erlec1	0.812658	NM_025745 | BC018468
Mdh2	0.812583	NM_008617 | M16229
Snhg8	0.812482	NR_028574 | NR_028573
Olfr172	0.812476	NM_147001 | BC131922
Grpel1	0.81237	NM_024478 | BC002284
Chchd4	0.812251	NM_133928 | BC019405
Ptgir	0.812243	NM_008967 | D26157
Fzd4	0.812238	NM_008055 | BC015256
Olfr1082	0.812233	NM_207674
Sec16a	0.812145	NM_153125
Fam160b1	0.812005	NM_145505 | BC062949
Tmem11	0.811873	NM_173453 | NM_001168507 | BC048514
Slc25a11	0.811872	NM_024211 | BC019631
Tmem106b	0.811791	NM_027992 | BC050246 | BC022695 | AK018015
Metap1d	0.811769	NM_025633 | BC060739
Nyx	0.811716	NM_173415 | AY114303
Gtf2h1	0.811693	NM_008186 | BC052837
Mlf2	0.811665	NM_145385 | NM_001170341 | BC003975
Nxt1	0.811663	NM_001110159 | NM_019761 | BC023672
Nsun2	0.811613	NM_145354 | DQ490066
Apoo	0.811518	NM_026673 | NR_004438 | BC016557
Sart3	0.81125	NM_016926 | BC057156
Epn1	0.811158	NM_010147 | BC099682
Soat2	0.811124	NM_146064 | BC025931
Krt6b	0.81097	NM_010669 | BC119554
Ube2d3	0.810898	NM_025356 | XM_003086331
Rps6kb1	0.810883	NM_001114334 | NM_028259 | BC038491
Sdhd	0.81087	NM_025848 | BC145731
Ndufb9	0.810732	NM_023172 | BC031539
Alg1	0.810542	NM_145362 | BC051078 | NM_027446
Mgrn1	0.810531	NM_029657 | BC046830
Cops5	0.810498	NM_013715 | AF068223
Ampd1	0.810203	NM_001033303
Gpr142	0.810181	NM_181749 | AY288428
Psmf1	0.810079	NM_212446 | BC131928 | BC131930 | BC012260 | AK078035 | AK032644 | AK050529
Acot5	0.810061	NM_145444 | AY563099
Moap1	0.8097	NM_022323 | NM_001142937 | AF305551 | NM_001142939 | NM_001142938 | BC014715
Pdzd8	0.809675	NM_001033222 | BC141370
Apex1	0.809316	NM_009687 | NM_001033271 | BC052401
Epb4.1l1	0.808918	NM_013510 | NM_001003815 | NM_001006664 | AF061283 | BC034751 | AB370262 | AK044744 | AK165479 | BC115943
Vapa	0.808904	NM_013933 | BC003866
Sult1d1	0.808873	NM_016771 | BC066190
Gm5471	0.808682	XM_001473255
Vmn2r37	0.808553	NM_009489 | NM_001105066 | NM_001105065 | NM_198961 | NM_001113468 | NM_001105179 | AF011424 | AF011425 | NM_001105067 | NM_001105152 | AJ543405
4932416K20Rik	0.808508	AK030040 | XR_035314
Cox10	0.808444	NM_178379 | BC038046
Cdc45	0.808441	NM_009862 | NM_001161623 | AF081536
Glrx5	0.808373	NM_028419 | BC058371
Ubtd1	0.80837	NM_145500 | BC016129
Tesk2	0.808334	NM_146151 | NM_026654 | BC019149 | BC029766 | AK053368
Ppp1cc	0.80832	NM_013636 | BC021646
Prmt1	0.808257	NM_019830 | BC051953 | BC062964 | AF232716 | AF232717 | BC002249 | AK179815 | AK217171
Maf1	0.808098	NM_001164607 | NM_026859 | NM_001164608 | BC016260
Tspyl2	0.808012	NM_029836 | BC054393
Tbc1d10a	0.807862	NM_134023 | AK220243
Gpr98	0.807731	NM_054053 | AF435926
Sf3b2	0.807644	NM_030109 | BC049118
Taar4	0.807605	NM_001008499
Abcg2	0.807588	NM_011920 | BC053730
4933422H20Rik	0.807545	NM_001033775 | BC147608
4930471M23Rik	0.807495	NM_175675 | BC019457
Med14	0.807354	NM_001048208 | NM_012005 | BC065072
4930438A08Rik	0.807298	NA
Helb	0.807255	NM_080446 | AK131122
Trib3	0.807246	NM_175093 | AF358868
Mrps11	0.807147	NM_026498 | BC028279
Atl2	0.807052	NM_019717 | NM_178050 | BC060501
Ndufs3	0.806992	NM_026688 | BC119267
BC002230	0.806968	NM_183155 | BC025577
6330577E15Rik	0.806761	NM_026377 | BC024403
4933432B09Rik	0.806575	NM_029407 | BC118956
1810013D10Rik	0.806419	NM_001145433
Pop5	0.806418	NM_026398 | BC022670
Prdx2	0.806398	NM_011563 | BC086783
2700078K21Rik	0.806391	NM_028308 | AF228503
Rfc2	0.806383	NM_020022 | BC099370
Cnnm2	0.806355	NM_033569 | NM_001102471 | AF216961
Olfr1148	0.806269	NM_001011519
Igfn1	0.806158	NM_177642 | GU290042
Tmem216	0.805929	NM_026798 | NM_172302 | NM_001164272 | BC052053
Slc6a7	0.805918	NM_201353 | BC050103
Phf12	0.805917	NM_174852 | BC043080 | BC038275 | AK129383 | AK170155 | AK010807
1810063B05Rik	0.805801	NM_174987 | BC038634
Tob2	0.805698	NM_020507 | AK122537
Mpv17l	0.805526	NM_033564 | AF305634
Smad4	0.805496	NM_008540 | BC046584
Il3	0.805438	NM_010556 | BC125552
Fam76a	0.805061	NM_145553 | NM_001163792 | BC008163
Slc46a3	0.805005	NM_027872 | BC006902
Cpsf4	0.805004	NM_178576 | BC057067
Zfp641	0.805001	NM_173769 | BC112418
Epor	0.804992	NM_010149 | J04843
Olfr524	0.804901	NM_001011814 | BC147558
Txnl4b	0.804875	NM_175646 | BC094379
Chodl	0.804847	NM_139134 | AF311699
Col27a1	0.804822	NM_025685 | AY167568
Plekhm2	0.804788	NM_001033150 | AK122386
Cyp4a12a	0.804756	NM_177406 | BC014721
Snord38a	0.804622	NR_028524
Gsta1	0.804525	NM_008181 | NM_001122660 | NM_008182 | BC061134 | J03958
Hprt	0.804434	NM_013556 | J00423
Tceb2	0.804387	NM_026305 | BC051927
Fam162a	0.804333	NM_027342 | BC010826
Zfp106	0.804105	NM_011743 | BC025424
Dap3	0.804096	NM_022994 | NM_001164533 | BC019566
Hgsnat	0.804091	NM_029884 | BC024084
Olfr1128	0.804074	NM_146349 | NM_146351 | NM_147030 | BC104065 | BC125403
Tmem201	0.803911	NM_001025106 | NM_177672 | BC072645
Hipk1	0.803884	NM_010432 | AF071070
Krtap13-1	0.803828	NM_183189 | BC027551
Pppde2	0.803682	NM_134095 | BC056972
Ttc19	0.803625	NM_028360 | NM_029704 | BC037111
St7	0.80361	NM_022332 | NM_001083315 | BC108418
C030046I01Rik	0.803585	NM_177994 | BC095970
Enpp3	0.803545	NM_134005 | AY630402
Asnsd1	0.80351	NM_133728 | BC013617
Fam3a	0.803498	NM_025473 | BC069871
Lrrc51	0.803218	NM_001162974 | NM_027053 | NM_001162973 | BC025128
Gm5039	0.803047	AY049712
Prdx5	0.802959	NM_012021 | NM_001166370 | BC016191 | AB041573
Gm5069	0.802956	NR_003623
Irx6	0.802948	NM_022428 | BC130029
Lyrm4	0.802801	NM_201358 | BC034664
Obfc2b	0.802738	NM_027257 | DQ158906
Igsf9	0.802683	NM_033608 | NM_001145800 | BC040281
Acot13	0.802611	NM_025790 | BC096567
Zkscan14	0.802498	NM_023322 | U62906
Nol6	0.802487	NM_139236 | BC059820
Trp63	0.802452	NM_001127259 | NM_001127260 | NM_011641 | NM_001127264 | NM_001127262 | NM_001127261 | NM_001127263 | NM_001127265 | BC090649
Snw1	0.802407	NM_025507 | BC049245
Clptm1	0.802352	NM_019649 | BC022172
S100a1	0.801977	NM_011309 | BC005590
Gpr25	0.801953	NM_001101516
Zfp358	0.801766	NM_080461 | AF397208
Ppp2r5d	0.801713	NM_009358 | AB053464
Accn1	0.801551	NM_001034013 | NM_007384 | AF348465
Vgll3	0.801505	NM_028572
Hopx	0.801462	NM_175606 | NM_001159900 | NM_001159901 | AF492703
Tm2d1	0.801439	NM_053157 | BC089492 | AF353993 | AK143955
1700057G04Rik	0.801368	BC147543 | NM_001033184
Olfr1465	0.801323	NM_001011841
Foxred1	0.801284	NM_172291 | BC024806 | BC027386 | AK054231 | AK137070
Chchd6	0.800886	NM_025351 | NM_001167736 | BC011331
1810043G02Rik	0.800867	NM_026431 | BC010330
Tm4sf4	0.80083	NM_145539 | BC010814
Il22ra1	0.800815	NM_178257 | BC140972
Plekhg5	0.800764	NM_001004156 | AY605058
Olfr558	0.800706	NM_147093 | BC130658
Olfr922	0.80044	NM_146781 | BC119109
C330006D17Rik	0.800202	NA
Sult1b1	0.799987	NM_019878 | BC024361
Sord	0.799975	NM_146126 | BC092291
Rbfox2	0.79982	NM_053104 | NM_001110827 | NM_175387 | NM_001110828 | NM_001110829 | NM_001110830 | BC027263
Cd3eap	0.799774	NM_145822 | BC029206
Kctd20	0.799746	NM_025888 | BC049250 | BC052712
Slc6a16	0.799649	XM_914689
Aldob	0.799551	NM_144903 | BC036132
Ltv1	0.79955	NM_181470 | BC069962
Sesn1	0.799519	NM_001162908 | NM_001013370 | BC100403
Akap4	0.799455	NM_009651 | NM_001042542 | U10341 | XM_003086790
Ccdc148	0.799442	NM_001001178 | BC062650
Hoxa11	0.799367	NM_010450 | U20370
Tspo	0.799313	NM_009775 | D21207
Vegfb	0.799236	NM_011697 | NM_001185164 | U43836 | AK177050
Garnl3	0.799205	NM_178888 | BC132143 | BC057383 | AK133163 | AK083773 | AK084611
Dnajb12	0.799203	NM_019965 | AB028860
Clybl	0.798976	NM_029556 | BC023398
E130012A19Rik	0.798877	BC055770
Msh5	0.798854	NM_013600 | NM_001146215 | BC141113
Gsr	0.798843	NM_010344 | BC057325
Glra2	0.798771	NM_183427 | BC068987
Cox7a2	0.79854	NM_009945 | AF037371
Mycl1	0.798537	NM_008506 | BC053059
Gm270	0.798523	XM_003085851
A130049A11Rik	0.798395	NR_030676
Trim72	0.798369	NM_001079932 | AB231474
Tpi1	0.798285	NM_009415 | BC046761
Oxnad1	0.798233	NM_145460 | BC019806
Rab4a	0.798145	NM_009003 | D86563
Rchy1	0.798144	NM_026557 | NR_028429 | BC057143
Bbs2	0.798135	NM_026116 | AF342737
Apob48r	0.798076	NM_138310 | AF141335
Dact2	0.797985	NM_172826 | AY297430
4933408B17Rik	0.797902	NM_177773 | BC172130
Exosc8	0.797821	NM_001163570 | NM_027148 | BC059089
Ldlrad3	0.797819	NM_178886 | BC138177
Inpp4a	0.797805	NM_030266 | NM_172971 | AF317838
Fibp	0.797787	NM_021438 | BC031716
Mrpl54	0.79776	NM_025317 | BC056985
Fh1	0.797438	NM_010209 | BC006048
Tmem93	0.797398	NM_025318 | NM_001168470 | BC022104
Atp5a1	0.797331	NM_007505 | L01062
Dact1	0.797214	NM_001190466 | NM_021532 | AF488775
Mast2	0.797059	NM_001042743 | NM_008641 | U02313
Sfxn1	0.797007	NM_027324 | AF325260
Trmt1	0.796972	NM_198020 | NM_001164559 | NM_001164560 | BC027404
Ddx51	0.79697	NM_027156 | BC060646
Olfr981	0.796942	NM_146286 | BC120776
Atg4d	0.796795	NM_153583 | NM_145416 | BC030861 | BC021438
Cox5a	0.796577	NM_007747 | BC034302
Lsmd1	0.79652	NM_030083 | NM_025915 | BC048499
Pi4ka	0.796483	NM_001001983 | BC075629
Rnf151	0.796434	NM_026205 | BC049562
Gm9949	0.796326	NA
Olfr889	0.795446	NM_146482
Lpcat3	0.795281	NM_145130 | AY028317
Cast	0.795088	NM_009817 | AB026997
V1ra8	0.794953	NM_053223 | BC138392
Cyp3a57	0.794922	NM_001100180
Sh3glb1	0.794912	NM_019464 | AF272946
Rogdi	0.794779	NM_133185 | BC006914
Tmem161b	0.794758	NM_175187 | NR_029419 | NR_029418 | BC051663
Bend7	0.794726	NM_178663 | NM_001190400 | BC096430
Rpl32-ps	0.79469	NA
Zbtb16	0.794502	NM_001033324 | BC138775
Morc3	0.794451	NM_001045529 | BC098072
Zbtb44	0.794216	NM_001115130 | NM_172765
Rab11fip4	0.794176	NM_175543 | AK122559
Rxrb	0.794067	NM_011306 | BC049773
Tnrc18	0.794014	NM_001122730 | NM_178242 | BC049818
Camta2	0.793964	NM_178116 | NM_001190376 | NM_001190378 | NM_001190379 | BC049133 | BC056395 | BC023962
Maz	0.793901	NM_010772 | BC004758
Bcat1	0.793863	NM_001024468 | NM_007532 | BC053706
Pnpla7	0.79369	NM_146251 | BC141366
Orc2	0.793552	NM_008765 | NM_001025378 | BC015257
Urb2	0.793549	NM_001029876 | BC151125
Syf2	0.793391	NM_026780 | BC051484
Nfrkb	0.793324	NM_172766 | BC060076
Dnm1	0.79313	NM_010065 | BC058623 | L31397 | BC034679
Shroom4	0.793111	NM_001040459 | BC151022
Prss33	0.79301	NM_001081399 | AY262280
Mir471	0.792746	NR_030154
Pqlc2	0.792731	NM_145384 | BC019216
Zmiz2	0.792702	NM_028601 | NM_001005867 | BC060652
Rbm4b	0.792673	NM_025717 | BC019488
Ankrd16	0.792594	NM_177268 | BC116229 | BC116230 | BC037442 | BC065408 | AK013354
Gm6155	0.792513	XM_001479073
Zfp94	0.792512	NM_009568 | BC005437
Grhpr	0.79246	NM_080289 | BC010194
1190002N15Rik	0.79234	NM_001033145
Dnase1l2	0.792283	NM_025718 | BC106188
Snrpb2	0.792223	NM_021335 | BC026794
Phox2b	0.791936	NM_008888 | BC079610
2010107E04Rik	0.791797	NM_027360 | BC055712
Krt78	0.791791	NM_212487
Lancl1	0.791589	NM_001190985 | NM_021295 | NM_001190984 | BC058560
Pole4	0.791583	NM_025882 | BC023189 | AK017956
Mir30c-2	0.791554	NR_029717
Atg2b	0.791414	NM_029654 | BC062182
Prmt5	0.791321	NM_013768 | BC023905
Dhcr24	0.791131	NM_053272 | BC019797
Gm5177	0.790909	NR_033630
Ftcd	0.790818	NM_080845 | BC010813
Cpsf6	0.790795	NM_001013391 | BC068133
Wdr27	0.790613	NM_175173
Olfr71	0.790568	NM_019486 | BC141882
Adh5	0.790551	NM_007410 | BC090978
Ptpn11	0.790474	NM_011202 | NM_001109992 | BC057398
Plaa	0.79044	NM_172695 | BC139355
Rhox12	0.790299	NM_001025083 | DQ058649
Ppfia4	0.790133	NM_001144855 | EU568872
Crmp1	0.790092	NM_007765 | NM_001136058 | BC031738
4930524N10Rik	0.789987	NA
Gsta3	0.789942	NM_001077353 | NM_010356 | M73483
Mtl5	0.789868	NM_001039657 | NM_001039658 | AB057423
Rhot2	0.789813	NM_145999 | NM_001163766 | AY311390 | BC043315
Abhd11	0.789578	NR_033794 | NM_145215 | NM_001190437 | BC056624
Slc25a13	0.789336	NM_015829 | NM_001177572 | AF164632
Slc20a1	0.789314	NM_015747 | NM_001159593 | M73696
Slc30a8	0.789222	NM_172816 | BC117544
Tas2r135	0.78873	NM_199159 | BC115532
Pabpc6	0.788558	NM_001163836
Rab33b	0.78852	NM_016858 | AB004665
Nol3	0.788482	NM_030152 | NM_028888 | NM_001166394 | AY459322
Wnt1	0.788468	NM_021279 | BC005449
Gm9766	0.788419	NA
Col6a4	0.788371	NM_026763 | AB370265
Pgk1	0.788352	NM_008828 | BC083355
9330171B17Rik	0.788045	AB001435
Hoxb4	0.78787	NM_010459 | M36654
Olfr112	0.787855	NM_001013575
Rnf4	0.787768	NM_011278 | AF169300
Ppp1r3g	0.787719	NM_029628
Bola2	0.7876	NM_175103 | BC061197
Lactb	0.787582	NM_030717 | AF317900
Agxt2l2	0.787548	NM_028398 | NM_001048061 | NM_010448 | BC024461
Dhx38	0.787544	NM_178380 | BC046557
Ppp1r1c	0.787439	NM_172420 | BC120706
Nr1h4	0.787334	NM_001163700 | NM_001163504 | NM_009108 | U09416
Olfr1101	0.787315	NM_146591
Nupl1	0.787236	NM_170591 | NR_030458 | BC026743
Gcat	0.787169	NM_013847 | NM_001161712 | BC024107
Gm10677	0.787166	NA
Ppp1r15a	0.787057	NM_008654 | BC138485
Tubgcp3	0.787038	NM_198031 | BC058566
Fgfrl1	0.786889	NM_054071 | NM_001164259 | AF321300
Scmh1	0.786885	NM_013883 | NM_001159630 | AB030906
1700067K01Rik	0.786867	NM_183097 | BC172026
Sult1e1	0.786858	NM_023135 | BC034891
Brwd1	0.786793	NM_145125 | NM_001103179 | NM_176928 | BC056618
LOC100038746	0.786759	NA
Ndufa10	0.786755	NM_024197 | BC003439
Ap3m1	0.786718	NM_018829 | BC090983
Pik3r6	0.786614	NM_001081566 | NM_001004435 | BC028998
Strap	0.786322	NM_011499 | AF096285
Spry1	0.786309	NM_011896 | AF176903
Cblb	0.786158	NM_001033238 | BC150934
Uqcrc1	0.786127	NM_025407 | BC030064
Nubp1	0.785733	NM_011955 | BC068110
Zbtb10	0.785654	NM_177660
Pfkfb2	0.785558	NM_008825 | NR_027859 | NM_001162415 | NM_001162416 | BC018418
Eif5a	0.785471	NM_001166591 | NM_001166592 | NM_001166593 | BC024899
Scgb3a1	0.785444	NM_170727 | NM_054037 | AF313457
Tbrg4	0.785429	NM_134011 | NM_001130457 | BC031155
Cep72	0.785336	NM_028959 | BC060686
Fzd6	0.785277	NM_008056 | NM_001162494 | BC026150
Pms2	0.78498	NM_008886 | BC141287
4931429I11Rik	0.78496	NM_001081121
Hsd17b11	0.784824	NM_053262 | BC038340
Lect1	0.784817	NM_010701 | U43509
Mepce	0.78475	NM_144913 | BC026876
Obsl1	0.784672	NM_178884 | AK122340
Rpa1	0.784645	NM_001164223 | NM_026653 | BC019119
Dsg1a	0.784616	NM_010079 | NM_181682 | NM_181680 | BC154410 | BC137927 | AY314983
Mpzl3	0.784604	NM_176993 | NM_001093749 | BC132150
Aqp6	0.784548	NM_175087 | BC115586
Tbc1d24	0.784516	NM_173186 | NM_001163852 | NM_001163853 | NM_001163848 | NM_001163851 | NM_001163847 | NM_001163850 | NM_001163849 | BC094417
Rwdd1	0.784398	NM_025614 | BC062136
Ppfia3	0.784396	NM_029741 | EU568871
Rere	0.784373	NM_001085492 | BC145182
Slc6a3	0.78437	NM_010020 | BC054119
Rab11fip2	0.78433	NM_001033172 | NM_001164367 | BC139380
Eif3f	0.784298	NM_025344 | BC083190
Slc7a4	0.784127	NM_144852 | BC016100
Srm	0.783933	NM_009272 | BC005566
Krba1	0.783876	NM_133922 | AK173281
Eif1	0.783745	NM_011508 | BC081429 | XM_357154
Cab39	0.783724	NM_133781 | BC020041
Slc6a20b	0.783698	NM_011731 | BC013484
Sephs1	0.7836	NM_175400 | BC066037
A930017M01Rik	0.783575	NR_033609
Olfr987	0.783494	NM_001011785 | BC147165
Ptprs	0.783373	NM_011218 | BC052462
Entpd5	0.783367	NM_001026214 | NM_007647 | AF006482
Ipo4	0.783112	NM_024267 | BC085150
Isg20l2	0.783087	NM_177663 | BC098326
Aldh1l1	0.782924	NM_027406 | BC030722
Rtcd1	0.782639	NM_025517 | BC090403
Scyl2	0.782361	NM_198021 | BC042443
Amn1	0.782024	NM_001113424
Ap2a1	0.781931	NM_007458 | NM_001077264 | BC031433
Psmd3	0.781905	NM_009439 | BC003197
1700128F08Rik	0.78187	NR_033618
Lrrc50	0.781831	NM_026648 | NM_021441 | BC050751
Zfand6	0.781727	NM_022985 | BC010683
Ccdc8	0.78157	NM_001101535
Trp53bp2	0.781565	NM_173378
Thbs4	0.781502	NM_011582 | AF102887
Scube3	0.781484	NM_001004366 | AY639609
Xpo5	0.781408	NM_028198 | BC131660
Kif21a	0.781101	NM_001109040 | NM_001109041 | NM_016705 | NM_001109042 | BC062896
Mas1	0.781094	NM_008552 | BC125537 | BC120790 | BC144900 | U96273
Slc12a3	0.781008	NM_019415 | BC038612
Ndp	0.78098	NM_010883 | BC090623
Fam171a2	0.78084	NM_199200 | BC064455
Rpp40	0.780763	NM_145938 | BC024607
Mrto4	0.780634	NM_023536 | BC005734
Nmd3	0.780603	NM_133787 | BC003842
Treh	0.780574	NM_021481 | AF136944
Pigw	0.780557	NM_027388 | NM_001077636 | NM_025414 | BC144942 | BC060115
Paxip1	0.780553	NM_018878 | BC066014
Snx20	0.780553	NM_027840 | BC039809
Npm1	0.780462	NM_008722 | BC089546
Slc35a3	0.780305	NM_144902 | BC024110
Fam195a	0.780255	BC024332
Olfr745	0.780246	NM_146299 | BC132579
2010109K11Rik	0.780167	NM_029334 | NM_001008506 | NM_001160107 | NM_001160108 | BC024824
Tspan4	0.780035	NM_053082 | BC083070 | BC003482 | CT010285 | AK211721 | AK188368
Creb3	0.779993	NM_013497 | NM_172692 | BC002094 | BC056935
Phf15	0.779873	NM_199299 | BC117856
Sbds	0.779832	NM_023248 | BC003849
Mir185	0.779807	NR_029571
Dgkq	0.779796	NM_199011 | BC062929
Mccc2	0.779648	NM_030026 | BC141193
Cdkn2c	0.779609	NM_007671 | BC027026
Zc3h18	0.779345	NM_001029993 | NM_001029994
Pck2	0.77929	NM_028994 | BC010318
Btbd1	0.778816	NM_146193 | BC072618
Gbas	0.778751	NM_008095 | BC055893
Kcns3	0.77859	NM_173417 | NM_001168564 | BC132164
Grem2	0.778543	NM_011825 | AB011030
Zfp644	0.778519	NM_026856 | BC030844
Sectm1a	0.77849	NM_145373 | BC010462
Sox12	0.778447	NM_011438 | BC067019
Plag1	0.778447	NM_019969 | AY574219
Hsd17b4	0.77834	NM_008292 | BC022175
Lzts1	0.778282	NM_027314 | NM_001164336 | BC107215
Bop1	0.778249	NM_013481 | U77415
Olfr1093	0.777955	NM_146366 | BC138167
Vkorc1l1	0.777918	NM_027121 | NM_001001327 | BC085133
Syt17	0.777494	NM_138649 | AB069667
Ndufa4	0.777447	NM_010886 | BC011114
Exo1	0.777414	NM_012012 | BC006671
Fastk	0.777352	NM_023229 | AF168682
Aff4	0.77728	NM_033565 | AF190449
Gins4	0.777229	NM_024240 | BC002156
Fech	0.777223	NM_007998 | BC006746
Tnfrsf12a	0.777187	NM_013749 | NM_001161746 | BC025860
Asl	0.776824	NM_133768 | BC016670
Capza3	0.776755	NM_007605 | BC049620
Hectd3	0.776248	NM_175244 | BC070411
Celsr2	0.776132	NM_017392 | NM_001004177 | AB028499
2300009A05Rik	0.776102	NM_027090 | BC116242
Hoxb13	0.775952	NM_008267 | BC051087
Ufd1l	0.775755	NM_011672 | NR_028403 | BC006630
Huwe1	0.775744	NM_021523 | AY772010 | DQ097265 | AY929611 | BC070444 | AK031374 | AK163416 | AK142956 | AK165648 | AK045183 | AK083499 | AK166712 | AK037281
Hoxc13	0.775715	NM_010464 | AF193796
Olfr807	0.77569	NM_146929 | BC138074
Dydc1	0.775683	NM_027094 | BC049632
Cxxc5	0.775494	NM_133687 | BC089314
Brca1	0.775442	NM_009764 | U36475
Myl6b	0.775426	NM_172259 | BC037527
Rhobtb1	0.775414	NM_001081347 | BC099973
Snai1	0.775246	NM_011427 | BC034857
Polrmt	0.775209	NM_172551 | BC110697
Tmprss4	0.77497	NM_145403 | AY043240
Dyrk1b	0.774959	NM_001037957 | NM_010092 | BC019545
Susd3	0.774891	NM_025491 | BC045525
Gm5478	0.774679	NR_003960
Tnnc1	0.774617	NM_009393 | BC061172
1600027N09Rik	0.774595	NM_028479 | BC116732
Gucy2f	0.774574	NM_001007576 | AY651761
Uts2r	0.774528	NM_145440 | AF441863
Olfr663	0.774503	NM_001011757
Flnc	0.774482	NM_001081185 | BC151097
Nup88	0.774481	NM_172394 | NM_001083331 | BC032929
D830013O20Rik	0.774452	NA
Myt1l	0.774373	NM_001093775 | NM_008666 | NM_001093778 | NM_001093776 | AB212898
Crtc3	0.774318	NM_173863 | BC011210
Gchfr	0.774008	NM_177157 | BC096406
Gm5464	0.773991	NM_001034881
Isca1	0.77393	NM_026921 | BC085482
Papd5	0.773552	NM_001164497 | NM_001164498 | NM_001164499 | BC145737
D16Ertd472e	0.773349	NM_025967 | BC019957
Nefl	0.773226	NM_010910 | BC029203
Man2c1	0.773216	NM_028636 | BC016253 | BC039913 | BC023038 | AK171110 | AK036765 | AK158387
Gnl2	0.773151	NM_145552 | BC003262
Ccl20	0.772685	NM_016960 | NM_001159738 | BC028504
Xpa	0.772672	NM_011728 | NM_001033201 | BC029241 | AF354052 | AK008962 | AK133577
Il17c	0.77265	NM_145834 | AF458061
Lrrc46	0.772579	NM_027026 | BC022723
Pbx4	0.77257	NM_001024954 | BC032875 | AJ300184 | AK043832
Olfr535	0.772558	NM_146954 | BC120826
Prdm2	0.772527	NA
Rbm22	0.772079	NM_025776 | BC080205
Aldh1a1	0.771938	NM_013467 | BC054386
Urod	0.771933	NM_009478 | BC008109
Lrrc10	0.771911	AF221104 | NM_001195298 | NM_053173 | BC100328
Phf3	0.771895	NM_001081080 | BC137913
Rab3d	0.771869	NM_031874 | AF263365
Frmpd4	0.771868	NM_001033330 | BC139429
Slc44a3	0.771748	NM_145394 | BC025548
Rpusd3	0.77171	NM_001033204 | BC116825
Brd4	0.771676	NM_020508 | NM_198094 | AF461395
Ebag9	0.771514	NM_019480 | BC108397
Naga	0.771506	NM_008669 | BC021631
Akap8	0.771452	NM_019774 | BC060170
Obfc2a	0.771439	NM_028696 | AY880264
Fdxacb1	0.771395	NM_198675 | BC116265
2700089E24Rik	0.7713	NM_001163445
2610303G11Rik	0.771262	NA
Synj2	0.771191	NM_011523 | NM_001113353 | NM_001113351 | NM_001113352 | AF041862
Msgn1	0.771174	NM_019544 | BC116996
Pcx	0.771167	NM_001162946 | NM_008797 | L09192
Nfatc2ip	0.771104	NM_010900 | BC113761
Sf3b1	0.770982	NM_031179 | AB037890
Anubl1	0.770679	NM_001081317 | BC048508
Zcchc13	0.770007	NM_029158 | BC145772
Slc17a8	0.76997	NM_182959 | BC042593
Mfsd7a	0.769957	NM_172883 | BC094512
Mpst	0.769932	NM_138670 | NM_001162492 | NM_001162493 | BC094469
Sod2	0.769898	NM_013671 | BC010548
Agpat3	0.769704	NM_053014 | BC052382 | BC058519 | AY167588 | AB377215 | AK008965 | AK015906
Fbxo41	0.76968	NM_001001160 | BC070445
Imp3	0.769602	NM_133976 | BC009145
Tiprl	0.769503	NM_145513 | BC058250
Tbc1d17	0.769452	NM_001042655 | BC017607
Lipm	0.769275	NM_023903 | NM_024204 | BC031933
Inmt	0.769126	NM_009349 | BC013518
Gss	0.769046	NM_008180 | U35456
Dicer1	0.769037	NM_148948 | AB081470
Rrm2	0.768935	NM_009104 | BC085136
Ndfip2	0.768931	NM_029561 | NM_001190989 | BC071237
4930519F09Rik	0.768724	NR_033601
Zdhhc4	0.768653	NM_028379 | BC019523
Pigf	0.768625	NM_008838 | NM_145491 | BC028862 | AB060650
Mpp3	0.768619	NM_007863 | BC062642
Gm10192	0.768609	NA
Itih5	0.768591	NM_172471 | BC062196
Ecsit	0.768561	NM_012029 | AF182510
Vdac2	0.768469	NM_011695 | U30838
Nox1	0.768312	NM_172203 | AF539799
Dlx6	0.768232	NM_010057 | EF535989
Ddx20	0.768128	NM_017397 | AF220454
Wbp7	0.768077	NM_029274 | AB182318
Peli1	0.768017	NM_023324 | AF302503
Traf6	0.76773	NM_009424 | BC060705
Car14	0.767557	NM_011797 | NM_146104 | BC046995 | BC012406
Spata2	0.767538	NM_170756 | BC034597
Gm15427	0.767525	NM_001111116 | NM_029751 | BC037146
Map4k3	0.767497	NM_001081357
Cox5b	0.767192	NM_009942 | X53157
Aph1a	0.767081	NM_146104 | NM_146134 | NM_011797 | BC012406
Gm5176	0.767054	NR_033603
Fam122a	0.766975	BC028637 | NM_026520
Rab3ip	0.766951	NM_001003950 | BC080289
Dvl2	0.766897	NM_007888 | NR_029758 | BC092396
Rnf40	0.766769	NM_172281 | BC038348
Atp13a1	0.766642	NM_133224 | AK173270
Plcb1	0.766489	NM_019677 | NM_001145830 | BC058710
Yrdc	0.766421	NM_153566 | BC023823
Trappc6a	0.76641	NM_025960 | BC037154 | BC106114
Rrp15	0.766406	NM_026041 | BC006787
Arfip2	0.766404	NM_029802 | BC034520 | AK185079
Olfr156	0.766401	NM_019474 | BC101961
Slc29a2	0.766355	NM_007854 | BC048958
Dlg5	0.766313	NM_001163513 | NM_027726 | BC021314
Nadsyn1	0.766284	NM_030221 | AJ305343
Mrpl20	0.76614	NM_025570 | BC039985
Olfr665	0.766098	NM_146814
Trmt2a	0.766057	NM_001081000 | NM_001080999 | NM_001195205 | X56044
Eif2b3	0.765937	NM_001111277 | NM_175135 | BC115657
Eif2b1	0.765779	NM_145371 | BC003426
Trnt1	0.765736	NM_027296 | NM_021449 | NM_175357 | BC031764
Nfatc3	0.765685	NM_010901 | EU887629
Nalcn	0.765637	NM_177393
Fam134a	0.765547	NM_170755 | BC070406
Nags	0.765456	NM_178053 | NM_145829 | BC057990
Narfl	0.765237	NM_026238 | BC052830
Pllp	0.765133	NM_026385 | BC024534
Trim28	0.765123	NM_011588 | BC089337
Cox8a	0.765077	NM_007750 | U37721
Utp14a	0.765061	NM_028276 | AY316163
Olfr1371	0.765041	NM_207253 | NM_207227 | NM_146469 | NM_001011790 | NM_207573 | BC106788 | BC106787 | BC119435 | BC106971
Chd1l	0.764909	NM_026539 | BC052385
Cyp26c1	0.764851	BC151098
Ubac1	0.764814	NM_133835 | BC021811
Olfr633	0.76481	NM_146354
Cycs	0.764721	NM_007808
1190003J15Rik	0.76468	NM_029821 | BC051545
Clcf1	0.76464	NM_019952 | AF176913
Celf6	0.764603	NM_175235 | BC052406
Fbll1	0.764423	NM_001004147 | BC052068
Mir467b	0.764105	NR_030472
Usp39	0.76383	NM_138592 | BC026983
Serac1	0.763829	NM_001111017 | NM_177311 | NM_011523 | NM_001113351 | BC119594
Ccnk	0.763728	NM_009832 | BC027297
Mif	0.76364	NM_010798 | BC024895
Tnfrsf13b	0.763539	NM_021349 | BC141867
Sp6	0.76352	NM_031183 | AM295492
Fnta	0.763387	NM_008033 | BC012711
1500003O03Rik	0.763373	NM_019769 | BC054733
Sertad4	0.763261	NM_198247 | NM_001177794 | BC060251
Capn5	0.763138	NM_007602 | U85020
Sohlh1	0.763071	NM_001001714 | AY623913
Gm4609	0.763045	NA
Jup	0.762762	NM_010593 | BC040757
Wdr36	0.762748	NM_001110015 | NM_001110016 | NM_144863 | BC094453
Sdad1	0.762625	NM_172713 | BC042708
LOC100505199	0.762495	AK136978 | XM_003085765
Ces2a	0.762486	NM_133960 | NM_001190330 | BC024491
Adcy9	0.762448	NM_009624 | U30602
Zfp27	0.762401	NM_001037707 | NM_011754 | BC059037
Ict1	0.762237	NM_026729 | BC028523
Ddx27	0.762128	NM_153065 | BC011321
Foxi3	0.762083	NM_001101464
Dnttip1	0.761972	NM_133763 | BC003486
Wasl	0.76182	NM_028459 | NM_001167745 | BC055045
Olfr597	0.761795	NM_001011845 | BC150974
Immt	0.761727	NM_029673 | BC145704
Abhd13	0.761658	NM_026868 | NM_001081119 | BC043690
Kirrel2	0.761658	NM_172898 | BC052773
Olfr1445	0.761452	NM_146699 | BC138186
Slc2a8	0.761408	NM_019488 | BC090993
Park7	0.761359	NM_020569 | BC002187
Fis1	0.761341	NM_025562 | NM_001163243 | BC010783
Akirin1	0.761132	NM_023423 | BC003291
Olfr231	0.76101	NM_001005520
Fam129c	0.760951	NM_001166213
Tmem9b	0.760818	NM_020050 | BC002208
Gm9959	0.760799	AK082127
Serinc2	0.760762	NM_172702 | BC031720
Tcerg1	0.76075	NM_001039474 | AB023485
Aldh5a1	0.760729	NM_172532 | BC138703
Taldo1	0.760699	NM_011528 | U67611
4930401B11Rik	0.760688	XR_032609
Wasf1	0.760666	NM_031877 | BC016896
Klhl21	0.760238	NM_001033352 | BC141158
Mms19	0.760236	NM_028152 | NM_023740 | BC050817
Lepre1	0.760121	NM_019783 | NM_001042411 | NM_019782 | BC024047
4932422M17Rik	0.760081	NA
Mir29b-2	0.760052	NR_029809 | NR_015566 | BC058715
Cyp2c66	0.759985	NM_001011707 | AY227734
Gm4883	0.759959	NA
Coq6	0.759947	NM_172582 | BC132168
1500032L24Rik	0.75981	BC092006
Ccbe1	0.759636	NM_178793 | BC103803
Katnb1	0.759597	NM_028805 | BC045200
Nudt9	0.75956	NM_028794 | BC033921
Fam125a	0.759194	NM_028617 | BC020119
Olfr283	0.759123	NM_147036 | BC125358
Gm447	0.759108	BC025881
Gjd2	0.759086	NM_010290 | BC058595
Scarb2	0.758981	NM_007644 | BC029073
Gm11639	0.758911	NA
Alas1	0.758864	NM_020559 | BC022110 | M63245 | AK077152
Mtdh	0.758838	NM_026002 | BC138858
Nsun5	0.75871	NM_145414 | AF412029
1700016H13Rik	0.758377	NM_028824 | NM_001163550 | BC049644
Olfr967	0.758319	NM_001011826
Dennd2c	0.758166	NM_177857 | BC060666
Rpp14	0.75814	NM_025938 | BC026988
LOC100503763	0.758128	XM_003086580
E030010A14Rik	0.758086	NM_183160 | NM_175013 | BC087877
Ndufa8	0.758074	NM_026703 | BC024673
Fubp3	0.75805	NM_001033389 | BC110694 | AK137035
Bat5	0.757917	NM_178592 | BC029114
Nudt19	0.757905	NM_033080 | X04097
Raly	0.757869	NM_001139513 | NM_023130 | NM_001139511 | NM_001139512 | BC016587 | L06452
Tsc22d2	0.757846	NM_001081229 | BC117998
Snapc2	0.757838	NM_133968 | BC011147
Arl6ip6	0.757836	NM_022989 | BC157980
Snora61	0.757772	NR_034046
Twf1	0.757615	NM_008971 | AY267188
Cdc6	0.757498	NM_011799 | NM_001025779 | BC052434
Fam13a	0.757308	NM_153574 | BC080861
Ndufs1	0.757271	NM_001160038 | NM_001160039 | NM_001160040 | NM_145518 | BC006660
Ppm1d	0.757081	NM_016910 | BC051966
Bag2	0.756919	NM_145392 | BC016230
Trpc6	0.756887	NM_013838 | U49069
Igfbp6	0.756776	NM_008344 | BC012723
Nop10	0.756517	NM_025403 | BC028497
Pdk2	0.756485	NM_133667 | AF267660
Hexdc	0.756382	NM_001146073 | NM_001001333 | BC069960
Tom1	0.75624	NM_011622 | NM_001136259 | BC093520
Gm10643	0.75601	NA
BC019943	0.755988	NM_001112729 | NM_144927 | NM_026453 | BC019943 | BC013079
COX1	0.755862	NC_005089
Fcamr	0.755797	NM_001170632 | NM_144960 | BC110549
Usp47	0.755776	NM_133758 | BC108425
Tmem30b	0.755689	NM_178715 | BC119224
Snx31	0.755613	NM_025712 | BC061007
Ece1	0.755205	NM_199307 | BC060648
Olfr855	0.754885	NM_146524 | BC137820
Lrp12	0.754751	NM_172814 | BC058345
1300001I01Rik	0.754733	BC072573
Abcf2	0.754684	NM_013853 | NM_001190443 | BC003300
Ak4	0.754663	NM_001177602 | NM_001177604 | NM_001177605 | NM_009647 | BC086663
Vamp1	0.754621	NM_001080557 | NM_009496 | BC057587
Tmc7	0.754293	NM_172476 | AY263161
Gas8	0.7542	NM_018855 | AY692443
6720456B07Rik	0.753892	NM_133937 | BC010582
Prkaa2	0.753756	NM_178143 | BC138565
9430069I07Rik	0.753579	AK020480 | XR_106897
Cox4i1	0.75353	NM_009941 | X54691
Haus4	0.753467	NM_145462 | BC011095
F830045P16Rik	0.75317	NM_177653
Tekt5	0.753131	NM_001099275 | GQ292766
Ttc12	0.752719	NM_172770 | BC056616
4930562F07Rik	0.75265	NA
Odf3b	0.752634	NM_001013022 | BC087962
Prx	0.752608	NM_019412 | NM_198048 | AJ222969
Krt16	0.752516	NM_008470 | AF053235
Rpl36	0.752471	NM_018730 | BC021595 | NM_001195765
Olfr177	0.752462	NM_146996 | NM_146993
Ndufa12	0.752308	NM_025551 | BC086922
Supt5h	0.752262	NM_013676 | BC007132
Nsun3	0.752236	NM_178925 | BC125628
Oxa1l	0.751853	NM_026936 | BC027191
Alg3	0.751843	NM_145939 | BC031893
Gm5111	0.751812	NM_183309
Ppp1cb	0.751806	NM_172707 | BC046832
Vmn1r59	0.751766	NM_207543 | NM_001166734 | NM_030740 | NM_030741 | AF324868 | BC113757 | NM_030739 | NM_030742 | AF324869 | BC119575
Abcb8	0.751745	NM_029020 | BC015301
Pck1	0.751633	NM_011044 | BC037629
Tmem20	0.751562	NM_175507 | BC137663
Gtse1	0.751561	NM_013882 | NM_001168672 | BC027213
Svs5	0.75136	NM_009301 | X57139
Fam161b	0.75134	BC062132 | NM_172581
Amhr2	0.751307	NM_144547 | AF503863
Sorbs3	0.751262	NM_011366 | AB190911
Rom1	0.751152	NM_009073 | BC014827
Arx	0.751142	NM_007492 | BC052033
Uvrag	0.751098	NM_178635 | BC034176
Btbd6	0.751024	NM_201646 | NM_001145900 | BC031195
Stfa1	0.750827	NM_001082543
Gm6981	0.750696	NR_023357 | NM_008084
Ppp3r1	0.750538	NM_024459
1300018J18Rik	0.750522	NM_027905 | BC141293
Arl6ip4	0.75046	NM_144509 | AB035383
Gm16475	0.750393	NA
Amy1	0.750336	NM_007446 | NM_001110505 | V00720
Rpl6	0.750322	NM_011290 | BC106121
Olfr692	0.750265	NM_146355 | BC119096
Abcd4	0.75021	NM_008992 | BC050102
Gm10615	0.750206	NA
Atg3	0.75016	NM_026402 | BC010809
Yipf3	0.750153	NM_145353 | BC100575
Anapc7	0.750136	NM_019805 | AF076607
Dtx2	0.750034	NM_023742 | BC024925
Eml5	0.749988	BC049855
Trap1a	0.749859	NM_011635 | M36387
Rapgef2	0.749825	NM_001099624 | BC067056
Nme4	0.74969	NM_019731 | BC027277
Sdhb	0.749676	NM_023374 | BC051934
Gm5161	0.749574	XM_003086755
Fgf10	0.749052	NM_008002 | BC048229
Bhlhe41	0.748979	NM_024469 | AB044090
D1Bwg0212e	0.748906	BC049091 | BC050812
Ggnbp2	0.748832	NM_153144 | AB064543 | BC145605 | BC150801 | AY633741 | BC139772 | BC060738
Rdh9	0.748811	NM_153133 | AF372838
Zzz3	0.748664	NM_198416 | NM_001080755
Krt13	0.748656	NM_010662 | BC060286
LOC100504157	0.748603	XM_003084838
Rbm3	0.748559	NM_001166409 | NM_001166410 | NM_001166411 | NM_016809 | BC106176
Slc17a1	0.748556	NM_009198 | NM_001170638 | BC013445
Olfr609	0.748507	NM_147082 | BC128008
Ripk2	0.748244	NM_138952 | BC069878
Dhh	0.748124	NM_007857
1700010L04Rik	0.748107	NA
Mkl1	0.747937	NM_001082536 | NM_153049 | BC050941
Neurl4	0.747911	NM_001013414 | BC158107
Ccdc109b	0.747825	NM_025779 | BC049571
Irs4	0.74775	NM_010572 | BC060235
Commd9	0.747693	NM_029635 | BC060058
Serpine2	0.747688	NM_009255 | BC010675
Gys2	0.747686	NM_145572 | BC021322
Olfr1467	0.747685	NM_146691
Tas2r134	0.747654	NM_199158 | AY916508
Abcc10	0.747581	NM_145140 | NM_170680 | BC150818
Dnajc21	0.747517	NM_030046 | BC048354
Dkk4	0.747206	NM_145592 | BC018400
Ndrg2	0.747205	NM_013864 | NM_001145959 | BC012963
Pold4	0.747203	NM_027196 | BC028520
D030018L15Rik	0.747072	NR_003627
0610010K14Rik	0.747033	NM_001177601 | NM_145758 | NM_026757 | NM_001177603 | NM_001177606 | NM_001177607 | BC055357
Cltb	0.74699	NM_028870 | BC070404
Prss37	0.746895	NM_026317 | BC125467
H13	0.746849	NM_001159551 | NM_010376 | NM_001159552 | NM_001159553 | DQ168449
Sirt5	0.746786	NM_178848 | BC031770
Adipor1	0.746784	NM_028320 | BC014875
Mapk8	0.746579	NM_016700 | BC053027
Gpr1	0.746536	NM_146250 | BC032934
Ngef	0.746395	NM_001111314 | NM_019867 | BC039279
Cacna1f	0.746337	NM_019582 | AF192497
Kctd6	0.746273	NM_027782 | BC096370
Med25	0.746171	NM_029365 | BC021333
Scaf1	0.746163	NM_001008422 | BC085153
Ftsj3	0.746108	NM_025310 | BC012281
D6Wsu116e	0.746018	NM_026585 | BC056942
Rundc3b	0.745983	NM_198620 | BC058808
Sybu	0.745961	NM_176998 | NM_178765 | NM_001032727 | AB232447
Pole2	0.745896	NM_011133 | BC063772
Plk3	0.745764	NM_013807 | BC031180
Slc35d1	0.745344	NM_177732 | BC115984 | AK220330 | AK052968 | AK140305 | AK037934 | AK164517
Slc6a8	0.745268	NM_133987 | NM_001142809 | NM_001142810 | AF459435
Ptpmt1	0.745228	NM_025576 | BC026750
Olfr1019	0.744883	NM_147015 | BC117705
Slc25a39	0.744822	NM_026542 | BC115661 | BC115662 | AK084116
Apbb2	0.744819	NM_009686 | BC076587 | U70210 | AK172405 | AK032770 | AK182824
Nat15	0.744616	NM_029090 | BC004837
Esrrg	0.744466	NM_011935 | BC082324
Ncln	0.744424	NM_134009 | BC019501
Afp	0.744352	NM_007423 | BC066206
Mettl1	0.744299	NM_010792 | BC012649
Gab1	0.744258	NM_021356 | BC007483
Ddn	0.744232	NM_001013741 | BC157995
Gpbp1l1	0.744119	NM_029868 | BC066034
Pde4c	0.743964	NM_201607 | BC030873
Bat2	0.743963	NM_020027 | BC053522
2310002J15Rik	0.743842	NM_026415 | BC117777
Laptm4b	0.743819	NM_033521 | EU561010
Mir27b	0.743813	NR_029531
Gstp1	0.743599	NM_013541 | BC002048
Csnk1g2	0.743481	NM_134002 | NM_001159591 | BC004839
BC003965	0.74334	NM_183150 | BC094389
Vmn1r158	0.743313	NM_001166841 | NM_001166836 | NM_001166840 | NM_001166743 | NM_001166725 | NM_001166708 | NM_001166716
[truncated: 19,734 more rows]

## Sheet: Kidney (GSE24504)
Gene	Correlation	Refseqs
Sirt3	1	NM_022433 | NM_001127351 | NM_001177804 | NM_022433 | NP_001120823 | NP_001171275 | NP_071878
Pabpc1	0.879276	NM_008774 | NM_008774 | NP_032800
Psmd4	0.861892	NM_008951 | NM_008951 | NP_032977
Lpin1	0.836882	NM_015763 | NM_001130412 | NM_015763 | NM_172950 | NP_001123884 | NP_056578 | NP_766538
Pold4	0.821873	AK010477 | NM_027196 | NP_081472
Dvl1	0.819841	NM_010091 | NM_010091 | NP_034221
Mif	0.813794	NM_010798 | NM_010798 | NP_034928
Asl	0.813273	AK010922 | NM_133768 | NP_598529
Mrps9	0.806675	AJ250193 | NM_023514 | NP_076003
1810015C04Rik	0.805138	NM_025459
Clta	0.802537	NM_016760 | NM_001080384 | NM_001080385 | NM_001080386 | NM_016760 | NP_001073853 | NP_001073854 | NP_001073855 | NP_058040
Pc	0.802093	NM_008797
Cops6	0.798301	AF071315 | NM_012002 | NP_036132
Bhmt2	0.789031	NM_022884 | NM_022884 | NP_075022
Fech	0.788782	NM_007998 | NM_007998 | NP_032024
Prpf6	0.788274	BC014869 | NM_133701 | NP_598462
Cabc1	0.785591	AJ278735
YPEL3	0.782408	BC009171 | NM_025347 | NM_026875 | NP_079623 | NP_081151
Acox2	0.77782	AJ238492 | NM_001161667 | NM_053115 | NP_001155139 | NP_444345
Arg2	0.777504	NM_009705 | NM_009705 | NP_033835
Gabarapl1	0.773416	NM_020590 | NM_020590 | NP_065615
Gstt2	0.772988	NM_010361 | NM_010361 | NP_034491
Prodh	0.770312	NM_011172 | NM_011172 | NP_035302
Papolb	0.769422	NM_019943 | NM_019943 | NP_064327
Gdpd3	0.768107	NM_024228 | NM_024228 | NP_077190
D930014E17Rik	0.765747	NM_020616 | NM_020616 | NP_065641
2410006H16Rik	0.765387	AK010427 | NR_030738
Fh1	0.759888	U72679 | NM_010209 | NP_034339
Guca2b	0.757864	NM_008191 | NM_008191 | NP_032217
Cldn5	0.756541	NM_013805 | NM_013805 | NP_038833
Pbx3	0.751327	NM_016768 | NM_016768 | NP_058048
Tax1bp1	0.751325	NM_025816 | NM_025816 | NP_080092
Sqrdl	0.749339	NM_021507 | NM_001162503 | NM_021507 | NP_001155975 | NP_067482 | NR_027888
Klf13	0.747959	NM_021366 | NM_021366 | NP_067341
Glrx	0.746067	AF109314 | NM_053108 | NP_444338
EG436235	0.742577	AF215669
Tcp11l2	0.741334	BC008239 | NM_146008 | NP_666120
Dctn2	0.740512	BC004613 | NM_001190453 | NM_001190454 | NM_027151 | NP_001177382 | NP_001177383 | NP_081427
Mrpl24	0.739321	BC004736 | NM_026591 | NP_080867
Slc25a33	0.739112	BC011293 | NM_027460 | NP_081736
Id3	0.736999	NM_008321 | NM_008321 | NP_032347
Pck1	0.736301	NM_011044 | NM_011044 | NP_035174
1700025N23Rik	0.736275	AK006361
Egf	0.736148	NM_010113 | NM_010113 | NP_034243
Hsd17b4	0.736043	NM_008292 | NM_008292 | NP_032318
Pex16	0.734933	BC010822 | NM_145122 | NP_660104 | NR_028114
Acadl	0.734833	NM_007381 | NM_007381 | NP_031407
Eif3m	0.73418	BC005598 | NM_145380 | NP_663355
Stim1	0.734084	NM_009287 | NM_009287 | NP_033313
Flii	0.733226	NM_022009 | NM_022009 | NP_071292
Kifc2	0.732999	NM_010630 | NM_010630 | NP_034760
Irs2	0.731632	AF090738 | NM_001081212 | NP_001074681
Gnl2	0.730448	U69600 | NM_145552 | NP_663527
Slc30a5	0.72843	AF233321 | NM_022885 | NP_075023
Glud1	0.725567	NM_008133 | NM_008133 | NP_032159
Klf9	0.725546	NM_010638 | NM_010638 | NP_034768
2014-03-05	0.724653	AK009364 | NM_001164336 | NM_001164337 | NM_027314 | NP_001157808 | NP_001157809 | NP_081590
Slc37a4	0.722812	NM_008063 | NM_008063 | NP_032089
Homer2	0.721926	AB017136 | NM_001164086 | NM_001164087 | NM_011983 | NP_001157558 | NP_001157559 | NP_036113
Oxsr1	0.720291	AK013132 | NM_133985 | NP_598746
Acad11	0.719116	BC006042
Strap	0.717567	NM_011499 | NM_011499 | NP_035629
Selenbp1	0.71703	NM_019414 | NM_009150 | NP_033176
Gadd45b	0.715663	NM_008655 | NM_008655 | NP_032681
Slc6a19	0.715607	AK014544 | NM_028878 | NP_083154
Tomm20	0.714362	NM_024214 | NM_024214 | NP_077176
Map1lc3b	0.71394	NM_026160 | NM_026160 | NP_080436
Snta1	0.712681	NM_009228 | NM_009228 | NP_033254
Dci	0.711957	NM_010023 | NM_010023 | NP_034153
Pex11a	0.710232	NM_011068 | NM_011068 | NP_035198
Clcn2	0.708679	NM_009900 | NM_009900 | NP_034030
5330406M23Rik	0.707104	AK017236
Zfp259	0.704024	NM_011752 | NM_011752 | NP_035882
Rnuxa	0.703398	NM_019996
Surf1	0.703161	NM_013677 | NM_013677 | NP_038705
SPG4	0.703109	AJ246002
Cebpb	0.702363	NM_009883 | NM_009883 | NP_034013
Kcmf1	0.702343	NM_019715 | NM_019715 | NP_062689
Tom1	0.701807	NM_011622 | NM_001136259 | NM_011622 | NP_001129731 | NP_035752
Sesn1	0.701463	AK003296 | NM_001013370 | NM_001162908 | NP_001013388 | NP_001156380
Acox1	0.701213	NM_015729 | NM_015729 | NP_056544
Ell	0.701027	NM_007924 | NM_007924 | NP_031950
Ebp	0.700744	NM_007898 | NM_007898 | NP_031924
Mosc2	0.700484	BC006888 | NM_133684 | NP_598445
Dctn1	0.700392	NM_007835 | NM_001198866 | NM_001198867 | NM_007835 | NP_001185795 | NP_001185796 | NP_031861
Pfdn2	0.699865	NM_011070 | NM_011070 | NP_035200
Dcn	0.69828	NM_007833 | NM_001190451 | NM_007833 | NP_001177380 | NP_031859
Slc13a2	0.697779	AF201903 | NM_022411 | NP_071856
Mos	0.696471	NM_020021 | NM_020021 | NP_064405
Sult1d1	0.695828	NM_016771 | NM_016771 | NP_058051
1700026J12Rik	0.695251	AK006389 | XR_033917 | XR_034525
Cpt1a	0.695188	AF017175 | NM_013495 | NP_038523
Tagln2	0.693318	AF149291 | NM_178598 | NP_848713
Acot2	0.692499	NM_012006 | NM_134188 | NP_598949
Cyp2s1	0.692427	AK004699 | NM_028775 | NP_083051
Phyhd1	0.691766	AK005293 | NM_172267 | NP_758471
Ly6c1	0.690718	NM_010741
Pde2a	0.690141	BC006845 | NM_001008548 | NM_001143848 | NM_001143849 | NP_001008548 | NP_001137320 | NP_001137321 | NR_026574
Pef1	0.689881	NM_026441 | NM_026441 | NP_080717
Narg1l	0.689799	AK005056
Ucp2	0.689113	NM_011671 | NM_011671 | NP_035801
Tacc2	0.688446	NM_021314 | NM_001004468 | NM_021314 | NM_206856 | NP_001004468 | NP_067289 | NP_996738
Acadvl	0.687393	Z71189 | NM_017366 | NP_059062
PSMC1	0.685716	NM_008947 | NM_008947 | NP_032973
Ngef	0.685127	NM_019867 | NM_001111314 | NM_019867 | NP_001104784 | NP_063920
Cutl2	0.685094	NM_007804
Fmo2	0.683928	NM_018881 | NM_018881 | NP_061369
Fah	0.683753	NM_010176 | NM_010176 | NP_034306
Mybbp1a	0.682042	NM_016776 | NM_016776 | NP_058056
Acaa1a	0.68154	BC012400 | NM_130864 | NP_570934
Ddt	0.681156	NM_010027 | NM_010027 | NP_034157
Hebp1	0.678735	NM_013546 | NM_013546 | NP_038574
Fbp2	0.67759	NM_007994 | NM_007994 | NP_032020
Tmem52	0.676698	AK009779 | NM_027161 | NP_081437
Pld2	0.675935	NM_008876 | NM_008876 | NP_032902
Rras	0.674238	NM_009101 | NM_009101 | NP_033127
Ube4b	0.670555	AF260926 | NM_022022 | NP_071305
Angptl4	0.67033	NM_020581 | NM_020581 | NP_065606
Bnip3	0.6703	NM_009760 | NM_009760 | NP_033890
Ifrd1	0.670224	NM_013562 | NM_013562 | NP_038590
Ehhadh	0.670009	AJ011864 | NM_023737 | NP_076226
1110038B12Rik	0.669922	AK004150 | NR_015536 | NR_027943
Pdk2	0.669065	AF267660 | NM_133667 | NP_598428
Gkap1	0.668304	NM_019832 | NM_019832 | NP_062806
Crbn	0.667507	NM_021449 | NM_021449 | NM_175357 | NP_067424 | NP_780566
Zfr	0.666287	NM_011767 | NM_011767 | NP_035897
Slc25a17	0.665954	NM_021376 | NM_011399 | NP_035529
Gstz1	0.665909	NM_010363 | NM_010363 | NP_034493
CPSF3	0.665831	NM_018813 | NM_018813 | NP_061283
Decr2	0.665408	NM_011933 | NM_011933 | NP_036063
Uchl5	0.665103	NM_019562 | NM_001159866 | NM_019562 | NP_001153338 | NP_062508
CACNB4	0.664754	AF039417 | NM_001037099 | NM_146123 | NP_001032176 | NP_666235
Mknk2	0.664618	NM_021462 | NM_021462 | NP_067437
Cyp27a1	0.664524	NM_024264 | NM_024264 | NP_077226
Rai14	0.663944	AF274866 | NM_001166408 | NM_030690 | NP_001159880 | NP_109615
Sqstm1	0.66389	NM_011018 | NM_011018 | NP_035148
Tom1l2	0.663664	AK013538 | NM_001039092 | NM_001039093 | NM_153080 | NP_001034181 | NP_001034182 | NP_694720
Dhrs3	0.662529	NM_011303 | NM_001172424 | NM_011303 | NP_001165895 | NP_035433
Pdxp	0.662144	NM_020271 | NM_020271 | NP_064667
Ptbp1	0.66094	NM_008956 | NM_001077363 | NM_008956 | NP_001070831 | NP_032982
Traip	0.660528	NM_011634 | NM_011634 | NP_035764
2810426N06Rik	0.660459	AB010347
Atp6v1g1	0.660431	BC003429 | NM_024173 | NP_077135
Tnfrsf1a	0.660339	NM_011609 | NM_011609 | NP_035739
Sult1a1	0.659258	L02331 | NM_133670 | NP_598431
2810422J05Rik	0.657918	AK013135 | NM_029366 | NP_083642
Rsl1d1	0.657712	AK012937 | NM_025546 | NP_079822
Tbcc	0.657636	AK012950 | NM_178385 | NP_848472
Zranb3	0.657519	AK016921 | NM_027678 | NP_081954
Ccnl1	0.656982	NM_019937 | NM_019937 | NP_064321
Plvap	0.65681	NM_032398 | NM_032398 | NP_115774
Cyp4a10	0.656238	AB018421
Ndrg1	0.656081	NM_010884 | NM_008681 | NP_032707
Sars	0.655733	M74012 | NM_011319 | NP_035449
Pctk3	0.655183	NM_008795
Sfrs4	0.655026	NM_020587
Aldob	0.654926	X53402 | NM_144903 | NP_659152
Arpc1b	0.654199	AF162768 | NM_023142 | NP_075631
Lipc	0.654073	NM_008280 | NM_008280 | NP_032306
CSNK1A1	0.653761	X90945 | NM_146087 | NP_666199
2810026P18Rik	0.653633	AK016969 | XM_925560 | XM_986352 | XP_930653 | XP_991446
Paics	0.653449	NM_025939 | NM_025939 | NP_080215
Appl2	0.65013	BC002232 | NM_145220 | NP_660255
Hmgcs2	0.647197	BC014714 | NM_008256 | NP_032282
Wfdc1	0.64684	NM_023395 | NM_023395 | NP_075884
4930431H11Rik	0.646696	AK015268
Rnf130	0.646617	NM_021540 | NM_021540 | NP_067515
1500012F01Rik	0.646519	AK005231 | NM_001081005 | NP_001074474
Atf6	0.646463	AK020270 | NM_001081304 | NP_001074773
Gpt1	0.645558	AK004932
rp9	0.645484	NM_018739 | NM_018739 | NP_061209
Gstm1	0.645307	NM_010358 | NM_010358 | NP_034488
S100a13	0.644831	NM_009113 | NM_009113 | NP_033139
Bmpr1b	0.644796	NM_007560 | NM_007560 | NP_031586
Cul1	0.644566	NM_012042 | NM_012042 | NP_036172
Aup1	0.644228	NM_007517 | NM_007517 | NP_031543
H2-Ke6	0.644004	NM_013543 | NM_013543 | NP_038571
Hyal1	0.643588	NM_008317
Upp2	0.642422	AK007264 | NM_029692 | NP_083968
Cyp2b13	0.641832	NM_007813 | NM_007813 | NP_031839
Txnip	0.640839	NM_019751 | NM_001009935 | NM_023719 | NP_001009935 | NP_076208
Anp32b	0.640739	AB025582 | NM_130889 | NP_570959
RPL8	0.640732	NM_012053 | NM_012053 | NP_036183
Ifi30	0.640671	AF309649 | NM_023065 | NP_075552
Creg1	0.639203	NM_011804 | NM_011804 | NP_035934
Slc38a3	0.638119	AF159856 | NM_001199217 | NM_001199218 | NM_023805 | NP_001186146 | NP_001186147 | NP_076294
Ndrg2	0.638012	NM_013864 | NM_001145959 | NM_013864 | NP_001139431 | NP_038892
Btg1	0.637792	L16846 | NM_007569 | NP_031595
Dlg3	0.637684	NM_016747 | NM_001177778 | NM_001177779 | NM_001177780 | NM_016747 | NP_001171249 | NP_001171250 | NP_001171251 | NP_058027
Id1	0.637602	U43884 | NM_010495 | NP_034625
BC033915	0.636882	AK017789
Sdpr	0.636703	S67386 | NM_138741 | NP_620080
Hdac5	0.63666	NM_010412 | NM_001077696 | NM_010412 | NP_001071164 | NP_034542
Xpa	0.636366	NM_011728 | NM_011728 | NP_035858
Smarcal1	0.635776	NM_018817 | NM_018817 | NP_061287
Vps11	0.635391	AK004695 | NM_027889 | NP_082165
Cebpa	0.635053	NM_007678 | NM_007678 | NP_031704
Mapk1ip1	0.634693	AK009250 | NM_001045483 | NM_027115 | NP_001038948 | NP_081391
S100a10	0.633673	NM_009112 | NM_009112 | NP_033138
Chka	0.633632	NM_013490 | NM_001025566 | NM_013490 | NP_001020737 | NP_038518
Rgs2	0.633418	NM_009061 | NM_009061 | NP_033087
Parp14	0.633148	AK005563 | NM_001039530 | NP_001034619
Cyp2d22	0.632786	NM_019823 | NM_001163472 | NM_019823 | NP_001156944 | NP_062797
Gsn	0.632231	NM_010354 | NM_146120 | NP_666232
Bcar3	0.631943	NM_013867 | NM_013867 | NP_038895
1600021P15Rik	0.631817	AK005515 | NM_177718 | NP_808386
2010011I20Rik	0.630889	AK008190 | NM_025912 | NP_080188
1110008F13Rik	0.630786	NM_026124 | NM_026124 | NP_080400
Agt	0.630076	NM_007428 | NM_007428 | NP_031454
Mkln1	0.629894	NM_013791 | NM_013791 | NP_038819
Rnf103	0.629839	NM_009543 | NM_009543 | NP_033569
Hpd	0.628981	D29987 | NM_008277 | NP_032303
PABPN1	0.628619	NM_019402 | NM_019402 | NP_062275
Ylpm1	0.627726	AB033168 | NM_178363 | NP_848140
Tcf25	0.627248	U94988 | NM_001037877 | NM_001037878 | NM_025804 | NP_001032966 | NP_001032967 | NP_080080
Tecta	0.627192	NM_009347 | NM_009347 | NP_033373
Atad3a	0.62698	AF343079 | NM_179203 | NP_849534
Aldh9a1	0.626501	NM_019993 | NM_019993 | NP_064377
Ech1	0.6262	NM_016772 | NM_016772 | NP_058052
Ncoa4	0.626134	NM_019744
Crat	0.625417	NM_007760 | NM_007760 | NP_031786
Trim28	0.625407	NM_011588 | NM_011588 | NP_035718 | XR_105088 | XR_107865
Ypel5	0.624885	AK010201 | NM_027166 | NP_081442
Zfyve21	0.62432	AK003661 | NM_026752 | NP_081028
Chchd5	0.623509	AK003936 | NM_025395 | NP_079671
Lzts2	0.622874	BC014695 | NM_001130525 | NM_001130526 | NM_145503 | NP_001123997 | NP_001123998 | NP_663478
Cidea	0.621822	NM_007702 | NM_007702 | NP_031728
1190005I06Rik	0.621773	AK004494 | NM_197988 | NP_932105
Mapk3	0.620876	Z14249 | NM_011952 | NP_036082
Glrx2	0.62043	AF276918 | NM_001038592 | NM_001038593 | NM_001038594 | NM_023505 | NP_001033681 | NP_001033682 | NP_001033683 | NP_075994
Osbpl10	0.619427	AK017034 | NM_148958 | NP_683761
Shmt1	0.618752	NM_009171 | NM_009171 | NP_033197
Rbm17	0.618046	AK012296 | NM_152824 | NP_690037
6530403A03Rik	0.617857	NM_026382
Wdr45	0.617443	AF229635 | NM_172372 | NP_758960
2014-03-07	0.616948	NM_020575 | NM_020575 | NP_065600
Cyp4a14	0.616148	NM_007822 | NM_007822 | NP_031848
Cds2	0.615619	AK017677 | NM_138651 | NP_619592
Cfd	0.615267	NM_013459 | NM_013459 | NP_038487
Klhl21	0.614194	AK007786 | NM_001033352 | NP_001028524
Ppara	0.614123	NM_011144 | NM_001113418 | NM_011144 | NP_001106889 | NP_035274
Jak2	0.613689	NM_008413 | NM_001048177 | NM_008413 | NP_001041642 | NP_032439
Ccr10	0.613454	NM_007721 | NM_007721 | NP_031747
Akr1b7	0.613327	NM_009731 | NM_009731 | NP_033861
Fasn	0.612516	AF127033 | NM_007988 | NP_032014
Tmem97	0.612453	X81718 | NM_133706 | NP_598467
Emd	0.61225	NM_007927 | NM_007927 | NP_031953
Abhd4	0.611862	BC003982 | NM_134076 | NP_598837
Aass	0.611654	NM_013930 | NM_013930 | NP_038958
Slc25a28	0.611315	AK008810 | NM_145156 | NP_660138
D12Ertd553e	0.611196	AK010821
EIF3S7	0.610442	NM_018749
Napsa	0.610301	NM_008437 | NM_008437 | NP_032463
Nnmt	0.609999	NM_010924 | NM_010924 | NP_035054
Dync1i2	0.609827	NM_010064 | NM_001198872 | NM_001198873 | NM_001198874 | NM_001198875 | NM_001198876 | NM_001198877 | NM_001198878 | NM_010064 | NP_001185801 | NP_001185802 | NP_001185803 | NP_001185804 | NP_001185805 | NP_001185806 | NP_001185807 | NP_034194
Sra1	0.609563	AF092039 | NM_001164406 | NM_025291 | NP_001157878 | NP_079567 | NR_028355
Cbx3	0.609358	NM_007624 | NM_007624 | NP_031650
Rps9	0.609205	AK013903 | NM_029767 | NP_084043
D2Ertd391e	0.608872	AK004234
Iqwd1	0.608336	AK004618
Mtap2	0.608258	NM_008632 | NM_001039934 | NM_008632 | NP_001035023 | NP_032658
TIMM23	0.608174	AB021122 | NM_016897 | NP_058593
Ppp2r2d	0.607801	AF366393 | NM_026391 | NP_080667
Aldh1l1	0.60752	AK007822 | NM_027406 | NP_081682
Dgka	0.60722	NM_016811 | NM_016811 | NP_058091
Cth	0.606317	AK002480 | NM_145953 | NP_666065
Fbxo21	0.605787	AK013157 | NM_145564 | NP_663539
Acot12	0.605733	AK017135 | NM_028790 | NP_083066
Pla1a	0.605031	BC003470 | NM_134102 | NP_598863
Cpt2	0.605012	NM_009949 | NM_009949 | NP_034079
1700020N18Rik	0.60465	AK006182
Tsc2	0.602667	NM_011647 | NM_001039363 | NM_011647 | NP_001034452 | NP_035777
Hagh	0.602588	BC004749 | NM_001159626 | NM_024284 | NP_001153098 | NP_077246
Pim1	0.602049	NM_008842 | NM_008842 | NP_032868
Ube2b	0.601538	NM_009458 | NM_009458 | NP_033484
Elavl2	0.601242	NM_010486 | NM_001177883 | NM_010486 | NM_207685 | NM_207686 | NP_001171354 | NP_034616 | NP_997568 | NP_997569
Nedd4	0.60047	U96635 | NM_010890 | NP_035020
Fads2	0.599992	NM_019699 | NM_019699 | NP_062673
Supt4h1	0.599595	NM_009296
Reep6	0.598771	AB039933 | NM_139292 | NP_647453
2610201A13Rik	0.597878	AK011855
C730036D15Rik	0.597458	BC010829
Mllt4	0.596523	AF172447 | NM_010806 | NP_034936
Fancg	0.596411	AF112439 | NM_001163233 | NM_053081 | NP_001156705 | NP_444311
Sbds	0.595615	X99668 | NM_023248 | NP_075737
Serpina9	0.594888	AK009343 | NM_027997 | NP_082273
2810001A02Rik	0.594422	AK012625 | XR_105685 | XR_106948
Phc2	0.594303	NM_018774 | NM_001195083 | NM_001195130 | NM_018774 | NP_001182012 | NP_001182059 | NP_061244
Tmem166	0.594081	BC014699
Bdnf	0.593215	NM_007540 | NM_001048139 | NM_001048141 | NM_001048142 | NM_007540 | NP_001041604 | NP_001041606 | NP_001041607 | NP_031566
Snhg10	0.592961	AK006372 | NR_003145
Eif4ebp1	0.592526	NM_007918 | NM_007918 | NP_031944
Lrig1	0.591997	NM_008377 | NM_008377 | NP_032403
Echdc2	0.591607	AK005030 | NM_026728 | NP_081004
Bcl7c	0.591597	NM_009746 | NM_009746 | NP_033876
Rev3l	0.591254	AB031049 | NM_011264 | NP_035394
Acin1	0.591032	NM_019567 | NM_001085472 | NM_001085473 | NM_019567 | NM_023190 | NP_001078941 | NP_001078942 | NP_062513 | NP_075679 | NR_024029 | NR_024030
Capg	0.590561	NM_007599 | NM_001042534 | NM_007599 | NP_001035999 | NP_031625
Scarb2	0.590544	NM_007644 | NM_007644 | NP_031670
Src	0.59035	NM_009271 | NM_001025395 | NM_009271 | NP_001020566 | NP_033297
Hmha1	0.589926	AK018130 | NM_001142701 | NM_027521 | NP_001136173 | NP_081797
Ugt8a	0.5898	NM_011674 | NM_011674 | NP_035804
Oxa1l	0.589608	AK007567 | NM_026936 | NP_081212
Cyp2e1	0.589384	NM_021282 | NM_021282 | NP_067257
Arpc1a	0.588563	NM_019767 | NM_019767 | NP_062741
Rpl27	0.588189	NM_011289 | NM_011289 | NP_035419
Sat1	0.587896	NM_009121 | NM_009121 | NP_033147
Got1	0.587877	NM_010324 | NM_010324 | NP_034454
Mak	0.587823	NM_008547 | NM_001145802 | NM_001145803 | NM_008547 | NP_001139274 | NP_001139275 | NP_032573
SMARCAL1	0.587499	NM_009084 | NM_018817 | NP_061287
Pck2	0.586964	AK018642 | NM_028994 | NP_083270
Fgfbp1	0.586701	NM_008009 | NM_008009 | NP_032035
Rabggtb	0.58637	NM_011231 | NM_001163478 | NM_001163479 | NM_011231 | NP_001156950 | NP_001156951 | NP_035361 | NR_028094 | NR_028095 | NR_028096 | NR_028097 | NR_028098
Kit	0.586245	NM_021099 | NM_001122733 | NM_021099 | NP_001116205 | NP_066922
Gne	0.586207	NM_015828 | NM_001190414 | NM_015828 | NP_001177343 | NP_056643 | XR_106256 | XR_107586
Ctsl	0.586158	NM_009984 | NM_009984 | NP_034114
Ktn1	0.586058	NM_008477 | NM_008477 | NP_032503
D930010J01Rik	0.585358	BC008653
Adk	0.585187	NM_007411 | NM_134079 | NP_598840
Slc13a1	0.585055	NM_019481 | NM_019481 | NP_062354
Ppp2r3c	0.584373	NM_021529 | NM_021529 | NP_067504
Capn5	0.584335	NM_007602 | NM_007602 | NP_031628
Tnfrsf25	0.584178	NM_033042 | NM_033042 | NP_149031
Wsb2	0.584043	NM_021539 | NM_021539 | NP_067514
2810453I06Rik	0.583883	BC005638 | NM_026050 | NM_133703 | NP_080326 | NP_598464
Sars2	0.583392	AB029949 | NM_023637 | NP_076126
Mta1	0.583371	AF288137 | NM_054081 | NP_473422
Nsg2	0.583108	NM_008741 | NM_008741 | NP_032767
BC004728	0.582938	BC004728
Ubac2	0.582374	AK004517 | NM_026861 | NP_081137
Psap	0.581268	NM_011179 | NM_001146120 | NM_001146121 | NM_001146122 | NM_001146123 | NM_001146124 | NM_011179 | NP_001139592 | NP_001139593 | NP_001139594 | NP_001139595 | NP_001139596 | NP_035309
Smc1a	0.581127	NM_019710 | NM_019710 | NP_062684
M6prbp1	0.58018	NM_025836
Acsl1	0.580058	NM_007981 | NM_007981 | NP_032007
Rabac1	0.580012	AF252856 | NM_010261 | NP_034391
Itgb4bp	0.579953	AF108462
LOC630253	0.579178	M19902
Chkb	0.578503	NM_007692 | NM_007692 | NP_031718 | NR_037153 | NR_037154
Fga	0.578359	BC005467 | NM_001111048 | NM_010196 | NP_001104518 | NP_034326
Hsdl2	0.577956	NM_024255 | NM_024255 | NP_077217
Cdo1	0.577135	NM_033037 | NM_033037 | NP_149026
Pdzk1ip1	0.576462	NM_026018 | NM_001164557 | NM_001164558 | NM_026018 | NP_001158029 | NP_001158030 | NP_080294
St8sia2	0.576247	NM_009181 | NM_009181 | NP_033207
Acadm	0.575399	NM_007382 | NM_007382 | NP_031408
Bach1	0.574807	NM_007520 | NM_007520 | NP_031546
Lrrc48	0.574325	AK015430 | NM_029044 | NP_083320
Ica1l	0.574279	AK006525 | NM_027407 | NP_081683
Phkg1	0.573378	NM_011079 | NM_011079 | NP_035209
Dap3	0.573087	AJ250375 | NM_001164533 | NM_022994 | NP_001158005 | NP_075370
Ntrk3	0.572294	AF035399 | NM_008746 | NM_182809 | NP_032772 | NP_877961
1300007F04Rik	0.571935	AK004929
Sfrp2	0.571668	NM_009144 | NM_009144 | NP_033170
H60	0.571372	AF084643
Pnliprp2	0.571026	NM_011128 | NM_011128 | NP_035258
Mapkapk2	0.570074	X76850 | NM_008551 | NP_032577
Rpl14	0.569853	NM_025974 | NM_025974 | NP_080250
D630040G17Rik	0.569815	AK019287
Car6	0.569548	NM_009802 | NM_009802 | NP_033932
2410004N09Rik	0.569514	AK010403
R3hcc1	0.569176	AK006177 | NM_001146012 | NP_001139484
ENSMUSG00000054745	0.569123	AK020839
Cd99l2	0.568988	AF125314 | NM_001199349 | NM_138309 | NP_001186278 | NP_612182
Pcqap	0.568352	AF328770
Tmbim1	0.56833	BC004752 | NM_027154 | NP_081430
Stk11	0.567811	NM_011492 | NM_011492 | NP_035622
Vnn1	0.567565	NM_011704 | NM_011704 | NP_035834
Rap2a	0.567429	NM_029519 | NM_029519 | NP_083795
Fdft1	0.566327	NM_010191 | NM_010191 | NP_034321
2310047M10Rik	0.566263	AK009886 | NM_028005 | NP_082281
Dffa	0.566083	NM_010044 | NM_001025296 | NM_010044 | NP_001020467 | NP_034174
Donson	0.566014	AF193608 | NM_021720 | NP_068366
Slc29a1	0.565937	AF131212 | NM_001199113 | NM_001199114 | NM_001199115 | NM_001199116 | NM_022880 | NP_001186042 | NP_001186043 | NP_001186044 | NP_001186045 | NP_075018
Ccs	0.56591	NM_016892 | NM_016892 | NP_058588
Dlk2	0.565155	AB011019 | NM_207666 | NP_997549
Csnk2a2	0.564777	NM_009974 | NM_009974 | NP_034104
Msmb	0.564725	NM_020597 | NM_020597 | NP_065622
Cd82	0.564218	NM_007656 | NM_001136055 | NM_007656 | NP_001129527 | NP_031682
Cebpd	0.563935	NM_007679 | NM_007679 | NP_031705
Max	0.563617	NM_008558 | NM_001146176 | NM_008558 | NP_001139648 | NP_032584
Bnip3l	0.563285	NM_009761 | NM_009761 | NP_033891
Med4	0.562405	NM_026119 | NM_026119 | NP_080395
Nbeal2	0.561433	AK003694 | NM_183276 | NP_899099
Mll1	0.561348	L17069 | NM_001081049 | NP_001074518
Sh3glb1	0.561049	NM_019464 | NM_019464 | NP_062337
EG626545	0.561035	M23096
Cyp2a5	0.56102	NM_007812
Dzip1	0.560601	NM_025640 | NM_025943 | NP_080219
Ap3d1	0.560475	NM_007460 | NM_007460 | NP_031486
Ppfibp2	0.56047	NM_008905 | NM_001163557 | NM_008905 | NP_001157029 | NP_032931
Pi16	0.560107	AB046537 | NM_023734 | NP_076223
Mfn1	0.559731	AK018181 | NM_024200 | NP_077162
Gramd3	0.559193	AK018691 | NM_026240 | NP_080516
SIP1	0.558999	NM_025656 | NM_025656 | NP_079932
Ttc1	0.558319	AK019021 | NM_133795 | NP_598556
Entpd6	0.557978	AK012292 | NM_172117 | NP_742115
H2-Oa	0.557914	NM_008206 | NM_008206 | NP_032232
Porcn	0.557913	AB036749 | NM_016913 | NM_023638 | NM_145907 | NM_145908 | NP_058609 | NP_076127 | NP_665914 | NP_665915
Itsn1	0.556571	NM_010587 | NM_001110275 | NM_001110276 | NM_010587 | NP_001103745 | NP_001103746 | NP_034717
Tgfa	0.556403	U65016 | NM_031199 | NP_112476
Fkbp5	0.555778	NM_010220 | NM_010220 | NP_034350
Srxn1	0.555486	Z31362 | NM_029688 | NP_083964
Krt8	0.555159	M21836 | NM_031170 | NP_112447
Ppp1r1a	0.554729	NM_021391 | NM_021391 | NP_067366
Eif4b	0.55417	BC007171 | NM_145625 | NP_663600
Bzw2	0.554142	NM_025840 | NM_025840 | NP_080116
Dbi	0.552803	NM_007830 | NM_001037999 | NM_007830 | NP_001033088 | NP_031856
Tcof1	0.552355	NM_011552 | NM_001198984 | NM_011552 | NP_001185913 | NP_035682
Ifngr1	0.552249	NM_010511 | NM_010511 | NP_034641
Zfp354c	0.552192	NM_013922 | NM_013922 | NP_038950
Indo	0.55188	NM_008324
Srp72	0.551566	AK017869 | NM_025691 | NP_079967
Cda	0.55142	AK008793 | NM_028176 | NP_082452
Kcnb1	0.551353	NM_008420 | NM_008420 | NP_032446
Dstn	0.55132	NM_019771 | NM_019771 | NP_062745
4930513L16Rik	0.550326	AK019680
Mycl1	0.549997	NM_008506 | NM_008506 | NP_032532
Klf10	0.549673	NM_013692 | NM_013692 | NP_038720
Tmem140	0.549535	AK003535 | NM_197986 | NP_932103
Stk4	0.548275	AF271360 | NM_021420 | NP_067395
Ldb1	0.54821	NM_010697 | NM_001113408 | NM_010697 | NP_001106879 | NP_034827
Ext2	0.547977	NM_010163 | NM_010163 | NP_034293
Cbfa2t2	0.547904	AF052218 | NM_009823 | NM_172860 | NP_033953 | NP_766448
Sec31a	0.547903	BC004094 | NM_026969 | NP_081245
Sstr4	0.547881	NM_009219 | NM_009219 | NP_033245
Syf2	0.547634	AY033432 | NM_026780 | NP_081056
Supt5h	0.547434	U88539 | NM_013676 | NP_038704
D4Wsu53e	0.547145	AB041555 | NM_023665 | NP_076154
LOC100045958	0.547039	NM_008989
1110049F12Rik	0.54687	AK004208 | NM_025411 | NP_079687
Lrrfip2	0.546728	BC014761 | NM_001164838 | NM_027742 | NP_001158310 | NP_082018
Whrn	0.546435	AK021254 | NM_001008791 | NM_001008792 | NM_001008793 | NM_001008794 | NM_001008795 | NM_001008796 | NM_001008797 | NM_001008798 | NM_028640 | NP_001008791 | NP_001008792 | NP_001008793 | NP_001008794 | NP_001008795 | NP_001008796 | NP_001008797 | NP_001008798 | NP_082916
5033406O09Rik	0.546308	AK020272 | NR_029464
Capza3	0.546277	NM_007605 | NM_007605 | NP_031631
Zfp36	0.546263	NM_011756 | NM_011756 | NP_035886
Lcat	0.546138	NM_008490 | NM_008490 | NP_032516
Asns	0.545627	U38940 | NM_012055 | NP_036185
2010109I03Rik	0.545322	NM_025929 | NM_025929 | NP_080205
MGC127223	0.545197	NM_026528
ENSMUSG00000074179	0.545099	NM_008181
Stx12	0.544993	AB019211 | NM_133887 | NP_598648
Fgfr1	0.544848	NM_010206 | NM_001079908 | NM_001079909 | NM_010206 | NP_001073377 | NP_001073378 | NP_034336
2900002H16Rik	0.544477	NM_021430
5430406J06Rik	0.543917	AK017280
Usp25	0.543855	NM_013918 | NM_013918 | NP_038946
Trim3	0.543647	AB030912 | NM_018880 | NP_061368
Ric8	0.543407	AF288813 | NM_053194 | NP_444424
Klf6	0.543312	AF072403 | NM_011803 | NP_035933
9530048O09Rik	0.542892	AK020599
Ppargc1a	0.54251	NM_008904 | NM_008904 | NP_032930 | NR_027710
Gmnn	0.541819	NM_020567 | NM_020567 | NP_065592
Gh1	0.540429	NM_008117
2310061I04Rik	0.540419	AK010000 | NM_001033630 | NP_001028802
Map2k2	0.540102	NM_008927 | NM_023138 | NP_075627
Ncam2	0.539409	NM_010954 | NM_001113208 | NM_010954 | NP_001106679 | NP_035084
Myh14	0.539359	AK010278 | NM_028021 | NP_082297
Suds3	0.538827	AK010274 | NM_001122666 | NM_178622 | NP_001116138 | NP_848737
Zfp612	0.538686	BC004576 | NM_175480 | NP_780689
Sp4	0.538587	AK017738 | NM_001166385 | NM_009239 | NP_001159857 | NP_033265
C330024D12Rik	0.538483	AK021221
Ccng2	0.53831	NM_007635 | NM_007635 | NP_031661
2310066E14Rik	0.537636	BC006820
PSMA7	0.537296	NM_011969 | NM_011969 | NP_036099
Arrdc2	0.53667	AK014582 | NM_027560 | NP_081836
Samhd1	0.536569	NM_018851 | NM_001139520 | NM_018851 | NP_001132992 | NP_061339
Msh2	0.536098	NM_008628 | NM_008628 | NP_032654
2410001C21Rik	0.535643	BC004803 | NM_025542 | NP_079818
4933406G16Rik	0.535616	AK016692
Rpl22	0.535048	NM_009079 | NM_009079 | NP_033105
Glul	0.534797	NM_008131 | NM_008131 | NP_032157
Rnps1	0.534581	NM_009070 | NM_001080127 | NM_001080128 | NM_009070 | NP_001073596 | NP_001073597 | NP_033096
Rbpj	0.534567	X17459 | NM_001080927 | NM_001080928 | NM_009035 | NP_001074396 | NP_001074397 | NP_033061
Sphk2	0.534268	NM_020011 | NM_001172561 | NM_020011 | NM_203280 | NP_001166032 | NP_064395 | NP_975009
Cnnm1	0.534123	AF202994 | NM_031396 | NP_113573
Lpin2	0.533856	AK012110 | NM_001164885 | NM_022882 | NP_001158357 | NP_075020
Asb12	0.533202	AK009644 | NM_080858 | NP_543134
Klhdc2	0.532699	BC005581 | NM_027117 | NP_081393
Mut	0.53269	NM_008650 | NM_008650 | NP_032676
Eef1a1	0.532319	M17878 | NM_010106 | NP_034236
Pvrl2	0.532191	NM_008990 | NM_001159724 | NM_008990 | NP_001153196 | NP_033016
3110043O21Rik	0.531422	AK014175 | NM_001081343 | NP_001074812
Nrcam	0.531279	AK021089 | NM_001146031 | NM_176930 | NP_001139503 | NP_795904
Hspb1	0.531246	NM_013560 | NM_013560 | NP_038588
Tnf	0.530961	NM_013693 | NM_013693 | NP_038721
Dnm1	0.529986	L31397 | NM_010065 | NP_034195
Sap130	0.529927	AK011978 | NM_172965 | NP_766553
Grn	0.529865	NM_008175 | NM_008175 | NP_032201
Vil1	0.529806	NM_009509 | NM_009509 | NP_033535
Cct7	0.529765	NM_007638 | NM_007638 | NP_031664
Rpo1-3	0.529688	NM_009087
8430431K14Rik	0.529662	AK020237 | NR_002849
Aqp11	0.529498	AK006005 | NM_175105 | NP_780314
Rap1gap	0.529136	AK019076 | NM_001081155 | NP_001074624
Arhgdig	0.52905	NM_008113 | NM_008113 | NP_032139
Il13	0.528359	NM_008355 | NM_008355 | NP_032381
Foxp1	0.528128	AF339103 | NM_001197321 | NM_001197322 | NM_053202 | NP_001184250 | NP_001184251 | NP_444432
Msto1	0.527863	BC008103 | NM_144898 | NP_659147
Cyp17a1	0.527421	NM_007809 | NM_007809 | NP_031835
VPS16	0.526931	NM_030559 | NM_030559 | NP_085036
2310021P13Rik	0.526634	AK009454 | NM_027996 | NP_082272
Cldn15	0.526477	AF124427 | NM_021719 | NP_068365
1110003O08Rik	0.526191	AK003388
Rangrf	0.525773	NM_021329 | NM_021329 | NP_067304
Kalrn	0.525754	AK008844 | NM_001164268 | NM_177357 | NP_001157740 | NP_796331
Smc1b	0.525481	AF303827 | NM_080470 | NP_536718
Popdc2	0.525275	AF204175 | NM_001081984 | NM_022318 | NP_001075453 | NP_071713
Ins1	0.524873	NM_008386 | NM_008386 | NP_032412
Psmd9	0.524642	NM_026000 | NM_026000 | NP_080276
ETF1	0.524601	D87691 | NM_144866 | NP_659115
Tle1	0.523991	NM_011599 | NM_011599 | NP_035729
Prickle1	0.523989	AK004304 | NM_001033217 | NP_001028389
9330134C04Rik	0.523973	AJ250191
Chodl	0.523744	AK014255 | NM_139134 | NP_624360
Acot8	0.523607	BC005792 | NM_133240 | NP_573503
Pdcd2	0.523566	NM_008799 | NM_008799 | NP_032825
Sorcs3	0.523237	AK018111 | NM_025696 | NP_079972
Mef2d	0.523213	BC011070 | NM_133665 | NP_598426
Gjb3	0.523173	NM_008126 | NM_001160012 | NM_008126 | NP_001153484 | NP_032152
Cacna1g	0.523103	NM_009783 | NM_001112813 | NM_001177888 | NM_001177890 | NM_009783 | NP_001106284 | NP_001171359 | NP_001171361 | NP_033913
Cdc2l1	0.52276	NM_007661
Setd2	0.522745	AK009337 | NM_001081340 | NP_001074809
Clec4f	0.522306	NM_016751 | NM_016751 | NP_058031
Mtmr1	0.522218	NM_016985 | NM_016985 | NP_058681
Ddit4	0.521999	AK017926 | NM_029083 | NP_083359
Khdrbs1	0.521967	NM_011317 | NM_011317 | NP_035447
Clk2	0.521921	NM_007712 | NM_001163432 | NM_007712 | NP_001156904 | NP_031738
Ppp1cc	0.521905	NM_013636 | NM_013636 | NP_038664
A930008G19Rik	0.521887	AK020830
Pdcd5	0.521874	NM_019746 | NM_019746 | NP_062720
Thap11	0.521216	NM_021513 | NM_021513 | NP_067488
Rora	0.521213	NM_013646 | NM_013646 | NP_038674
Myc	0.521144	NM_010849 | NM_001177352 | NM_001177353 | NM_001177354 | NM_010849 | NP_001170823 | NP_001170824 | NP_001170825 | NP_034979
Ogg1	0.520884	NM_010957 | NM_010957 | NP_035087
Fmo3	0.520838	NM_008030 | NM_008030 | NP_032056
4632428N05Rik	0.520757	NM_028732 | NM_001159572 | NM_028732 | NP_001153044 | NP_083008
1110018H23Rik	0.520684	AK003777
4930532J02Rik	0.520075	AK015945
Flt1	0.519838	NM_010228 | NM_010228 | NP_034358
Sema7a	0.519832	AK019344 | NM_011352 | NP_035482
Fmod	0.519805	NM_021355 | NM_021355 | NP_067330
Nrsn1	0.519558	NM_009513 | NM_009513 | NP_033539
Atg9b	0.519527	AK010032 | NM_001002897 | NP_001002897
Phf12	0.519416	AK010807 | NM_174852 | NP_777277
Nfkbil1	0.519229	NM_010909 | NM_010909 | NP_035039
Ngdn	0.519219	AK005098 | NM_026890 | NP_081166
Cpxm1	0.519139	NM_019696 | NM_019696 | NP_062670
Pigr	0.51912	NM_011082 | NM_011082 | NP_035212
Rbm6	0.518645	NM_011251 | NM_011251 | NM_029169 | NP_035381 | NP_083445
P2rx4	0.518628	NM_011026 | NM_011026 | NP_035156
Id4	0.518148	NM_031166 | NM_031166 | NP_112443
Clcf1	0.51778	NM_019952 | NM_019952 | NP_064336
Zfp817	0.517634	M28513
FYN	0.517241	NM_008054 | NM_001122892 | NM_001122893 | NM_008054 | NP_001116364 | NP_001116365 | NP_032080
LDHB	0.516737	NM_008492 | NM_008492 | NP_032518
Snhg3	0.516566	AJ006837 | NR_003270
Wnt16	0.516557	NM_053116 | NM_053116 | NP_444346
Pde3b	0.516455	AJ132271 | NM_011055 | NP_035185
Slc25a20	0.515515	NM_020520 | NM_020520 | NP_065266
Limk2	0.5152	NM_010718 | NM_001034030 | NM_010718 | NM_173053 | NP_001029202 | NP_034848 | NP_774958
Vegfb	0.515184	NM_011697 | NM_001185164 | NM_011697 | NP_001172093 | NP_035827
Gmip	0.514912	AK019874 | NM_198101 | NP_932769
Hip1r	0.514802	AF221713 | NM_145070 | NP_659507
Psat1	0.514741	BC004827 | NM_177420 | NP_803155
Bag1	0.514611	NM_009736 | NM_001171739 | NM_009736 | NP_001165210 | NP_033866
Ppme1	0.514059	BC014867 | NM_028292 | NP_082568
Osbpl9	0.513968	BC002157 | NM_001134791 | NM_133885 | NM_173350 | NP_001128263 | NP_598646 | NP_775485
Prh1	0.513392	NM_011174
Nfic	0.513252	NM_008688 | NM_008688 | NM_026756 | NP_032714 | NP_081032
Olfr47	0.513142	AF102521
Il6ra	0.51303	NM_010559 | NM_010559 | NP_034689
Il23a	0.512906	AF301619 | NM_031252 | NP_112542
Smc5	0.512595	BC007174 | NM_153808 | NP_722503
Rnf215	0.512539	AK002414 | NM_027859 | NP_082135
1110012J17Rik	0.512495	AK003637 | NM_001114098 | NM_172963 | NP_001107570 | NP_766551
Gldc	0.512375	AK010327 | NM_138595 | NP_613061
Tst	0.512359	NM_009437 | NM_009437 | NP_033463
Tgfb3	0.512332	NM_009368 | NM_009368 | NP_033394
Cd38	0.512259	NM_007646 | NM_007646 | NP_031672
Ipo4	0.512204	U89432 | NM_024267 | NP_077229
Insig1	0.512191	AK007471 | NM_153526 | NP_705746
1810020D17Rik	0.511966	AK008195 | NM_001177945 | NM_001177946 | NM_001177947 | NM_183251 | NP_001171416 | NP_001171417 | NP_001171418 | NP_899074
Spint2	0.511711	AF099016 | NM_001082548 | NM_011464 | NP_001076017 | NP_035594
Gnmt	0.511552	NM_010321 | NM_010321 | NP_034451
Ptpn12	0.511534	NM_011203 | NM_011203 | NP_035333
Tspan4	0.511263	BC003482 | NM_053082 | NP_444312
Art5	0.510799	U60881 | NM_007491 | NP_031517
2410015M20Rik	0.51068	AJ250690 | NM_153152 | NP_694792
Galnt3	0.51047	NM_015736 | NM_015736 | NP_056551
Dhh	0.510194	NM_007857 | NM_007857 | NP_031883
Klf15	0.510087	AF317225 | NM_023184 | NP_075673
Cops2	0.509843	NM_009939 | NM_009939 | NP_034069
Ak2	0.50948	NM_016895 | NM_001033966 | NM_016895 | NP_001029138 | NP_058591
Rfxap	0.509136	AB030193 | NM_133231 | NP_573494
NUDT21	0.50894	NM_026623 | NM_026623 | NP_080899
Dock3	0.508617	AK019696 | NM_153413 | NP_700462
Hsd17b10	0.508378	NM_016763 | NM_016763 | NP_058043
Cops5	0.508309	NM_013715 | NM_013715 | NP_038743
Arl6ip2	0.507978	NM_019717
Eln	0.507933	NM_007925 | NM_007925 | NP_031951
Glcci1	0.507816	AF374476 | NM_133236 | NP_573499
Herc1	0.507617	BC011383 | NM_145617 | NP_663592
Tppp	0.507561	AK013631 | NM_182839 | NP_878259
Kif13a	0.507348	AB037923 | NM_010617 | NP_034747
Pprc1	0.507232	BC013720 | NM_001081214 | NP_001074683
Zfp746	0.50707	AK013039 | NM_001163475 | NP_001156947
Vps37b	0.507065	AK009039 | NM_177876 | NP_808544
Sdhb	0.506586	AF095936 | NM_023374 | NP_075863
Gfpt2	0.506361	NM_013529 | NM_013529 | NP_038557
Tlr2	0.50632	NM_011905 | NM_011905 | NP_036035
Phf23	0.506006	Y17676 | NM_030064 | NP_084340
1810007M14Rik	0.505745	NM_026110
Abca6	0.505575	AK018242 | NM_001166556 | NM_001166557 | NM_147218 | NP_001160028 | NP_001160029 | NP_671751
Trspap1	0.505469	AK003534
SYT7	0.505411	NM_018801 | NM_018801 | NM_173067 | NM_173068 | NP_061271 | NP_775090 | NP_775091
1810013C15Rik	0.505344	AK007472
Arl4d	0.505255	NM_031160 | NM_025404 | NP_079680
Vnn3	0.50476	NM_011979 | NM_011979 | NP_036109
Fgf22	0.504269	AB036765 | NM_023304 | NP_075793
Msc	0.504004	NM_010827 | NM_010827 | NP_034957
Napa	0.503935	NM_025898 | NM_025898 | NP_080174
Ttll13	0.503839	AK007167 | NM_177765 | NP_808433
Spnb4	0.503284	AF203696 | NM_001199234 | NM_001199235 | NM_001199236 | NM_032610 | NP_001186163 | NP_001186164 | NP_001186165 | NP_115999
Rab30	0.503182	AF399756 | NM_029494 | NP_083770
1500011H22Rik	0.503076	AK005211 | NM_026883 | NP_081159
Sema4b	0.502714	X85992 | NM_013659 | NP_038687
HDDC3	0.502643	AK004078 | NM_026812 | NP_081088
9330182L19Rik	0.502638	AK020391
Mxi1	0.502467	NM_010847 | NM_001008542 | NM_001008543 | NM_010847 | NP_001008542 | NP_001008543 | NP_034977
Epha1	0.50218	AF131197 | NM_023580 | NP_076069
Mst1r	0.501662	NM_009074 | NM_009074 | NP_033100
Gpr19	0.501516	NM_008157 | NM_001167693 | NM_001167694 | NM_001167695 | NM_001167696 | NM_001167697 | NM_001167699 | NM_001167700 | NM_008157 | NP_001161165 | NP_001161166 | NP_001161167 | NP_001161168 | NP_001161169 | NP_001161171 | NP_001161172 | NP_032183
Nosip	0.501373	NM_025533 | NM_001163684 | NM_025533 | NP_001157156 | NP_079809
2400009B08Rik	0.501362	AK019114
LOC280487	0.501264	X16671
C730004C24Rik	0.501162	NM_010001
Cxcl13	0.500902	NM_018866 | NM_018866 | NP_061354
Dctn4	0.500794	NM_026302 | NM_026302 | NP_080578
Cp	0.500739	NM_007752 | NM_001042611 | NM_007752 | NP_001036076 | NP_031778
Rnase1	0.49976	NM_011271 | NM_011271 | NP_035401
Exosc10	0.499666	NM_016699 | NM_016699 | NP_057908
Pxmp4	0.499354	NM_021534 | NM_021534 | NP_067509
Acvrl1	0.499312	NM_009612 | NM_009612 | NP_033742
Slc38a2	0.49927	AK017145 | NM_175121 | NP_780330
Pygl	0.49836	AF288783 | NM_133198 | NP_573461
Fry	0.498191	AL355177 | NM_172887 | NP_766475
Slc27a2	0.498113	NM_011978 | NM_011978 | NP_036108
Per1	0.49809	NM_011065 | NM_001159367 | NM_011065 | NP_001152839 | NP_035195
Chmp2b	0.498012	AK004506 | NM_026879 | NP_081155
Ocln	0.498	NM_008756 | NM_008756 | NP_032782
Ccdc13	0.497759	AK013632
Prkg1	0.497621	NM_011160 | NM_001013833 | NM_011160 | NP_001013855 | NP_035290
Abcb4	0.497562	NM_011076 | NM_008830 | NP_032856
Rit2	0.496859	NM_009065 | NM_009065 | NP_033091
Slc2a5	0.496632	NM_019741 | NM_019741 | NP_062715
Auh	0.496573	NM_016709 | NM_016709 | NP_057918
Lgmn	0.49575	NM_011175 | NM_011175 | NP_035305
LOC100039355	0.495441	NM_013647
Slc39a4	0.495133	AK005535 | NM_028064 | NP_082340
2010311D03Rik	0.494892	BC002253
Aldh2	0.494835	NM_009656 | NM_009656 | NP_033786
Cobl	0.494739	U26967 | NM_172496 | NP_766084
Zfp467	0.494363	NM_020589 | NM_001085415 | NM_001085416 | NM_001085417 | NM_020589 | NP_001078884 | NP_001078885 | NP_001078886 | NP_065614
Mcl1	0.494253	NM_008562 | NM_008562 | NP_032588
Hspb2	0.493971	NM_024441 | NM_001164708 | NM_024441 | NP_001158180 | NP_077761
Cast	0.493862	AB026997 | NM_009817 | NP_033947
Arhgap21	0.493411	AK017433 | NM_001081364 | NM_001128084 | NP_001074833 | NP_001121556
CPSF1	0.493376	AF322193 | NM_001164173 | NM_053193 | NP_001157645 | NP_444423
EIF3S1	0.493305	BC006055
Ankrd25	0.493112	BC006647
Hcn1	0.493111	NM_010408 | NM_010408 | NP_034538
Tes	0.493035	NM_011570 | NM_207176 | NP_997059
Il2	0.493015	NM_008366 | NM_008366 | NP_032392
PIK3CD	0.492987	NM_008840 | NM_001029837 | NM_001164049 | NM_001164050 | NM_001164051 | NM_001164052 | NM_008840 | NP_001025008 | NP_001157521 | NP_001157522 | NP_001157523 | NP_001157524 | NP_032866
Nmur1	0.492935	NM_010341 | NM_010341 | NP_034471
Eif2b1	0.492821	BC003426 | NM_145371 | NP_663346
Itgb1bp2	0.492759	NM_013712 | NM_013712 | NP_038740
Doc2a	0.492543	D50000 | NM_010069 | NP_034199
Pfkfb3	0.492535	AF294617 | NM_001177752 | NM_001177753 | NM_001177754 | NM_001177755 | NM_001177756 | NM_001177757 | NM_001177758 | NM_133232 | NP_001171223 | NP_001171224 | NP_001171225 | NP_001171226 | NP_001171227 | NP_001171228 | NP_001171229 | NP_573495
1110012M11Rik	0.492352	AK003644
Rhot1	0.492291	NM_021536 | NM_001163354 | NM_001163355 | NM_021536 | NP_001156826 | NP_001156827 | NP_067511
Tpi1	0.492275	NM_009415 | NM_009415 | NP_033441
2310058N22Rik	0.492206	AK009987
D17H6S56E-3	0.492193	AF134319 | NM_138582 | NP_613048
Dnajc8	0.492174	AK003892 | NM_172400 | NP_765988
Mrps18b	0.49209	AB049954 | NM_025878 | NP_080154
Dtl	0.491727	AK012919 | NM_029766 | NP_084042
Tmod1	0.49161	NM_021883 | NM_021883 | NP_068683
Gdap2	0.491534	Y17851 | NM_010269 | NP_034399
Eif1	0.490813	AF129888 | NM_011508 | NP_035638
Cnn3	0.49077	AK005460 | NM_028044 | NP_082320
Rasa3	0.49055	NM_009025 | NM_009025 | NP_033051
4930533P14Rik	0.490481	AK015960
Eif3s8	0.490347	NM_019646
2210010N04Rik	0.490347	BC004058
Abcd2	0.489672	NM_011994 | NM_011994 | NP_036124
Cacng4	0.489583	NM_019431 | NM_019431 | NP_062304
MGC124825	0.489545	BC014817
Spsb1	0.489116	AK003707 | NM_029035 | NP_083311
Nmt1	0.48894	NM_008707 | NM_008707 | NP_032733
Rasgef1c	0.488746	AK018593 | NM_029004 | NP_083280
Inha	0.488371	NM_010564 | NM_010564 | NP_034694
Egr4	0.488339	NM_020596 | NM_020596 | NP_065621
ARL3	0.487964	NM_019718 | NM_019718 | NP_062692
1300017J02Rik	0.48794	AK005035 | NM_027918 | NP_082194
Lrrc39	0.487784	AK008119 | NM_027321 | NM_175413 | NP_081597 | NP_780622
Tradd	0.48748	AK018592 | NM_001033161 | NP_001028333
Fas	0.487326	NM_007987 | NM_001146708 | NM_007987 | NP_001140180 | NP_032013
Mdfi	0.487325	NM_010783 | NM_001109973 | NM_010783 | NP_001103443 | NP_034913
Rbm35a	0.486903	AK008676
Lmbrd1	0.486822	BC003933 | NM_026719 | NP_080995
2610028H24Rik	0.486763	AK011591 | NM_029816 | NP_084092
Fmn2	0.486756	NM_019445 | NM_019445 | NP_062318
Atp10b	0.48672	AK020037 | NM_176999 | NP_795973
Cadps	0.486616	NM_012061 | NM_001042617 | NM_012061 | NP_001036082 | NP_036191
Rbl2	0.486593	NM_011250 | NM_011250 | NP_035380
Synpr	0.486572	AK005132 | NM_001163032 | NM_028052 | NP_001156504 | NP_082328
B230342M21Rik	0.486046	AL358892
Pou3f4	0.485915	NM_008901 | NM_008901 | NP_032927
2410017P07Rik	0.485766	AK010530 | NM_026643 | NM_029132 | NP_080919 | NP_083408
Ndufa7	0.485668	NM_023202 | NM_023202 | NP_075691
Pth	0.485484	NM_020623 | NM_020623 | NP_065648
Pank2	0.485061	AK016755 | NM_153501 | NP_705721
2310040G24Rik	0.485016	AK009724 | XR_104992 | XR_107845
Neurod6	0.484915	NM_009717 | NM_009717 | NP_033847
Gtpbp2	0.484815	NM_019581 | NM_001145979 | NM_019581 | NP_001139451 | NP_062527
4930451G21Rik	0.484792	AK015443
C030002A05Rik	0.484602	AK021037
Rplp2	0.484398	NM_026020 | NM_026020 | NP_080296
Heph	0.484228	NM_010417 | NM_001159627 | NM_001159628 | NM_010417 | NM_181273 | NP_001153099 | NP_001153100 | NP_034547 | NP_851790
9430020K01Rik	0.483912	AK004276 | NM_001081963 | NP_001075432
Hgd	0.483854	AK002584 | NM_013547 | NP_038575 | NR_027778
Mfap5	0.483766	NM_015776 | NM_015776 | NP_056591
F2rl1	0.48354	NM_007974 | NM_007974 | NP_032000
Xirp2	0.483442	AK009107
Cyp2a4	0.483357	NM_009997
Abcg1	0.483309	NM_009593 | NM_009593 | NP_033723
Card11	0.483019	AK002346 | NM_175362 | NP_780571
S100a8	0.482917	M83218 | NM_013650 | NP_038678
Es2el	0.482729	AF037256
Lyzl4	0.482486	AK007412 | NM_026915 | NP_081191
Gucy2c	0.482272	U49723 | NM_001127318 | NM_145067 | NP_001120790 | NP_659504
Hspa9	0.482253	NM_010481 | NM_010481 | NP_034611
Rbp7	0.482218	AF260923 | NM_022020 | NP_071303
Rasl10a	0.48212	AK008807 | NM_145216 | NP_660251
Slc6a6	0.481934	NM_009320 | NM_009320 | NP_033346
Hcst	0.481872	NM_011827 | NM_011827 | NP_035957
Adora2a	0.481322	U05672 | NM_009630 | NP_033760
Akr1e1	0.481186	NM_018859 | NM_018859 | NP_061347
Cidec	0.4811	M61737 | NM_178373 | NP_848460
Drd1ip	0.4806	AK002979
Zrsr1	0.480563	NM_011663 | NM_011663 | NP_035793
4933425L03Rik	0.480495	AK016918
Cbx7	0.480382	AK005457 | NM_144811 | NP_659060
Sgk2	0.480297	NM_013731 | NM_013731 | NP_038759
Usf2	0.480264	NM_011680 | NM_011680 | NP_035810
Mc2r	0.479857	NM_008560 | NM_008560 | NP_032586
Fbxo44	0.479826	AK019407 | NM_001161851 | NM_001161852 | NM_173401 | NP_001155323 | NP_001155324 | NP_775577
Mvp	0.479653	AF210456 | NM_080638 | NP_542369
Myd116	0.479582	NM_008654
Slc4a1	0.479518	NM_011403 | NM_011403 | NP_035533
Kars	0.479327	NM_053092
Rab15	0.47927	BC013790 | NM_134050 | NP_598811
Pdcd7	0.478959	NM_016688 | NM_016688 | NP_057897
Slc24a6	0.478482	AF261233 | NM_001177594 | NM_001177595 | NM_133221 | NP_001171065 | NP_001171066 | NP_573484
Eef2	0.478403	M76131 | NM_007907 | NP_031933
Mlxipl	0.478183	NM_021455 | NM_021455 | NP_067430
TBX3	0.478181	U57328 | NM_011535 | NM_198052 | NP_035665 | NP_932169
Sec24b	0.478077	U66835 | NM_207209 | NP_997092
Pdpk1	0.478026	NM_011062 | NM_001080773 | NM_011062 | NP_001074242 | NP_035192
Rab27b	0.477975	NM_030554 | NM_001082553 | NM_030554 | NP_001076022 | NP_085031
1110028A07Rik	0.477791	AB054000
Gabrb1	0.477576	NM_008069 | NM_008069 | NP_032095
Magel2	0.47745	NM_013779 | NM_013779 | NP_038807
Gpatch8	0.477301	AK017270 | NM_001159492 | NP_001152964
Nicn1	0.477251	NM_025449 | NM_025449 | NP_079725
4930441O14Rik	0.477216	NM_026649 | NR_027969
1500005I02Rik	0.476997	AK005160
Eif3s10	0.476898	NM_010123
F5	0.476608	NM_007976 | NM_007976 | NP_032002
Pcgf3	0.476565	AK009638 | NM_172716 | NP_766304
Spock2	0.47641	AJ278999 | NM_052994 | NP_443720
Pccb	0.476234	NM_025835 | NM_025835 | NP_080111
Pvrl4	0.476035	AK004821 | NM_001122680 | NM_027893 | NP_001116152 | NP_082169
Psd2	0.476014	AK018116 | NM_028707 | NP_082983
Optn	0.475952	AK020843 | NM_181848 | NP_862896
Ptx3	0.47593	NM_008987 | NM_008987 | NP_033013
Slc25a27	0.474854	AK014394 | NM_028711 | NP_082987
A630007B06Rik	0.474704	AK005841 | NM_170757 | NP_739563
Ccrn4l	0.474646	AF183960 | NM_009834 | NP_033964
Cebpg	0.474516	BC011319 | NM_009884 | NP_034014
RGD1359682	0.4745	BC005632
Cited1	0.474237	NM_007709 | NM_007709 | NP_031735
2310047A01Rik	0.47421	AK009861
Azi1	0.473855	NM_009734 | NM_009734 | NP_033864
Car11	0.473818	AF050105 | NM_009800 | NP_033930
5930434B04Rik	0.473705	AK020041 | NM_029862 | NP_084138
Stard6	0.473674	AK014759 | NM_029019 | NP_083295
Mdh2	0.473488	NM_008617 | NM_008617 | NP_032643
RPS3	0.47332	NM_012052 | NM_012052 | NP_036182
Gtl3	0.472845	NM_008187 | NM_008187 | NP_032213
Crp	0.472837	NM_007768 | NM_007768 | NP_031794
Vcan	0.472743	NM_019389 | NM_001081249 | NM_001134474 | NM_001134475 | NM_019389 | NM_172955 | NP_001074718 | NP_001127946 | NP_001127947 | NP_062262 | NP_766543
2410016O06Rik	0.472648	AB041553 | NM_023633 | NP_076122
Dpm1	0.472531	NM_010072 | NM_010072 | NP_034202
Galntl2	0.472397	AK019470 | NM_030166 | NP_084442
Bat4	0.471682	L76155 | NM_001128597 | NM_032460 | NP_001122069 | NP_115849
Slc25a18	0.47166	AK005250 | NM_001081048 | NP_001074517
LOC539235	0.471651	NM_009975
Map3k6	0.471603	NM_016693 | NM_016693 | NP_057902
Gjb1	0.471386	NM_008124 | NM_008124 | NP_032150
Gzmc	0.471335	NM_010371 | NM_010371 | NP_034501
1700029H14Rik	0.471264	NM_025601 | NM_001080781 | NM_025601 | NP_001074250 | NP_079877
Reps1	0.471222	NM_009048 | NM_001111065 | NM_009048 | NP_001104535 | NP_033074
Mettl7a	0.471144	NM_027334
Nrp	0.470975	AK012518 | NM_001013372 | NP_001013390
H2-Eb1	0.470931	NM_010382 | NM_010382 | NP_034512
Tcfe2a	0.470926	BC006860
Mia1	0.47086	NM_019394 | NM_019394 | NP_062267
Tnfrsf17	0.470726	NM_011608 | NM_011608 | NP_035738
Fn3k	0.470328	AJ404616 | NM_001038699 | NM_022014 | NP_001033788 | NP_071297
Sult1e1	0.470194	NM_023135 | NM_023135 | NP_075624
Cort	0.470063	NM_007745 | NM_007745 | NP_031771
1500012D20Rik	0.469661	AK018766
Hap1	0.469642	NM_010404 | NM_010404 | NM_177981 | NP_034534 | NP_817090
Cd163	0.469636	AF274883 | NM_001170395 | NM_053094 | NP_001163866 | NP_444324
Rasgrf2	0.469466	NM_009027 | NM_009027 | NP_033053
Klhl13	0.46898	NM_026167 | NM_026167 | NP_080443
Rpl5	0.46896	X83590
Phka2	0.468697	AK018208 | NM_001177878 | NM_001177879 | NM_172783 | NP_001171349 | NP_001171350 | NP_766371
9430024E24Rik	0.468692	AK020435
Foxf2	0.468495	NM_010225 | NM_010225 | NP_034355
Hnt	0.468416	AF282980
Accn5	0.46838	NM_021370 | NM_021370 | NP_067345
Pum1	0.468352	NM_030722 | NM_001159603 | NM_001159604 | NM_001159605 | NM_001159606 | NM_030722 | NP_001153075 | NP_001153076 | NP_001153077 | NP_001153078 | NP_109647
Hpn	0.467982	NM_008281 | NM_001110252 | NM_008281 | NP_001103722 | NP_032307
Ttyh3	0.467963	AK019322 | NM_175274 | NP_780483
NKX6-2	0.467954	L08074 | NM_183248 | NP_899071 | NR_027857
9430038I01Rik	0.467799	AK020460 | NM_029886 | NP_084162
Srrm2	0.467787	AK017163 | NM_175229 | NP_780438
Ifng	0.467673	K00083 | NM_008337 | NP_032363
Vps53	0.467485	NM_026664 | NM_026664 | NP_080940
EIF3S3	0.467426	BC014755
Eif2s2	0.467384	NM_026030 | NM_026030 | NP_080306
Akr1c13	0.467373	NM_013778 | NM_013778 | NP_038806
4933411E08Rik	0.467067	AK016769
Dgat1	0.4669	NM_010046 | NM_010046 | NP_034176
Gstm7	0.466799	NM_026672 | NM_026672 | NP_080948
Pim2	0.466709	L41495 | NM_138606 | NP_613072
Cacna2d1	0.466423	NM_009784 | NM_001110843 | NM_001110844 | NM_001110845 | NM_001110846 | NM_009784 | NP_001104313 | NP_001104314 | NP_001104315 | NP_001104316 | NP_033914
Ear1	0.4664	NM_007894 | NM_007894 | NP_031920
Pik3ip1	0.466163	AK005141 | NM_178149 | NP_835362
Actn3	0.466125	NM_013456 | NM_013456 | NP_038484
Tnni3	0.466107	NM_009406 | NM_009406 | NP_033432
Fbxo6	0.466095	NM_015797 | NM_001163704 | NM_001163705 | NM_001163706 | NM_001163707 | NM_015797 | NP_001157176 | NP_001157177 | NP_001157178 | NP_001157179 | NP_056612
Icam5	0.466068	NM_008319 | NM_008319 | NP_032345
Ctsb	0.466015	NM_007798 | NM_007798 | NP_031824
Larp1	0.465804	AK014155 | NM_028451 | NP_082727
Guk1	0.465555	NM_008193 | NM_001159410 | NM_008193 | NP_001152882 | NP_032219
Rin1	0.465531	BC011277 | NM_145495 | NP_663470
Dscam	0.465485	AF315558 | NM_031174 | NP_112451
Rnf113a1	0.465141	AK013178 | NM_153503 | NP_705723
Lmna	0.46511	NM_019390 | NM_001002011 | NM_001111102 | NM_019390 | NP_001002011 | NP_001104572 | NP_062263
Tacstd1	0.464929	NM_008532
Fxr2	0.464916	NM_011814 | NM_011814 | NP_035944
Trpc4	0.464888	NM_016984 | NM_016984 | NP_058680
Pde4b	0.464878	NM_019840 | NM_001177980 | NM_001177981 | NM_001177982 | NM_001177983 | NM_019840 | NP_001171451 | NP_001171452 | NP_001171453 | NP_001171454 | NP_062814
Penk1	0.464457	M55181
Ppp2r5d	0.464457	NM_009358 | NM_009358 | NP_033384
C630043F03Rik	0.464277	AK012513 | NR_027923
Phf20	0.464056	BC011337 | NM_172674 | NP_766262
Armcx3	0.463996	BC011101 | NM_027870 | NP_082146
Npc2	0.463867	AB021289 | NM_023409 | NP_075898
Wasf1	0.463845	AF290877 | NM_031877 | NP_114083
EIF3S5	0.463634	AK002778
Zfp511	0.463411	AK010407 | NM_027201 | NP_081477
Surf2	0.463162	NM_013678 | NM_013678 | NP_038706
Tmem16k	0.463125	BC002294
Ctsc	0.463121	NM_009982 | NM_009982 | NP_034112
Btnl2	0.462867	AF050157 | NM_079835 | NP_524574
S100a6	0.462839	NM_011313 | NM_011313 | NP_035443
BRI3	0.462787	NM_018772 | NM_001163709 | NM_018772 | NP_001157181 | NP_061242
Tmem63a	0.462738	BC014795 | NM_144794 | NP_659043
Neurod1	0.462503	U28068 | NM_010894 | NP_035024
Txlnb	0.46243	AK009078 | NM_138628 | NP_619534
4930555K05Rik	0.462352	AK016132
Phka1	0.462255	NM_008832 | NM_008832 | NM_173021 | NP_032858 | NP_766609
Rabl4	0.462243	AK011196
Tia1	0.462137	NM_011585 | NM_001164078 | NM_001164079 | NM_011585 | NP_001157550 | NP_001157551 | NP_035715
Arl2	0.462096	NM_019722 | NM_019722 | NP_062696
Kcnk1	0.462035	NM_008430 | NM_008430 | NP_032456
Gnb2	0.461994	U34960 | NM_010312 | NP_034442
Itpkc	0.461954	BC013227 | NM_181593 | NP_853624
Dctn6	0.461504	NM_011722 | NM_011722 | NP_035852
Rassf1	0.461461	NM_019713 | NM_019713 | NP_062687
4432416J03Rik	0.461415	AK019469
4930566A11Rik	0.461179	AK016232
1300012G16Rik	0.460962	NM_023625
Lyve1	0.460861	AK004726 | NM_053247 | NP_444477
Pdgfa	0.460828	NM_008808 | NM_008808 | NP_032834
2310016E02Rik	0.460704	BC002177
Atp1b1	0.460688	NM_009721 | NM_009721 | NP_033851
Gnao1	0.46065	NM_010308 | NM_001113384 | NM_010308 | NP_001106855 | NP_034438
Sdccag8	0.460629	AK012392 | NM_029756 | NP_084032
Mctp1	0.460432	AK013379 | NM_030174 | NP_084450
Tsc1	0.460299	NM_022887 | NM_022887 | NP_075025
UBE4A	0.460158	BC006649 | NM_145400 | NP_663375
Pxmp2	0.460114	NM_008993 | NM_008993 | NP_033019
2810037O22Rik	0.460067	AK012876
Jam2	0.45998	AF255911 | NM_023844 | NP_076333
Gtf3c5	0.459875	AK012559 | NM_148928 | NP_683730
Etv4	0.459682	NM_008815 | NM_008815 | NP_032841
Fbxw7	0.459582	AK003200 | NM_001177773 | NM_001177774 | NM_080428 | NP_001171244 | NP_001171245 | NP_536353
Adcy6	0.459549	NM_007405 | NM_007405 | NP_031431
Vamp8	0.459079	NM_016794 | NM_016794 | NP_058074
Dusp13	0.458832	NM_013849 | NM_001007268 | NM_013849 | NP_001007269 | NP_038877
4930578I06Rik	0.458721	AK016302 | NM_026359 | NP_080635
Man1a	0.458577	NM_008548 | NM_008548 | NP_032574
2410018E23Rik	0.458483	AK010542
5330426L24Rik	0.458463	AK019910 | XR_035324 | XR_035439
Osbpl5	0.458396	AJ278263 | NM_001199227 | NM_024289 | NP_001186156 | NP_077251
Peci	0.458384	NM_011868 | NM_001110331 | NM_001110332 | NM_011868 | NP_001103801 | NP_001103802 | NP_035998
Hrasls	0.458378	AK012719 | NM_013751 | NP_038779
Sepx1	0.45819	NM_013759 | NM_013759 | NP_038787
Btnl1	0.458058	AF050157
Sync	0.457966	AJ251641 | NM_023485 | NP_075974
Gp2	0.457707	NM_025989 | NM_025989 | NP_080265
Adra1b	0.4577	NM_007416 | NM_007416 | NP_031442
Mapk12	0.457619	NM_013871 | NM_013871 | NP_038899
Lrg1	0.457606	AF403429 | NM_029796 | NP_084072
Cel	0.457468	NM_009885 | NM_009885 | NP_034015
St3gal5	0.45737	NM_011375 | NM_001035228 | NM_011375 | NP_001030305 | NP_035505
B930059L03Rik	0.457227	AK020436
4930401C15Rik	0.457145	AK015032
CSNK1E	0.457122	NM_013767 | NM_013767 | NP_038795
Ank3	0.457115	AK013684 | NM_009670 | NM_146005 | NM_170687 | NM_170688 | NM_170689 | NM_170690 | NM_170728 | NM_170729 | NM_170730 | NP_033800 | NP_666117 | NP_733788 | NP_733789 | NP_733790 | NP_733791 | NP_733924 | NP_733925 | NP_733926
9130223C08Rik	0.457108	AK020287
Clint1	0.457059	BC004080 | NM_001045520 | NP_001038985
Dnase2b	0.456617	NM_019957 | NM_019957 | NP_064341
Slc25a22	0.456504	AK018760 | NM_001177576 | NM_026646 | NP_001171047 | NP_080922
AB041803	0.456352	AB041803 | XR_035177 | XR_035288
Wsb1	0.456343	NM_019653 | NM_001042565 | NM_019653 | NP_001036030 | NP_062627
Ppm1b	0.456167	U09218 | NM_001159496 | NM_001159497 | NM_001159498 | NM_011151 | NP_001152968 | NP_001152969 | NP_001152970 | NP_035281
S3-12	0.456056	NM_020568
Gabrg2	0.456047	NM_008073 | NM_008073 | NM_177408 | NP_032099 | NP_803127
2010003K11Rik	0.455922	AK008072 | NM_027237 | NP_081513
C030044C12Rik	0.455797	AK021144
Decr1	0.455611	NM_026172 | NM_026172 | NP_080448
Zfp313	0.455588	AF282919
Nts	0.455353	NM_024435 | NM_024435 | NP_077755
4933404I11Rik	0.455324	AK016650
Fbrs	0.455289	U20239 | NM_010183 | NP_034313
Cpa1	0.45527	AK003088 | NM_025350 | NP_079626
Kcnn2	0.454797	AF357240 | NM_080465 | NP_536713
Srf	0.454761	NM_020493 | NM_020493 | NP_065239
Ppp2r5c	0.454694	U59418 | NM_001081457 | NM_001081458 | NM_001135001 | NM_012023 | NP_001074926 | NP_001074927 | NP_001128473 | NP_036153
5830428M24Rik	0.454614	AK017954 | XR_105489 | XR_106714
Gstt3	0.454391	BC003903 | NM_133994 | NP_598755
Srrm1	0.454383	NM_016799 | NM_001130477 | NM_016799 | NP_001123949 | NP_058079
Mtvr2	0.454291	NM_020491
Slc7a5	0.454178	NM_011404 | NM_011404 | NP_035534
Fnbp1l	0.454055	AK019185 | NM_001114665 | NM_153118 | NP_001108137 | NP_694758
Orc5l	0.454006	NM_011959
Cps1	0.453677	AF134407 | NM_001080809 | NP_001074278
Trav12d-2	0.453594	AE008684
Chm	0.45337	NM_018818 | NM_018818 | NP_061288
Tbx15	0.453315	NM_009323 | NM_009323 | NP_033349
2010001J22Rik	0.453276	AK008010
Atp10a	0.453196	AF156549 | NM_009728 | NP_033858
Klk6	0.453111	NM_011177 | NM_001164696 | NM_001164697 | NM_001164698 | NM_011177 | NP_001158168 | NP_001158169 | NP_001158170 | NP_035307
Pml	0.453054	NM_008884 | NM_008884 | NM_178087 | NP_032910 | NP_835188
Pfpl	0.453045	NM_019540 | NM_019540 | NP_062413
Snrk	0.4529	AF387809 | NM_001164572 | NM_133741 | NP_001158044 | NP_598502
Cd2	0.452851	NM_013486 | NM_013486 | NP_038514
Psme4	0.452766	BC004575 | NM_134013 | NP_598774
Olfr115	0.452711	AL136158
Ces7	0.452702	AK007235
LOC100048547	0.452698	Z48237
Bcar1	0.452629	NM_009954 | NM_001198839 | NM_009954 | NP_001185768 | NP_034084
Zfp524	0.452521	NM_025324 | NM_025324 | NP_079600
St6galnac2	0.452358	NM_009180 | NM_009180 | NP_033206
Ina	0.45227	NM_010563 | NM_146100 | NP_666212
Darc	0.452243	NM_010045 | NM_010045 | NP_034175
Cmas	0.452194	AJ006215 | NM_009908 | NP_034038
Rab3b	0.452154	NM_023537 | NM_023537 | NP_076026
2010301N04Rik	0.452003	NM_024251
SH3BGR	0.451872	NM_015825 | NM_015825 | NP_056640
Flot1	0.451499	NM_008027 | NM_008027 | NP_032053
Csrp3	0.451482	NM_013808 | NM_001198841 | NM_013808 | NP_001185770 | NP_038836
Hnrpa1	0.45145	X78885
Atg12	0.451395	NM_026217 | NM_026217 | NP_080493
4930447K03Rik	0.451367	AK015408
Padi1	0.451278	NM_011059 | NM_011059 | NP_035189
Ngly1	0.451227	NM_021504 | NM_021504 | NP_067479
Sgcg	0.450971	NM_011892 | NM_011892 | NP_036022
Slc7a9	0.45081	NM_021291 | NM_001199015 | NM_001199016 | NM_021291 | NP_001185944 | NP_001185945 | NP_067266
2700089I24Rik	0.45062	AK012591
Pip5k1a	0.450558	NM_008847 | NM_008847 | NP_032873
Dab2ip	0.450299	AK009291 | NM_001001602 | NM_001114124 | NM_001114125 | NP_001001602 | NP_001107596 | NP_001107597
Samm50	0.45025	AK003990 | NM_178614 | NP_848729
A930009E05Rik	0.450234	AK020835
Slc6a3	0.450174	NM_010020 | NM_010020 | NP_034150
Ccdc59	0.450123	NM_025602 | NM_025602 | NP_079878
Phlpp	0.449794	BC004581
Mtif2	0.449777	AK010766 | NM_133767 | NP_598528
Apobec3	0.449346	NM_030255 | NM_001160415 | NM_030255 | NP_001153887 | NP_084531
Chn1	0.449191	AK019340 | NM_001113246 | NM_001166603 | NM_001166604 | NM_029716 | NM_175752 | NP_001106717 | NP_001160075 | NP_001160076 | NP_083992 | NP_786928
Jundm2	0.449102	NM_030887
Mtap1b	0.448966	NM_008634 | NM_008634 | NP_032660
Gpatch4	0.448904	NM_025663 | NM_001110809 | NM_025663 | NP_001104279 | NP_079939
1110006O24Rik	0.448645	NM_021417 | NR_027810
Acbd7	0.448556	AK020348 | NM_030063 | NP_084339
Trim32	0.44838	AF230385 | NM_001161782 | NM_053084 | NP_001155254 | NP_444314
Unc5cl	0.448375	AK010945 | NM_152823 | NP_690036
Rtkn	0.448354	NM_009106 | NM_001136227 | NM_009106 | NM_133641 | NP_001129699 | NP_033132 | NP_598396
Rad21	0.44829	NM_009009 | NM_009009 | NP_033035
LOC636687	0.448275	AK012880
2310002L09Rik	0.448205	AK009124 | NM_027104 | NM_027981 | NP_081380 | NP_082257
4833424O15Rik	0.448125	AK014763 | NM_029425 | NP_083701
Plce1	0.448087	AF233885 | NM_019588 | NP_062534
Ovol2	0.44769	NM_026924 | NM_026924 | NM_152947 | NP_081200 | NP_694455
Pop4	0.447412	NM_025390 | NM_025390 | NP_079666
Pgm1	0.447405	AK014332 | NM_025700 | NP_079976
Rab24	0.44738	NM_009000 | NM_009000 | NP_033026
Znrf1	0.44728	AF378525 | NM_001168621 | NM_001168622 | NM_001168623 | NM_133206 | NP_001162092 | NP_001162093 | NP_001162094 | NP_573469
Tapbp	0.447184	NM_009318 | NM_001025313 | NM_009318 | NP_001020484 | NP_033344
Creb3l4	0.447093	AF287260 | NM_030080 | NP_084356
9130206N08Rik	0.447034	AK008235
Magi2	0.446899	NM_015823 | NM_001170745 | NM_001170746 | NM_015823 | NP_001164216 | NP_001164217 | NP_056638
Gpr34	0.446865	NM_011823 | NM_011823 | NP_035953
Magi3	0.44652	AF213258 | NM_001159354 | NM_133853 | NP_001152826 | NP_598614
Klf4	0.44646	NM_010637 | NM_010637 | NP_034767
Elavl3	0.446421	AK011175 | NM_010487 | NP_034617
Yipf7	0.446367	AF217188 | NM_023784 | NP_076273
NHP2L1	0.446261	NM_011482 | NM_011482 | NP_035612
1700034F02Rik	0.446112	AK006591 | NM_001163521 | NM_028504 | NP_001156993 | NP_082780
Pld3	0.446074	NM_011116 | NM_011116 | NP_035246
Rpl6	0.446019	NM_011290 | NM_011290 | NP_035420
Wdr48	0.445855	BC006679 | NM_026236 | NP_080512
Atp9a	0.445618	NM_015731 | NM_015731 | NP_056546
Sox5	0.445584	NM_011444 | NM_001113559 | NM_011444 | NP_001107031 | NP_035574
Smarcd3	0.44543	NM_025891 | NM_025891 | NP_080167
Fer1l4	0.445341	AK018656 | NM_001136556 | NP_001130028
Flnc	0.445337	AF119148 | NM_001081185 | NP_001074654
Rnf151	0.445326	NM_026205 | NM_026205 | NP_080481
Spire1	0.445252	AK020056 | NM_176832 | NM_194355 | NP_789802 | NP_919336
Tfdp2	0.445238	S79780 | NM_001184706 | NM_001184708 | NM_001184709 | NM_001184710 | NM_001184711 | NM_178667 | NP_001171635 | NP_001171637 | NP_001171638 | NP_001171639 | NP_001171640 | NP_848782
1700007N14Rik	0.445096	AK005740
Dclk1	0.445069	NM_019978 | NM_001111051 | NM_001111052 | NM_001111053 | NM_001195538 | NM_001195539 | NM_001195540 | NM_019978 | NP_001104521 | NP_001104522 | NP_001104523 | NP_001182467 | NP_001182468 | NP_001182469 | NP_064362
Zdhhc7	0.445043	BC013467 | NM_133967 | NP_598728
Plekhf1	0.445023	BC002120 | NM_024413 | NP_077724
Pex6	0.444957	BC003424 | NM_145488 | NP_663463
Mast1	0.444734	NM_019945 | NM_019945 | NP_064329
Etfa	0.444719	BC003432 | NM_145615 | NP_663590
Mapk8ip2	0.444683	NM_021921 | NM_021921 | NP_068740
Gpkow	0.444668	AK017864 | NM_173747 | NP_776108
Dnmbp	0.4443	AK010372 | NM_028029 | NP_082305
Mia3	0.444194	BC012632 | NM_177389 | NP_796363
Akap9	0.444189	AF343751 | NM_194462 | NP_919444
Lmod2	0.444069	AF237628 | NM_053098 | NP_444328
Lamp1	0.443925	NM_010684 | NM_010684 | NP_034814
Cdh2	0.443912	NM_007664 | NM_007664 | NP_031690
Trhr	0.443898	NM_013696 | NM_013696 | NP_038724
1110050K14Rik	0.443859	AK004221
Acp1	0.443753	NM_021330 | NM_001110239 | NM_021330 | NP_001103709 | NP_067305
Plekha2	0.443677	AF286161 | NM_031257 | NP_112547
Fxyd7	0.443654	NM_022007 | NM_022007 | NP_071290
1700046C09Rik	0.443543	AK006701
Gstm6	0.443394	NM_008184 | NM_008184 | NP_032210
Ddc	0.443331	AF071068 | NM_001190448 | NM_016672 | NP_001177377 | NP_057881
Icam4	0.443197	AF296282 | NM_023892 | NP_076381
9230112J17Rik	0.442942	AK020339 | XR_105274 | XR_108103
Inpp4a	0.442812	AF317838 | NM_030266 | NM_172971 | NP_084542 | NP_766559
Errfi1	0.442789	BC005546 | NM_133753 | NP_598514
Rfxank	0.44251	NM_011266 | NM_001025589 | NM_011266 | NP_001020760 | NP_035396
Magix	0.442479	NM_018832 | NM_018832 | NP_061302 | NR_037581
Cyp4f16	0.442467	NM_024442 | NM_024442 | NP_077762
ATP2B1	0.442222	AK013291 | NM_026482 | NP_080758
MGC125215	0.442219	AK017977
2310007F21Rik	0.442121	AK009203
Tdg	0.442098	NM_011561
Wnt10a	0.442008	NM_009518 | NM_009518 | NP_033544
Rnf125	0.441816	AK016103 | NM_026301 | NP_080577
Tcf15	0.441661	NM_009328 | NM_009328 | NP_033354
Ka40	0.441649	NM_010666
Ccdc12	0.441646	AK012610 | NM_028312 | NP_082588
Gch	0.441614	NM_008102
Clec1b	0.441361	NM_019985 | NM_001204239 | NM_001204253 | NM_019985 | NP_001191168 | NP_001191182 | NP_064369
Carhsp1	0.441164	NM_025821 | NM_025821 | NP_080097
Cdh15	0.441156	NM_007662 | NM_007662 | NP_031688
LOC474147	0.441145	AK008671
Prkra	0.441135	NM_011871 | NM_011871 | NP_036001
Bin1	0.440851	NM_009668 | NM_001083334 | NM_009668 | NP_001076803 | NP_033798
Cdkn2d	0.440808	NM_009878
Sart3	0.440741	NM_016926 | NM_016926 | NP_058622
Ppap2b	0.440463	BC005558 | NM_080555 | NP_542122
Pcdh9	0.440445	AK005097 | NM_001081377 | NP_001074846
2310015A16Rik	0.440406	AK009349
Senp7	0.440341	AK013619 | NM_001003971 | NM_001003972 | NM_001003973 | NM_025483 | NP_001003971 | NP_001003972 | NP_001003973 | NP_079759
1110038D17Rik	0.440201	AK004153 | NM_175133 | NP_780342
Tuba8	0.43999	NM_017379 | NM_017379 | NP_059075
4833417J20Rik	0.439756	AK014716
Bcas1	0.439608	AK008957 | NM_001164369 | NM_029815 | NP_001157841 | NP_084091
Akp3	0.43958	NM_007432 | NM_007432 | NP_031458
Frat1	0.439369	NM_008043 | NM_008043 | NP_032069
Arid1a	0.439224	AF268912 | NM_001080819 | NP_001074288
Polg2	0.439155	NM_015810 | NM_015810 | NP_056625 | NR_027785
Cntn6	0.439035	NM_017383 | NM_017383 | NP_059079
Limd1	0.438803	NM_013860 | NM_013860 | NP_038888
Ddhd1	0.438623	AK014975 | NM_001039106 | NM_001042719 | NM_176845 | NP_001034195 | NP_001036184 | NP_789815
G0s2	0.43862	NM_008059 | NM_008059 | NP_032085
Sox2	0.438616	NM_011443 | NM_011443 | NP_035573
Sgpl1	0.4386	NM_009163 | NM_009163 | NP_033189
Vav1	0.438439	NM_011691 | NM_001163815 | NM_001163816 | NM_011691 | NP_001157287 | NP_001157288 | NP_035821
Pftk1	0.438394	NM_011074
Chga	0.438241	NM_007693 | NM_007693 | NP_031719
Acvr2b	0.438037	NM_007397 | NM_007397 | NP_031423
2610507I01Rik	0.437605	AK017172 | XR_106234 | XR_106669
Sub1	0.437586	NM_011294 | NM_011294 | NP_035424
Mapk13	0.437277	U81823 | NM_011950 | NP_036080
Sirt1	0.437272	NM_019812 | NM_001159589 | NM_001159590 | NM_019812 | NP_001153061 | NP_001153062 | NP_062786
2300002D11Rik	0.437249	AK009004
2010110P09Rik	0.437137	AK008392 | NM_027363 | NP_081639
4930452L12Rik	0.437067	AK015449
Trafd1	0.436929	AK003586 | NM_001163470 | NM_172275 | NP_001156942 | NP_758479
Myom1	0.436885	NM_010867 | NM_001083934 | NM_010867 | NP_001077403 | NP_034997
Lin7b	0.436776	NM_011698 | NM_011698 | NP_035828
Bmpr2	0.436719	AK011534 | NM_007561 | NP_031587
Rims2	0.436481	AB021131 | NM_053271 | NP_444501
Brp44	0.436102	AK008044 | NM_027430 | NP_081706
Cartpt	0.436063	NM_013732 | NM_001081493 | NM_013732 | NP_001074962 | NP_038760
Ccdc96	0.435952	NM_025725 | NM_025725 | NP_080001
1700128F08Rik	0.435938	AK007310 | NR_033618
Lmo4	0.435727	NM_010723 | NM_001161769 | NM_001161770 | NM_010723 | NP_001155241 | NP_001155242 | NP_034853
Smad4	0.435564	NM_008540 | NM_008540 | NP_032566
D17H6S56E-5	0.435342	NM_033075 | NM_033075 | NP_149066
4933434P08Rik	0.435124	AK017062
Slc7a3	0.43512	NM_007515 | NM_007515 | NP_031541
Ppp1r3g	0.43506	AK005570 | NM_029628 | NP_083904
Gnpnat1	0.434989	NM_019425 | NM_019425 | NP_062298
EIF4A1	0.434726	X03040 | NM_001159375 | NM_144958 | NP_001152847 | NP_659207
Acsl3	0.434537	AK012088 | NM_001033606 | NM_001136222 | NM_028817 | NP_001028778 | NP_001129694 | NP_083093
Klf7	0.434486	AF338369 | NM_033563 | NP_291041
Mpp1	0.434274	NM_008621 | NM_008621 | NP_032647
Dsg2	0.434198	AJ000328 | NM_007883 | NP_031909
Pglyrp2	0.434067	NM_021319 | NM_021319 | NP_067294
Smoc1	0.434022	AF070470 | NM_001146217 | NM_022316 | NP_001139689 | NP_071711
Igfbp6	0.434014	NM_008344 | NM_008344 | NP_032370
2310007H09Rik	0.433772	AK009207
DBC1	0.433703	NM_019967 | NM_019967 | NP_064351
Endog	0.433425	NM_007931 | NM_007931 | NP_031957
0610010O12Rik	0.433422	AK002512 | NM_001081365 | NP_001074834
2210408F21Rik	0.433381	AK008857
Rgs1	0.433226	NM_015811 | NM_015811 | NP_056626
Polr2g	0.433147	NM_026329 | NM_026329 | NP_080605
Ager	0.432846	NM_007425 | NM_007425 | NP_031451
Dnttip1	0.432748	BC003486 | NM_133763 | NP_598524
Hmx3	0.432631	NM_008257 | NM_008257 | NP_032283
Pex14	0.432455	NM_019781 | NM_019781 | NP_062755
Prss28	0.432399	AF184895 | NM_053259 | NP_444489
Peli1	0.432235	AF302503 | NM_023324 | NP_075813
PRKAR1A	0.432233	BC003461 | NM_021880 | NP_068680
Tmem47	0.432187	AB041540 | NM_138751 | NP_620090
Kifap3	0.432047	NM_010629 | NM_010629 | NP_034759
Alpk2	0.431926	AY044451 | NM_001037294 | NP_001032371
Dgkg	0.431641	BC015278 | NM_138650 | NP_619591
Trpm4	0.431558	AK003969 | NM_175130 | NP_780339
Pkia	0.431448	NM_008862 | NM_008862 | NP_032888
Gnaz	0.43141	AF056972 | NM_010311 | NP_034441
Cnih3	0.43137	NM_028408 | NM_001160211 | NM_001160212 | NM_028408 | NP_001153683 | NP_001153684 | NP_082684
Galr1	0.431343	NM_008082 | NM_008082 | NP_032108
Ncapg2	0.43131	BC008539 | NM_133762 | NP_598523
1110020C03Rik	0.431278	AK021161
Gabra5	0.43107	AF090374 | NM_176942 | NP_795916
Chi3l1	0.431061	X93035 | NM_007695 | NP_031721
Ube2e1	0.431033	NM_009455 | NM_009455 | NP_033481
Cylc2	0.430965	AK015651 | NM_001162865 | NP_001156337
Gcnt3	0.430931	AK008234 | NM_028087 | NP_082363
Ms4a10	0.430684	AB026046 | NM_023529 | NP_076018
1810065E05Rik	0.430601	AK007956 | NM_027239 | NP_081515
H2-T24	0.430547	X16223 | NM_008207 | NP_032233
Otop3	0.430522	AK009293 | NM_027132 | NP_081408
Angptl3	0.430482	AF162224 | NM_013913 | NP_038941
Lcp2	0.430207	NM_010696 | NM_010696 | NP_034826
Slitrk5	0.430045	AK011457 | NM_198865 | NP_942565
Tbcb	0.429813	NM_025548 | NM_025548 | NP_079824
Lcn2	0.429587	X14607 | NM_008491 | NP_032517
Rasgef1a	0.429548	AK018120 | NM_027526 | NP_081802
4921511C10Rik	0.429434	AK014864
PPM1A	0.429424	NM_008910 | NM_008910 | NP_032936
D16Bwg1494e	0.429415	AB041601
2210417D09Rik	0.429328	NM_025620
Pscd1	0.429298	NM_011180
Wbp4	0.429292	NM_018765 | NM_018765 | NP_061235
Cat	0.429022	NM_009804 | NM_009804 | NP_033934
Prkcc	0.42894	NM_011102 | NM_011102 | NP_035232
Folr2	0.428917	NM_008035 | NM_008035 | NP_032061
C030010C08Rik	0.428615	AK021060
Serinc3	0.428576	NM_012032 | NM_012032 | NP_036162
Orm2	0.428565	NM_011016 | NM_011016 | NP_035146
Clk3	0.428438	AF033565 | NM_007713 | NP_031739
Pacsin3	0.428359	AF149824 | NM_028733 | NM_030880 | NP_083009 | NP_112019
Gabrg1	0.428327	AF156490 | NM_010252 | NP_034382
Inoc1	0.428199	NM_026574
4932416H05Rik	0.42785	AB041802 | NR_029452
Tmem131	0.427826	NM_018872 | NM_018872 | NP_061360
Ubr1	0.427792	NM_009461 | NM_009461 | NP_033487
Suclg1	0.42769	NM_019879 | NM_019879 | NP_063932
Atf3	0.427654	NM_007498 | NM_007498 | NP_031524
Cpt1b	0.427626	NM_009948
V1rd6	0.427589	NM_030738
Chmp4c	0.427059	AK008733 | NM_025519 | NP_079795
Trp53i13	0.426985	AK003215 | NM_001024920 | NP_001020091
5830417I10Rik	0.426865	AY040842
Kcnc1	0.426861	NM_008421 | NM_001112739 | NM_008421 | NP_001106210 | NP_032447
Slc35a2	0.426811	AB027147 | NM_001083937 | NM_078484 | NP_001077406 | NP_511039
1810031K17Rik	0.426776	BC013714 | NM_026977 | NP_081253
Ceacam18	0.426519	AK008389 | NM_028236 | NP_082512
Sez6l2	0.426515	BC011475 | NM_144926 | NP_659175
Tfip11	0.426434	NM_018783 | NM_018783 | NP_061253
Ptprr	0.426391	NM_011217 | NM_001161837 | NM_001161838 | NM_001161839 | NM_001161840 | NM_011217 | NP_001155309 | NP_001155310 | NP_001155311 | NP_001155312 | NP_035347
B4galt1	0.426097	J03880 | NM_022305 | NP_071641
Gfra4	0.426015	NM_020014 | NM_001136063 | NM_020014 | NP_001129535 | NP_064398
Slc39a3	0.425967	BC005502 | NM_134135 | NP_598896
Dusp3	0.425924	AF280809 | NM_028207 | NP_082483 | XR_106412 | XR_106602
Zfp106	0.425859	NM_009165 | NM_011743 | NP_035873
Sertad2	0.425815	NM_021372 | NM_001038625 | NM_021372 | NP_001033714 | NP_067347
Myoz2	0.425601	NM_021503 | NM_021503 | NP_067478
Adarb1	0.425472	AF403109 | NM_001024837 | NM_130895 | NP_001020008 | NP_570965 | NR_004429 | NR_021486
St6galnac5	0.425419	NM_012028 | NM_012028 | NP_036158
Epha7	0.425416	X79082 | NM_001122889 | NM_010141 | NP_001116361 | NP_034271
Bst1	0.425386	NM_009763 | NM_009763 | NP_033893
Pscd2	0.425306	NM_011181
Fcgrt	0.425035	NM_010189 | NM_010189 | NP_034319
Gnal	0.424941	AK011372 | NM_010307 | NM_177137 | NP_034437 | NP_796111
Plcb4	0.424929	U50959 | NM_013829 | NP_038857
Cldn23	0.424911	AK009330 | NM_027998 | NP_082274
Pak3	0.424793	NM_008778 | NM_001195046 | NM_001195047 | NM_001195048 | NM_001195049 | NM_008778 | NP_001181975 | NP_001181976 | NP_001181977 | NP_001181978 | NP_032804
1700110I07Rik	0.424757	AK007160
Zc3h15	0.424674	AK007452 | NM_026934 | NP_081210
Sdc4	0.424674	NM_011521 | NM_011521 | NP_035651
Timp4	0.424416	AF282730 | NM_080639 | NP_542370
4930417O22Rik	0.424379	AK015160 | XR_106411 | XR_106601
6530402F18Rik	0.424347	AK018312 | NR_029460
Cdkn1a	0.424301	NM_007669 | NM_001111099 | NM_007669 | NP_001104569 | NP_031695
T2	0.424069	NM_013682 | NM_001161832 | NP_001155304
1700008P02Rik	0.423933	AK005786 | NM_027048 | NP_081324
Zc3h8	0.423907	NM_020594 | NM_020594 | NP_065619
Sdc1	0.42387	NM_011519 | NM_011519 | NP_035649
Trim15	0.423713	AK007445 | NM_001024134 | NM_001177872 | NP_001019305 | NP_001171343
PSMC5	0.423653	NM_008950 | NM_008950 | NP_032976
Plek2	0.423553	NM_013738 | NM_013738 | NP_038766
Pof1b	0.423504	AK010056 | NM_181579 | NP_853557
Rock2	0.423474	NM_009072 | NM_009072 | NP_033098
Shbg	0.423445	NM_011367 | NM_011367 | NP_035497
Tnfaip8l1	0.423345	NM_025566 | NM_025566 | NP_079842
Ahcy	0.423305	NM_016661 | NM_016661 | NP_057870
Cnbp	0.423102	NM_013493 | NM_001109745 | NM_001109746 | NM_013493 | NP_001103215 | NP_001103216 | NP_038521
Tktl2	0.423058	AK016603 | NM_028927 | NP_083203
Brd7	0.422819	NM_012047 | NM_012047 | NP_036177
Them5	0.422602	AK004155 | NM_025416 | NP_079692
Mamdc2	0.422475	AK004794 | NM_174857 | NP_777282
Gpr22	0.422237	AK013755 | NM_175191 | NP_780400
Zfp90	0.422073	NM_011764 | NM_011764 | NP_035894
A930003A15Rik	0.422042	AK020802 | NR_015488 | NR_027896
Hdgfrp2	0.421844	NM_008233 | NM_008233 | NP_032259
Kcnab3	0.42184	NM_010599 | NM_010599 | NP_034729
5530400B01Rik	0.421828	AK017419
Ncor2	0.421817	NM_011424 | NM_011424 | NP_035554
2310075C17Rik	0.421773	AK010164
1110002N22Rik	0.421766	AK003325 | NM_183275 | NP_899098
Ddit4l	0.421625	AK018944 | NM_030143 | NP_084419
Supt6h	0.421589	NM_009297 | NM_009297 | NP_033323
Ppapdc1	0.421525	AK007542
5730596B20Rik	0.421421	AK019990
Acot7	0.42133	AB049821 | NM_001146057 | NM_001146058 | NM_133348 | NP_001139529 | NP_001139530 | NP_579926
Ctnnd2	0.421325	NM_008729 | NM_008729 | NP_032755
Ptp4a3	0.421306	NM_008975 | NM_001166388 | NM_001166389 | NM_001166390 | NM_008975 | NP_001159860 | NP_001159861 | NP_001159862 | NP_033001
Erdr1	0.421276	AJ007909 | NM_133362 | NP_579940
Alpk3	0.421112	AF338872 | NM_054085 | NP_473426
0710005I19Rik	0.421101	AK002994
2210412D01Rik	0.421081	AK008906
Lrrc52	0.421058	AK015134 | NM_001013382 | NP_001013400
Gprc5b	0.421	AB030197 | NM_001195774 | NM_022420 | NP_001182703 | NP_071865
5830416A07Rik	0.420981	NM_024268
9130017C17Rik	0.420898	AF395844
Cst13	0.420887	AK005665 | NM_027024 | NP_081300
Kera	0.420602	NM_008438 | NM_008438 | NP_032464
Six1	0.420588	X80339 | NM_009189 | NP_033215
ADAM23	0.420445	NM_011780 | NM_001177600 | NM_011780 | NP_001171071 | NP_035910
Stau1	0.420356	NM_011490 | NM_001109905 | NM_001109906 | NM_011490 | NP_001103375 | NP_001103376 | NP_035620
Crct1	0.42035	AK009010 | NM_028798 | NP_083074
Clpp	0.420331	NM_017393 | NM_017393 | NP_059089
RGD1305327	0.420291	BC013701
Rpusd1	0.420154	AK009926 | NM_028009 | NP_082285
Hk2	0.419968	NM_013820 | NM_013820 | NP_038848
Rcl1	0.419835	NM_021525 | NM_021525 | NP_067500
Zfp354b	0.419826	NM_013744 | NM_013744 | NP_038772
Apba2bp	0.419798	NM_021546
Dok5	0.419746	AF418208 | NM_001163686 | NM_029761 | NP_001157158 | NP_084037
5430427M07Rik	0.419688	AK017349 | XM_001473168 | XP_001473218
Atp6v1g2	0.419542	NM_023179 | NM_023179 | NP_075668
Chst13	0.419529	AK004401 | NM_027928 | NP_082204
Zfp711	0.419215	AK013051 | NM_177747 | NP_808415
Vps26b	0.419138	AK007456 | NM_178027 | NP_821170
4930422I07Rik	0.419091	AK015179 | NM_001142943 | NM_001163061 | NP_001136415 | NP_001156533
Sgca	0.419064	NM_009161 | NM_001136080 | NM_009161 | NP_001129552 | NP_033187
Gtf2ird2	0.419019	AY014963 | NM_053266 | NP_444496
5730494N06Rik	0.418991	AK017729 | NM_001141971 | NM_027478 | NP_001135443 | NP_081754
Fgf14	0.418977	NM_010201 | NM_010201 | NM_207667 | NP_034331 | NP_997550
Tnfsf12-tnfsf13	0.418884	NM_010211
Trpv3	0.418726	AK004128
Agl	0.418701	AK004346 | NM_001081326 | NP_001074795
Vamp2	0.418647	NM_009497 | NM_009497 | NP_033523
Ash1l	0.418639	AF247132 | NM_138679 | NP_619620
Rgs7bp	0.418623	AK020910 | NM_029879 | NP_084155
Cacna1s	0.41857	NM_014193 | NM_001081023 | NM_014193 | NP_001074492 | NP_055008
4930598A11Rik	0.418423	AK016409
CASK	0.418388	NM_009806 | NM_009806 | NP_033936
Pzp	0.418154	NM_007376 | NM_007376 | NP_031402
Pla2g7	0.418113	NM_013737 | NM_013737 | NP_038765
Chst8	0.418112	AK005217 | NM_175140 | NP_780349
Nthl1	0.418106	NM_008743 | NM_008743 | NP_032769
Fhad1	0.418079	AK013832 | NM_177868 | NP_808536
Mrto4	0.41806	BC005734 | NM_023536 | NP_076025
Cend1	0.418005	NM_021316 | NM_021316 | NP_067291
Mon2	0.417959	AK012182 | NM_001163024 | NM_001163025 | NM_153395 | NP_001156496 | NP_001156497 | NP_700444
6430701C03Rik	0.417891	AK018294
Wnt7b	0.417872	NM_009528 | NM_001163633 | NM_001163634 | NM_009528 | NP_001157105 | NP_001157106 | NP_033554
Myf5	0.417813	NM_008656 | NM_008656 | NP_032682
Cdh8	0.417759	NM_007667 | NM_001039154 | NM_007667 | NP_001034243 | NP_031693
4631416L12Rik	0.417637	AK018464 | NM_001081295 | NP_001074764
Sema6c	0.417563	NM_011351 | NM_011351 | NP_035481
Rhebl1	0.417506	AK007708 | NM_026967 | NP_081243
Cacnb4	0.417378	AK014145 | NM_001037099 | NM_146123 | NP_001032176 | NP_666235
Tmem58	0.41732	AK020369
Opn1mw	0.417258	NM_008106 | NM_008106 | NP_032132
Aplp1	0.417174	NM_007467 | NM_007467 | NP_031493
Ppp1r7	0.417134	NM_023200 | NM_023200 | NP_075689
Itsn2	0.41697	NM_011365 | NM_001198968 | NM_001198969 | NM_011365 | NP_001185897 | NP_001185898 | NP_035495
4930553J12Rik	0.416946	AK016107
Arc	0.416922	NM_018790 | NM_018790 | NP_061260
1600010M07Rik	0.416816	AK005418 | NR_037959 | XR_105149 | XR_107935
1700019D03Rik	0.416789	AK010944 | NM_144953 | NP_659202
4930546G22Rik	0.416756	AK016051
Rgs20	0.41662	NM_021374 | NM_001177795 | NM_021374 | NP_001171266 | NP_067349
Coro6	0.416577	AB070894 | NM_139128 | NM_139129 | NM_139130 | NP_624354 | NP_624355 | NP_624356
Ssbp4	0.41651	BC002150 | NM_133772 | NP_598533
1700021P22Rik	0.416509	AK006229
2310067E19Rik	0.416371	AK010086 | XR_104866 | XR_107617
Ubxd1	0.416173	NM_024432
C1qtnf1	0.416164	NM_019959 | NM_001204129 | NM_001204130 | NM_019959 | NP_001191058 | NP_001191059 | NP_064343
Slc30a3	0.416039	NM_011773 | NM_011773 | NP_035903
Tnni1	0.41597	NM_021467 | NM_001112702 | NM_021467 | NP_001106173 | NP_067442
BC042720	0.415909	AK021165
Cd160	0.415854	NM_018767 | NM_001163496 | NM_001163497 | NM_018767 | NP_001156968 | NP_001156969 | NP_061237
Stmn2	0.415781	NM_025285 | NM_025285 | NP_079561
Olfr156	0.415777	NM_019474
Plekhh1	0.415598	BC006045 | NM_181073 | NP_851418
A930036K24Rik	0.415591	AK020935
2810405K02Rik	0.415563	NM_025582 | NM_025582 | NP_079858
Gpr123	0.415523	AK019347 | NM_177469 | NP_803420
Car8	0.415391	X61397 | NM_007592 | NP_031618
Anubl1	0.415389	AK012639 | NM_001081317 | NP_001074786
Cdx2	0.415337	NM_007673 | NM_007673 | NP_031699
Edn1	0.415331	NM_010104 | NM_010104 | NP_034234
Gdf7	0.415265	U08339
3110006O06Rik	0.415261	AK014014
LOC138046	0.415252	AK003003
Ntf5	0.415061	AK019330 | NM_198190 | NP_937833
CNN1	0.415024	NM_009922 | NM_009922 | NP_034052
rpl36a	0.415001	NM_019865 | NM_019865 | NP_063918
Egfr	0.414995	NM_007912 | NM_007912 | NM_207655 | NP_031938 | NP_997538
Wdr43	0.414905	AK012043 | NM_175639 | NP_783570
1700012A03Rik	0.414885	AK005884 | NM_029587 | NP_083863
Arhgef3	0.4148	BC012262 | NM_027871 | NP_082147
D5Wsu178e	0.4145	AK014530
Tiam2	0.41432	NM_011878 | NM_001122998 | NM_011878 | NP_001116470 | NP_036008
Ndrg3	0.414188	NM_013865 | NM_013865 | NM_180956 | NP_038893 | NP_851287
Pkib	0.414144	NM_008863 | NM_001039050 | NM_001039051 | NM_001039052 | NM_001039053 | NM_001190402 | NM_008863 | NP_001034139 | NP_001034140 | NP_001034141 | NP_001034142 | NP_001177331 | NP_032889
Pnliprp1	0.41397	AK007969 | NM_018874 | NP_061362
Crim1	0.413941	AF168680 | NM_015800 | NP_056615
Cited2	0.413744	NM_010828 | NM_010828 | NP_034958
Zfp697	0.41363	AK017840 | NM_172863 | NP_766451
EXOSC7	0.413575	NM_025568 | NM_001081188 | NP_001074657
Cgn	0.413508	AK018143 | NM_001037711 | NP_001032800
2810055G22Rik	0.413405	AK012956
Slc22a17	0.413161	NM_021551 | NM_021551 | NP_067526
Itgb4	0.413129	L04678 | NM_001005608 | NM_133663 | NP_001005608 | NP_598424
Trim62	0.41301	AK018173 | NM_178110 | NP_835211
Fau	0.412922	NM_007990
1700025L06Rik	0.412732	AK015435
D19Ertd721e	0.412542	BC006701
Evi2a	0.412484	NM_010161 | NM_001033711 | NM_010161 | NP_001028883 | NP_034291
Sncb	0.412304	NM_033610 | NM_033610 | NP_291088
Rhd	0.412187	NM_011270 | NM_011270 | NP_035400
Rassf3	0.412134	BC011511 | NM_138956 | NP_620406
Smarca1	0.412018	AF325920 | NM_053123 | NP_444353
Kdelc2	0.411935	AK019513 | NM_212445 | NP_997610
Il1r2	0.411857	NM_010555 | NM_010555 | NP_034685
Olfr157	0.411825	NM_019475 | NM_019475 | NP_062348
Ecel1	0.41175	NM_021306 | NM_021306 | NP_067281
Flrt3	0.411656	AK017456 | NM_001172160 | NM_178382 | NP_001165631 | NP_848469
Fbxo32	0.411604	NM_026346 | NM_026346 | NP_080622
Ascl2	0.411524	NM_008554 | NM_008554 | NP_032580
1700029N11Rik	0.411457	AK006512
Abpd	0.411394	AF272844 | NM_001009952 | NP_001009952
STAT3	0.411328	U08378 | NM_011486 | NM_213659 | NM_213660 | NP_035616 | NP_998824 | NP_998825
Chst1	0.411235	NM_023850 | NM_023850 | NP_076339
Itk	0.411045	NM_010583 | NM_010583 | NP_034713
Abcc9	0.411006	NM_021041 | NM_001044720 | NM_011511 | NM_021041 | NM_021042 | NP_001038185 | NP_035641 | NP_066378 | NP_066379
Xrn1	0.410819	NM_011916 | NM_011916 | NP_036046
Serpina6	0.410799	NM_007618 | NM_007618 | NP_031644
Cpt1c	0.410722	AK020101 | NM_153679 | NP_710146
V1rb4	0.410615	AF291492
Olfr32	0.410589	X89678
Luzp1	0.41048	L49344 | NM_024452 | NP_077772
Gcgr	0.410407	NM_008101 | NM_008101 | NP_032127
Gfra1	0.410248	NM_010279 | NM_010279 | NP_034409
Prkag1	0.410074	NM_016781 | NM_016781 | NP_058061
Kcnip1	0.40996	AK014313 | NM_001190885 | NM_001190886 | NM_027398 | NP_001177814 | NP_001177815 | NP_081674
Gtl2	0.409817	Y13832
Ropn1	0.409812	AF178531 | NM_030744 | NP_109669
Snhg7	0.409795	AK011283 | NR_024068
Slc22a21	0.409679	NM_019723 | NM_019723 | NP_062697
Sdccag10	0.409631	AK014025
Rab3d	0.409591	AF263365 | NM_031874 | NP_114080
Gars	0.409519	U64446 | NM_180678 | NP_851009
Spryd3	0.409449	BC008150 | NM_001033277 | NP_001028449
Cacna2d3	0.409393	NM_009785 | NM_009785 | NP_033915
Slc6a4	0.409277	NM_010484 | NM_010484 | NP_034614
RPS23	0.409263	NM_024175 | NM_024175 | NP_077137
Map1lc3a	0.409237	BC010596 | NM_025735 | NP_080011
Lnx1	0.409229	NM_010727 | NM_001159577 | NM_001159578 | NM_001159579 | NM_001159580 | NM_010727 | NP_001153049 | NP_001153050 | NP_001153051 | NP_001153052 | NP_034857
Expi	0.409108	NM_007969 | NM_007969 | NP_031995
Slc17a7	0.408873	AK013664 | NM_182993 | NP_892038
1700015C17Rik	0.408861	AK005987
Dnmt3l	0.408719	AF220524 | NM_001081695 | NM_019448 | NP_001075164 | NP_062321
Ckmt1	0.408639	NM_009897 | NM_009897 | NP_034027
Cpsf4	0.408503	AF033201 | NM_178576 | NP_848671
Gsta2	0.408458	NM_008182 | NM_008182 | NP_032208
Nipbl	0.408442	AK016861 | NM_027707 | NM_201232 | NP_081983 | NP_957684
Slc44a3	0.408244	BC010552 | NM_145394 | NP_663369
Bhlhb5	0.408168	NM_021560
Frg1	0.408152	NM_013522 | NM_013522 | NP_038550
Baat	0.40812	NM_007519 | NM_007519 | NP_031545
2310043J07Rik	0.408076	AK009780 | NM_027158 | NP_081434
Syngr3	0.408008	NM_011522 | NM_011522 | NP_035652
Rasd2	0.408005	AK015898 | NM_029182 | NP_083458
LOC664788	0.407937	AF241256
Tor1a	0.407935	AJ298841 | NM_144884 | NP_659133
U29423	0.407583	M12194
Itpr3	0.407522	M90088 | NM_080553 | NP_542120
Cap2	0.407514	NM_026056 | NM_026056 | NP_080332
LOC433406	0.407309	NM_011200
2010103J01Rik	0.407051	AK008306
Kcnj16	0.407031	AB016197 | NM_010604 | NP_034734
Rab33a	0.407024	NM_011228 | NM_011228 | NP_035358
Oit1	0.40696	U72677 | NM_146050 | NP_666162
Tmem16j	0.406875	AK017334
Ly6f	0.40685	NM_008530 | NM_008530 | NP_032556
Dennd2d	0.406745	BC008266 | NM_001093754 | NM_028110 | NP_001087223 | NP_082386
Large	0.406677	NM_010687 | NM_010687 | NP_034817
St8sia6	0.406402	AK005721 | NM_145838 | NP_665837
Atn1	0.406311	NM_007881
4631426J05Rik	0.406309	AF320786
Ski	0.406196	AK009316 | NM_011385 | NP_035515
1700020N01Rik	0.406179	AK006179 | NR_027968
4930478K11Rik	0.40614	AK019647
Clec4g	0.406123	AK016282 | NM_029465 | NP_083741
Lhx2	0.406058	NM_010710 | NM_010710 | NP_034840
Brwd2	0.405973	AK013701
Polg	0.40596	NM_017462 | NM_017462 | NP_059490
Hp1bp3	0.405888	X99642 | NM_001122896 | NM_001122897 | NM_010470 | NP_001116368 | NP_001116369 | NP_034600
Tdrd1	0.40572	NM_031387 | NM_001002238 | NM_001002240 | NM_001002241 | NM_031387 | NP_001002238 | NP_001002240 | NP_001002241 | NP_113564
Jak3	0.40563	NM_010589 | NM_001190830 | NM_010589 | NP_001177759 | NP_034719
Rps6ka5	0.405617	AK018114 | NM_153587 | NP_705815
Zfpm1	0.405536	NM_009569 | NM_009569 | NP_033595
Kif3a	0.405534	NM_008443 | NM_008443 | NP_032469
Clk1	0.405525	NM_009905 | NM_001042634 | NP_001036099 | NR_027853 | NR_027854
Krt23	0.405391	NM_033373 | NM_033373 | NP_203537
Abcg5	0.405335	NM_031884 | NM_031884 | NP_114090
Dck	0.405261	NM_007832 | NM_007832 | NP_031858
F11	0.404984	AF356627 | NM_028066 | NP_082342
Gkn2	0.404958	NM_025467 | NM_025467 | NP_079743
4930510E17Rik	0.404943	AK015742 | XM_003084781 | XM_003086727 | XP_003084829 | XP_003086775
Ptprz1	0.404854	BC002298 | NM_001081306 | NP_001074775
Ankrd17	0.404614	NM_030886 | NM_030886 | NM_198010 | NP_112148 | NP_932127
Stt3a	0.404577	NM_008408 | NM_008408 | NP_032434
OTX2	0.404445	X68884 | NM_144841 | NP_659090
Tnnt1	0.404438	NM_011618 | NM_011618 | NP_035748
4930430F21Rik	0.404347	AK015252
2610017I09Rik	0.404342	AK011437 | NR_027826
Atp2b2	0.404327	NM_009723 | NM_001036684 | NM_009723 | NP_001031761 | NP_033853
Pcdhb3	0.404323	AF326296 | NM_053128 | NP_444358
Map3k7ip2	0.404186	BC004813
Brca1	0.404168	U36475 | NM_009764 | NP_033894
Foxq1	0.404114	NM_008239 | NM_008239 | NP_032265
Stx7	0.403989	NM_016797 | NM_016797 | NP_058077
Klrd1	0.403976	NM_010654 | NM_010654 | NP_034784
Rpsa	0.403946	NM_011029 | NM_011029 | NP_035159
Stau2	0.403896	NM_025303 | NM_001111272 | NM_025303 | NP_001104742 | NP_079579
Fabp4	0.403829	K02109 | NM_024406 | NP_077717
Rabep1	0.40381	NM_019400 | NM_019400 | NP_062273
Dnajb10	0.403726	NM_020266
2810032G03Rik	0.403614	AK012851 | NR_015579
Mt1	0.403503	NM_013602 | NM_013602 | NP_038630
Mmd2	0.403426	AK015833 | NM_175217 | NP_780426
Ngb	0.403315	AJ245945 | NM_022414 | NP_071859
Apob	0.403077	X15191 | NM_009693 | NP_033823
Sfrs16	0.40303	NM_016680
Ap3b2	0.402839	AB030202 | NM_021492 | NP_067467
2310040A07Rik	0.402712	AK009710
Ndufa6	0.402652	NM_025987 | NM_025987 | NP_080263
Calr3	0.402536	AK006582 | NM_028500 | NM_029782 | NP_082776 | NP_084058
Cacnb3	0.402473	NM_007581 | NM_001044741 | NM_007581 | NP_001038206 | NP_031607
Syp	0.402382	NM_009305 | NM_009305 | NP_033331
Npy2r	0.402335	NM_008731 | NM_008731 | NP_032757
Igh-V11	0.402334	D00078
Glrb	0.402212	U09399 | NM_010298 | NP_034428
Pdxk	0.402193	AK009645 | NM_172134 | NP_742146
Mgst3	0.402191	NM_025569 | NM_025569 | NP_079845
Pfkm	0.402115	AF249894 | NM_001163487 | NM_001163488 | NM_021514 | NP_001156959 | NP_001156960 | NP_067489
Svop	0.40207	AK003981 | NM_026805 | NP_081081
2310016F22Rik	0.402003	AK009386
BC020489	0.402001	BC002245
Rnf31	0.40195	AJ250189 | NM_194346 | NP_919327
Sult2b1	0.401937	NM_017465 | NM_017465 | NP_059493
Ccdc136	0.401926	BC006583 | NM_001201378 | NM_145574 | NP_001188307 | NP_663549
Smarcc2	0.401893	AK013190 | NM_001114096 | NM_001114097 | NM_198160 | NP_001107568 | NP_001107569 | NP_937803
Aqp9	0.40189	AB037180 | NM_022026 | NP_071309
Cxcr6	0.401815	AF305709 | NM_030712 | NP_109637
Msi2	0.401813	AB056103 | NM_054043 | NP_473384
Art1	0.40181	AK009927 | NM_009710 | NP_033840
Pgm2l1	0.401634	AK016437 | NM_027629 | NP_081905
Chst5	0.401624	NM_019950 | NM_019950 | NP_064334
Ankrd47	0.401595	NM_030697
Il2rb	0.401391	NM_008368 | NM_008368 | NP_032394
1700011I03Rik	0.401269	AK005868 | NM_029290 | NP_083566
Nell2	0.401254	NM_016743 | NM_016743 | NP_058023
Spnb3	0.401204	AF026489 | NM_021287 | NP_067262
A230083H22Rik	0.40118	AK018172
Prr8	0.401035	AK014289
Trim16	0.400962	AF220134 | NM_053169 | NP_444399
A030009H04Rik	0.400944	NM_020591 | NR_027827
Bmp4	0.400915	NM_007554 | NM_007554 | NP_031580
Nfx1	0.400805	X80435 | NM_023739 | NP_076228
Twf2	0.400659	NM_011876 | NM_011876 | NP_036006
Marco	0.400545	NM_010766 | NM_010766 | NP_034896
Eps8	0.400517	NM_007945 | NM_007945 | NP_031971
Ahnak	0.400426	BC006892 | NM_001039959 | NM_009643 | NP_001035048 | NP_033773
Ttyh1	0.400388	NM_021324 | NM_001001454 | NM_001109765 | NM_021324 | NP_001001454 | NP_001103235 | NP_067299
PRPSAP1	0.400299	AK011290 | NM_026364 | NP_080640
Zfp180	0.400267	AK009725 | NM_001045486 | NP_001038951
Myoc	0.400264	NM_010865 | NM_010865 | NP_034995
1700054O13Rik	0.400227	NM_026096 | NM_026096 | NP_080372
Camk2n2	0.400114	AK013788 | NM_028420 | NP_082696
Rbl1	0.40007	U27177 | NM_001139516 | NM_011249 | NP_001132988 | NP_035379
Txnrd1	0.400043	NM_015762 | NM_001042513 | NM_001042514 | NM_001042523 | NM_015762 | NP_001035978 | NP_001035979 | NP_001035988 | NP_056577
Trav4d-2	0.400034	AF259073
Kynu	0.40002	AK014484 | NM_027552 | NP_081828
Zfhx4	0.399772	AB024499 | NM_030708 | NP_109633
Tnfrsf19	0.399731	NM_013869 | NM_001164155 | NM_013869 | NP_001157627 | NP_038897
Asphd2	0.399726	AK013495 | NM_028386 | NP_082662
Prlr	0.399522	NM_008932 | NM_011169 | NP_035299
Pex2	0.399464	NM_021483
Lmtk2	0.399191	AK013633 | NM_001081109 | NP_001074578
Phf17	0.399187	AK021317 | NM_001130184 | NM_001130185 | NM_001130186 | NM_172303 | NP_001123656 | NP_001123657 | NP_001123658 | NP_758507
Clstn2	0.399179	AJ278069 | NM_022319 | NP_071714
Gfap	0.39914	K01347 | NM_001131020 | NM_010277 | NP_001124492 | NP_034407
Rasal1	0.399054	NM_013832 | NM_013832 | NP_038860
Cyp11a1	0.399024	NM_019779 | NM_019779 | NP_062753
Actn1	0.398881	BC003232 | NM_134156 | NP_598917
Hspa1l	0.398844	NM_013558 | NM_013558 | NP_038586
Lck	0.398843	X03533 | NM_001162432 | NM_001162433 | NM_010693 | NP_001155904 | NP_001155905 | NP_034823
Ccdc11	0.398765	AK016821 | NM_028948 | NP_083224 | NR_029424
Fmo5	0.398704	AK017179 | NM_001161763 | NM_001161765 | NM_010232 | NP_001155235 | NP_001155237 | NP_034362
Slc4a1ap	0.398641	AF035526 | NM_009206 | NP_033232
Ccl6	0.398608	NM_009139 | NM_009139 | NP_033165
Trfr2	0.398574	NM_015799 | NM_015799 | NP_056614
Ggtl3	0.398475	BC005772
Sult4a1	0.398452	NM_013873 | NM_013873 | NP_038901
Ccdc109a	0.398451	AK008216 | NM_001033259 | NP_001028431
D730045B01Rik	0.398356	AK006454 | XM_976855 | XM_991062 | XP_981949 | XP_996156
A930001N09Rik	0.398351	AK020796 | NM_029870 | NP_084146
Ntsr2	0.398318	NM_008747 | NM_008747 | NP_032773
Reln	0.398307	NM_011261 | NM_011261 | NP_035391
Smad7	0.398283	NM_008543 | NM_001042660 | NP_001036125
Il1r1	0.398256	NM_008362 | NM_001123382 | NM_008362 | NP_001116854 | NP_032388
Rpl3l	0.398216	NM_025425 | NM_001163945 | NM_025425 | NP_001157417 | NP_079701
Dhrs7c	0.398202	AK003267 | NM_001013013 | NP_001013031
Pdcl2	0.398075	NM_023508 | NM_023508 | NP_075997
Rasip1	0.397943	AK003910 | NM_028544 | NP_082820
Trpm2	0.397892	AJ344343 | NM_138301 | NP_612174
Hrk	0.397884	NM_007545 | NM_007545 | NP_031571
Nfil3	0.39758	NM_017373 | NM_017373 | NP_059069
Paqr4	0.397576	AB041564 | NM_023824 | NP_076313
Plrg1	0.397477	NM_016784 | NM_016784 | NP_058064
HPCA	0.397301	NM_010471 | NM_001130419 | NM_010471 | NP_001123891 | NP_034601
Fgf13	0.397174	NM_010200 | NM_010200 | NP_034330
Riok1	0.397102	BC006884 | NM_024242 | NP_077204
Cadm3	0.39692	AF195662 | NM_053199 | NP_444429
4930488B01Rik	0.396916	AK015642
Entpd1	0.396907	AK011895 | NM_009848 | NP_033978
Smc3	0.396905	NM_007790 | NM_007790 | NP_031816
Jarid1b	0.396836	AK008164
Vav3	0.396819	NM_020505 | NM_020505 | NM_146139 | NP_065251 | NP_666251
Soat2	0.396816	NM_011433 | NM_146064 | NP_666176
Lbp	0.396766	NM_008489 | NM_008489 | NP_032515
Slc1a3	0.396727	U75378 | NM_148938 | NP_683740
Fbxo31	0.396688	AB041586 | NM_133765 | NP_598526
BC026782	0.396619	NM_015780 | NM_001025575 | NP_001020746
Jakmip2	0.396582	AK018295 | NM_001163637 | NP_001157109
Itgb1bp3	0.396531	AK009352 | NM_027120 | NP_081396
Kcna1	0.396389	NM_010595 | NM_010595 | NP_034725
Glycam1	0.396217	M93428 | NM_008134 | NP_032160
Hivep2	0.396202	NM_010437 | NM_010437 | NP_034567
Prkcb1	0.39606	NM_008855
Zfp652	0.396013	BC002310 | NM_201609 | NP_963903
Chrna9	0.395964	AK010496 | NM_001081104 | NP_001074573
Tmem35	0.395947	NM_026239 | NM_026239 | NP_080515
Prss32	0.395936	AK008023 | NM_027220 | NP_081496
Ucp1	0.395884	NM_009463 | NM_009463 | NP_033489
P2ry13	0.395593	AK008013 | NM_028808 | NP_083084
8430415E04Rik	0.395573	AK018414
Fgf5	0.395362	NM_010203 | NM_010203 | NP_034333
Rnf146	0.395131	NM_026518 | NM_001110196 | NM_001110197 | NM_001110198 | NM_026518 | NP_001103666 | NP_001103667 | NP_001103668 | NP_080794
Tceal7	0.395013	AK003800 | NM_001127169 | NP_001120641
Ubl3	0.395003	NM_011908 | NM_011908 | NP_036038
Jmjd3	0.394647	AK006879
Casp7	0.394583	NM_007611 | NM_007611 | NP_031637
Mxd1	0.394336	NM_010751 | NM_010751 | NP_034881
Trp53	0.394331	NM_011640 | NM_001127233 | NM_011640 | NP_001120705 | NP_035770
Phactr1	0.394304	NM_021439 | NM_001005740 | NM_001005748 | NM_198419 | NP_001005740 | NP_001005748 | NP_940811
Nup205	0.394205	AK014419 | NM_027513 | NP_081789
1700026F02Rik	0.393895	AK006380
Syn2	0.393847	NM_013681 | NM_001111015 | NM_013681 | NP_001104485 | NP_038709
1700025E21Rik	0.393697	AK006038 | NM_027073 | NM_029373 | NP_081349 | NP_083649
Kctd4	0.393575	NM_026214 | NM_026214 | NP_080490
Txndc9	0.393552	AK002893 | NM_172054 | NP_742051
Zfp14	0.393513	M20758 | NM_011748 | NM_178733 | NP_035878 | NP_848848
Irg1	0.393453	L38281 | NM_008392 | NP_032418
Slc6a1	0.393422	M92378 | NM_178703 | NP_848818
Kcnj4	0.393217	U11075 | NM_008427 | NP_032453
2210421G13Rik	0.393207	AK018646
Tbc1d8	0.393066	NM_018775 | NM_018775 | NP_061245
Cpvl	0.392989	AK017087 | NM_027749 | NP_082025
Rgs17	0.392874	NM_019958 | NM_001161822 | NM_019958 | NP_001155294 | NP_064342
Anapc4	0.392793	AK011994 | NM_024213 | NP_077175
Pctk1	0.392693	NM_011049
Cit	0.392678	AF086824 | NM_007708 | NP_031734
2310047D07Rik	0.392553	AK009869 | XR_104959 | XR_107763
Pdlim7	0.39254	NM_026131 | NM_001114087 | NM_001114088 | NM_026131 | NP_001107559 | NP_001107560 | NP_080407
Ncstn	0.392207	NM_021607 | NM_021607 | NP_067620
2310014F06Rik	0.392204	AK009335 | XR_105151 | XR_107937
Cd83	0.392066	NM_009856 | NM_009856 | NP_033986
F12	0.392063	NM_021489 | NM_021489 | NP_067464
Tnmd	0.392039	AF191768 | NM_022322 | NP_071717
Rorc	0.392036	NM_011281 | NM_011281 | NP_035411
SF1	0.39201	NM_011750 | NM_001110791 | NM_011750 | NP_001104261 | NP_035880
Taz	0.391973	BC015305 | NM_001173547 | NM_181516 | NP_001167018 | NP_852657 | NR_033394 | NR_033395
THBS4	0.391971	NM_011582 | NM_011582 | NP_035712
Prss21	0.391907	NM_020487 | NM_020487 | NP_065233
Syt1	0.391846	NM_009306 | NM_009306 | NP_033332
Rgs9	0.3918	NM_011268 | NM_001165934 | NM_011268 | NP_001159406 | NP_035398
St8sia4	0.39177	NM_009183 | NM_001159745 | NM_009183 | NP_001153217 | NP_033209
Cdh11	0.391756	NM_009866 | NM_009866 | NP_033996
Spink2	0.391708	AK005709 | NM_183284 | NP_899107
Rps6kb1	0.391618	AK012045 | NM_001114334 | NM_028259 | NP_001107806 | NP_082535
Rab6	0.391391	AB041575 | NM_001163663 | NM_024287 | NP_001157135 | NP_077249
Gip	0.391186	NM_008119 | NM_008119 | NP_032145
Purb	0.390892	NM_011221 | NM_011221 | NP_035351
Lce3f	0.390879	NM_033175
Dusp1	0.390875	NM_013642 | NM_013642 | NP_038670
Nat8l	0.390719	AK004167 | NM_001001985 | NP_001001985
Lrrc23	0.390665	NM_013588 | NM_013588 | NP_038616
2610206B13Rik	0.390579	NM_026047
Psd	0.390525	AK003542 | NM_028627 | NP_082903
Cthrc1	0.390515	AK003674 | NM_026778 | NP_081054
Eif3i	0.390488	NM_018799 | NM_018799 | NP_061269
Drp2	0.390346	U43520 | NM_010078 | NP_034208
Phxr4	0.390319	NM_008835 | NR_028271
Usp13	0.390141	AJ250691 | NM_001013024 | NP_001013042
Birc5	0.390137	NM_009689 | NM_001012273 | NM_009689 | NP_001012273 | NP_033819
Bcl11b	0.390119	AK020296 | NM_001079883 | NM_021399 | NP_001073352 | NP_067374
Adam22	0.389725	AK013570 | NM_001007220 | NM_001007221 | NM_001098225 | NP_001007221 | NP_001007222 | NP_001091695
Dok1	0.389628	NM_010070 | NM_010070 | NP_034200
Rag2	0.389598	NM_009020 | NM_009020 | NP_033046
Olfr93	0.389481	AL078630
A2bp1	0.389424	AK005186
1600014K23Rik	0.389421	AK005459 | NM_028046 | NP_082322
Ckmt2	0.389379	AK009042 | NM_198415 | NP_940807
Egln2	0.389365	AF340231 | NM_053208 | NP_444438
St6galnac4	0.389261	NM_011373 | NM_011373 | NP_035503
Irx3	0.389132	NM_008393 | NM_008393 | NP_032419
4930548G07Rik	0.389075	AB041598
MGC109340	0.389	AK018307
Prpf40b	0.388999	NM_018786 | NM_018786 | NP_061256
Akt2	0.38899	NM_007434 | NM_001110208 | NM_007434 | NP_001103678 | NP_031460
Tex12	0.388896	NM_025687 | NM_025687 | NP_079963
Apba2	0.388881	L34676 | NM_007461 | NP_031487
MYL7	0.388855	NM_022879 | NM_022879 | NP_075017
Nfatc4	0.38881	AF283284 | NM_001168346 | NM_023699 | NP_001161818 | NP_076188
Cyp2d26	0.38874	NM_029562 | NM_029562 | NP_083838
Map2k1ip1	0.388707	NM_019920
4933430H15Rik	0.388566	AK016993 | NM_028971 | NP_083247
Vip	0.388543	Z31361 | NM_011702 | NP_035832
Rbpms	0.388525	AF148511 | NM_001042674 | NM_001042675 | NM_019733 | NP_001036139 | NP_001036140 | NP_062707
C330021H03Rik	0.388511	AK021214
Insl6	0.388435	NM_013754 | NM_013754 | NP_038782
Nat13	0.388434	AK013287
4930452G13Rik	0.388416	AK015444 | XR_105635 | XR_106879
Klhl22	0.388199	AK012046 | NM_145479 | NP_663454
Tm4sf4	0.388173	Z47778 | NM_145539 | NP_663514
Stx8	0.388147	NM_018768 | NM_018768 | NP_061238
Entpd2	0.388045	NM_009849 | NM_009849 | NP_033979
Igbp1	0.387989	L31652 | NM_008784 | NP_032810
LOC501619	0.387935	AK019405
BC004022	0.387655	NM_030563
Col5a2	0.387548	NM_007737 | NM_007737 | NP_031763
Plcb2	0.387469	AF022802 | NM_177568 | NP_808236
LOC625853	0.387446	AF178753
1700040A12Rik	0.387366	AK018844
Gpsm2	0.387302	AK018084 | NM_029522 | NP_083798
Hexim2	0.387248	AK016624 | NM_001130515 | NM_001130516 | NM_027658 | NP_001123987 | NP_001123988 | NP_081934
Zfp346	0.387196	NM_012017 | NM_012017 | NP_036147
Gfer	0.387187	AF148688 | NM_023040 | NP_075527
Abcb11	0.387092	NM_021022 | NM_021022 | NP_066302
Tjp3	0.387052	NM_013769 | NM_013769 | NP_038797
Ccl5	0.387018	NM_013653 | NM_013653 | NP_038681
Ptprc	0.386943	NM_011210 | NM_001111316 | NM_011210 | NP_001104786 | NP_035340
1700025M24Rik	0.386896	AK006359
Banp	0.386883	NM_016812 | NM_001110100 | NM_016812 | NP_001103570 | NP_058092
Caln1	0.386809	NM_021371 | NM_021371 | NM_181045 | NP_067346 | NP_851388
Adcyap1r1	0.386797	NM_007407 | NM_001025372 | NM_007407 | NP_001020543 | NP_031433
2810403G07Rik	0.386751	AK012974
Ccl9	0.386748	NM_011338 | NM_011338 | NP_035468
Mthfd1	0.386662	BC008523 | NM_138745 | NP_620084
Cnih2	0.386637	NM_009920 | NM_009920 | NP_034050
Cpn1	0.38661	AB021969 | NM_030703 | NP_109628
3110035E14Rik	0.386581	AK014123 | NM_178399 | NP_848486
Klk1b11	0.386462	M18589 | NM_010640 | NP_034770
Kcnk2	0.386358	NM_010607 | NM_001159850 | NM_010607 | NP_001153322 | NP_034737 | NR_027627
Cbln3	0.3863	NM_019820 | NM_019820 | NP_062794
1700001J11Rik	0.386231	AK005601
1110032A03Rik	0.386222	AJ250230 | NM_023483 | NP_075972
Tpm3	0.386112	NM_022314 | NM_022314 | NP_071709
4930487D11Rik	0.386101	AK019659
Enpp2	0.386037	NM_015744 | NM_001136077 | NM_015744 | NP_001129549 | NP_056559
Msra	0.386023	BC014738 | NM_026322 | NP_080598
Ak5	0.386017	AB060081 | NM_001081277 | NP_001074746
2700081L22Rik	0.385984	AK012547 | XR_106265 | XR_107593
Calb2	0.385885	X73985 | NM_007586 | NP_031612
Prkab1	0.38582	AF108215 | NM_031869 | NP_114075
Lipe	0.385704	NM_010719 | NM_001039507 | NM_010719 | NP_001034596 | NP_034849
Antxr2	0.385621	BC003908 | NM_133738 | NP_598499
Rims1	0.385527	AK021118 | NM_001012623 | NM_001012624 | NM_001012625 | NM_053270 | NM_183018 | NP_001012641 | NP_001012642 | NP_001012643 | NP_444500 | NP_898839
LOC499856	0.385449	NM_026271
Fgfrl1	0.385401	AF321300 | NM_001164259 | NM_054071 | NP_001157731 | NP_473412
St8sia3	0.385338	NM_009182 | NM_009182 | NP_033208
Ormdl3	0.385274	NM_025661 | NM_025661 | NP_079937
Wfs1	0.385168	NM_011716 | NM_011716 | NP_035846
Atg7	0.385161	AK007484 | NM_028835 | NP_083111
Lars	0.385138	BC006060 | NM_134137 | NP_598898
Slc9a3r2	0.385118	AB026489 | NM_023055 | NM_023449 | NP_075542 | NP_075938
Stx18	0.385099	AK007700 | NM_026959 | NP_081235
1110007C09Rik	0.385088	AK003526 | NM_026738 | NP_081014
Sprr2b	0.385058	NM_011469
5033428B15Rik	0.385024	AK017199
1700048J15Rik	0.384952	AK006729
Ptpmt1	0.384951	AK012674 | NM_025576 | NP_079852
2410005O16Rik	0.384933	NM_025476
Cplx2	0.3848	NM_009946 | NM_009946 | NP_034076
Dolpp1	0.384552	NM_020329 | NM_020329 | NP_065062
4930415O20Rik	0.38437	AK015155 | NM_001201322 | NP_001188251 | XM_128114 | XM_912033 | XP_128114 | XP_917126
Gabra6	0.384332	NM_008068 | NM_001099641 | NM_008068 | NP_001093111 | NP_032094
Ereg	0.384255	NM_007950 | NM_007950 | NP_031976
1810064F22Rik	0.384193	AK007952 | NR_027981
BC029169	0.384156	BC011274
Klra16	0.384106	AY026324 | NM_013794 | NP_038822
Asrgl1	0.384038	AK010381 | NM_025610 | NP_079886
Hlcs	0.383843	AB066227 | NM_139145 | NP_631884
Gata6	0.383834	AF179425 | NM_010258 | NP_034388
4933400E14Rik	0.383798	AK016590
2900055J20Rik	0.383787	AK013700 | XM_003085224 | XP_003085272
Ctdp1	0.383683	AK016213 | NM_026295 | NP_080571
POLR2H	0.383664	BC002306 | NM_145632 | NP_663607
Arhgef10	0.383651	BC006842 | NM_001037736 | NM_172751 | NP_001032825 | NP_766339
4930517L18Rik	0.383583	AK019682
Atxn10	0.383545	NM_016843 | NM_016843 | NP_058539
Pitrm1	0.383522	BC006917 | NM_145131 | NP_660113
Tcba1	0.383361	AK018248
Cog1	0.383219	NM_013581 | NM_013581 | NP_038609
BC013529	0.383206	BC013529 | NM_145418 | NP_663393
4930509J09Rik	0.383173	AK015737
Pycr1	0.383142	BC006727 | NM_144795 | NP_659044
Dock11	0.382901	AK017170 | NM_001009947 | NP_001009947
2900060B14Rik	0.382888	AK019334
Diras2	0.382648	AK019341 | NM_001024474 | NP_001019645
2310015K22Rik	0.382637	AK009366 | XM_001473304 | XP_001473354
Tox	0.382625	AK005704 | NM_145711 | NP_663757
Myf6	0.382525	NM_008657 | NM_008657 | NP_032683
Gtf2i	0.382491	NM_010365 | NM_001080746 | NM_001080747 | NM_001080748 | NM_001080749 | NM_010365 | NP_001074215 | NP_001074216 | NP_001074217 | NP_001074218 | NP_034495
Wbscr22	0.382437	NM_025375 | NM_025375 | NP_079651
Atf7ip	0.382419	NM_019426 | NM_019426 | NP_062299
Ranbp9	0.382415	NM_019930 | NM_019930 | NP_064314
A330049M08Rik	0.38237	BC005730 | NM_001168498 | NM_001168500 | NM_145555 | NM_181047 | NP_001161970 | NP_001161972 | NP_663530 | NP_851390 | NR_033135
2900009J20Rik	0.382355	AK013507
Plat	0.382332	NM_008872 | NM_008872 | NP_032898
1810049I09Rik	0.382311	AK007845
Brap	0.382308	AF321921 | NM_028227 | NP_082503
D430041D05Rik	0.382061	AK020682 | NM_001033347 | NP_001028519
Hal	0.38203	NM_010401 | NM_010401 | NP_034531
Hk1	0.38193	L16948 | NM_001146100 | NM_010438 | NP_001139572 | NP_034568
Flt3l	0.381865	NM_013520
Extl2	0.381839	NM_021388 | NM_001163514 | NM_001163515 | NM_021388 | NP_001156986 | NP_001156987 | NP_067363
Sycn	0.381777	AK003083 | NM_026716 | NP_080992
8030423J24Rik	0.381776	AK020194 | XM_001474002 | XM_001478957 | XP_001474052 | XP_001479007
Zfp27	0.381767	AB010321 | NM_001037707 | NM_011754 | NP_001032796 | NP_035884
Zmym1	0.381723	NM_026670 | NM_026670 | NP_080946
Zfp710	0.381676	AK017247 | NM_001145999 | NM_001146000 | NM_175433 | NP_001139471 | NP_001139472 | NP_780642
3300005D01Rik	0.381641	AK019455
3100002J23Rik	0.381629	AK013920
2810432D09Rik	0.38146	AJ293897 | NM_027278 | NP_081554
Rb1cc1	0.381403	AB050017 | NM_009826 | NP_033956
Armc2	0.381354	AK011447 | NM_001034858 | NP_001030030
B3gnt3	0.381314	AY037785 | NM_028189 | NP_082465
Cyp39a1	0.381236	NM_018887 | NM_018887 | NP_061375
Phtf2	0.381076	AK004246 | NM_172992 | NP_766580
Srgap2	0.381073	U40752 | NM_001081011 | NP_001074480
Hsd17b3	0.381061	NM_008291 | NM_008291 | NP_032317
Nrbp1	0.380887	AF302138 | NM_147201 | NP_671734
Kndc1	0.38082	AK010466 | NM_177261 | NP_796235
Nr4a2	0.380793	NM_013613 | NM_001139509 | NM_013613 | NP_001132981 | NP_038641
Actl6b	0.38076	NM_031404 | NM_031404 | NP_113581
Lypd1	0.380649	AB041649 | NM_145100 | NP_659568
Ctrl	0.380569	NM_023182 | NM_023182 | NP_075671
Pmch	0.380486	AK020723 | NM_029971 | NP_084247
Tagln3	0.380467	NM_019754 | NM_019754 | NP_062728
H2-T3	0.380369	X16209
Gsbs	0.380344	NM_011153 | NM_011153 | NP_035283
Spock3	0.38029	AJ278998 | NM_023689 | NP_076178
Wfdc15b	0.380219	AF276974 | NM_001045554 | NM_138685 | NP_001039019 | NP_619626
Dkk1	0.380203	NM_010051 | NM_010051 | NP_034181
S100a9	0.380143	NM_009114 | NM_009114 | NP_033140
Shank3	0.379998	NM_021423 | NM_021423 | NP_067398
Scd3	0.379966	NM_024450 | NM_024450 | NP_077770
Brd1	0.379826	AK004313 | NM_001033274 | NP_001028446
2610039C10Rik	0.379708	AK012762 | NM_025642 | NP_079918
Casp4	0.379702	NM_007609 | NM_007609 | NP_031635
4930555J06Rik	0.37955	AK016131
A230103L15Rik	0.379543	AK020709
Efnb3	0.379478	NM_007911 | NM_007911 | NP_031937
2010003J03Rik	0.379438	AK008070
9230112D13Rik	0.379338	AK020336 | XM_127665 | XM_910881 | XP_127665 | XP_915974
Trdn	0.379326	AK009816 | NM_029726 | NP_084002
Bbox1	0.379206	AY033514 | NM_130452 | NP_569719
Uchl1	0.379195	NM_011670 | NM_011670 | NP_035800
Grik2	0.37915	NM_010349 | NM_001111268 | NM_010349 | NP_001104738 | NP_034479
Pgm5	0.379054	AK020587 | NM_175013 | NP_778178
Tpsab1	0.378993	L00653 | NM_031187 | NP_112464 | NR_033521
1700104A03Rik	0.378739	AK007116
2310057J18Rik	0.378607	NM_026336
Cd48	0.378478	X17501 | NM_007649 | NP_031675
Tprkb	0.378453	AK007695 | NM_001170488 | NM_176842 | NP_001163959 | NP_789812
H1f0	0.378316	NM_008197 | NM_008197 | NP_032223
Scg2	0.378232	NM_009129 | NM_009129 | NP_033155
Actn4	0.378186	NM_021895 | NM_021895 | NP_068695
Stmn3	0.37813	NM_009133 | NM_009133 | NP_033159
LOC100044475	0.378129	NM_010879
6330527O06Rik	0.377777	BC004791 | NM_029530 | NP_083806
Ptges	0.377612	AB041997 | NM_022415 | NP_071860
Lcn4	0.377583	NM_010695 | NM_010695 | NP_034825
Rtn1	0.377531	AK002997 | NM_001007596 | NM_153457 | NP_001007597 | NP_703187
Cst6	0.377372	AK003744 | NM_028623 | NP_082899
Asb10	0.377211	AF398971 | NM_080444 | NP_536692
Ppp3ca	0.377193	J05479 | NM_008913 | NP_032939
Vps41	0.377063	BC005530 | NM_172120 | NP_742118
5430431A17Rik	0.377024	AK017368
Cdyl2	0.376942	AK015452 | NM_029441 | NP_083717
Abcc6	0.376926	NM_018795 | NM_018795 | NP_061265
LOC634171	0.376898	AE008684
Abhd1	0.37688	NM_021304 | NM_021304 | NP_067279 | NR_003522
2900046G09Rik	0.376875	BC003957
Nuak1	0.376825	AK020957 | NM_001004363 | NP_001004363
Sntb1	0.376808	NM_016667 | NM_016667 | NP_057876
1700026D11Rik	0.376757	AK006376
Pde1b	0.37671	NM_008800 | NM_008800 | NP_032826
2610207I05Rik	0.376627	AK011909
F2rl3	0.376514	NM_007975 | NM_007975 | NP_032001
Nes	0.376389	NM_016701 | NM_016701 | NP_057910
Tpr	0.376377	AY046504 | NM_133780 | NP_598541
Ube1x	0.376339	NM_009457
4930468A15Rik	0.376312	AK015525 | NM_001201395 | NP_001188324 | XM_135954 | XM_910434 | XP_135954 | XP_915527
Slc25a14	0.376286	NM_011398 | NM_001166450 | NM_011398 | NP_001159922 | NP_035528
2010003H20Rik	0.376213	AK008065
Fblim1	0.376165	X66903 | NM_001163256 | NM_133754 | NP_001156728 | NP_598515
Ank	0.376148	NM_020332 | NM_020332 | NP_065065
Ptch1	0.376088	AK020715 | NM_008957 | NP_032983
Scotin	0.376039	AK009225
Urod	0.375906	NM_009478 | NM_009478 | NP_033504
Slc28a2	0.37565	NM_021520
AP3M2	0.375624	AY039763 | NM_001122820 | NM_029505 | NP_001116292 | NP_083781
2610209A20Rik	0.375405	NM_026010
1700037F03Rik	0.375295	AK006620
RPS24	0.375273	NM_011297 | NM_011297 | NM_207634 | NM_207635 | NP_035427 | NP_997517 | NP_997518
Cdca7l	0.37524	BC006933 | NM_146040 | NP_666152
9130011E15Rik	0.375084	AK018607 | NM_198296 | NP_938038
Zfyve27	0.375024	AK008710 | NM_001164531 | NM_177319 | NP_001158003 | NP_796293
Fiz1	0.374976	NM_011813 | NM_001110328 | NM_001110329 | NM_001110330 | NM_011813 | NP_001103798 | NP_001103799 | NP_001103800 | NP_035943
Ndufs7	0.374831	BC013503 | NM_029272 | NP_083548
Tmem115	0.374802	NM_019704 | NM_019704 | NP_062678
Ccl20	0.37477	NM_016960 | NM_001159738 | NM_016960 | NP_001153210 | NP_058656
Hivep1	0.374764	NM_007772 | NM_007772 | NP_031798
Mov10l1	0.374717	NM_031260 | NM_031260 | NP_112550
Paip2b	0.374623	BC006742 | NM_146169 | NP_666281
5730557B15Rik	0.374513	AK017844
Pdlim5	0.374486	AB016586 | NM_001190852 | NM_001190853 | NM_001190854 | NM_001190855 | NM_001190856 | NM_001190857 | NM_019808 | NM_019809 | NM_022554 | NP_001177781 | NP_001177782 | NP_001177783 | NP_001177784 | NP_001177785 | NP_001177786 | NP_062782 | NP_062783 | NP_072048
MAPK8	0.374466	NM_016700 | NM_016700 | NP_057909
9430014N10Rik	0.37445	AK020418
Vsnl1	0.37429	NM_012038 | NM_012038 | NP_036168
Gdpd1	0.374277	AK011487 | NM_025638 | NP_079914
Tmod4	0.37426	NM_016712 | NM_016712 | NP_057921
Gdap10	0.374191	NM_010268 | XM_895068 | XP_900161
1810008N23Rik	0.374062	AK007385
Edg8	0.374059	BC012232
Tbxas1	0.374046	NM_011539 | NM_011539 | NP_035669
Hmmr	0.373887	NM_013552 | NM_013552 | NP_038580
Fcna	0.373837	NM_007995 | NM_007995 | NP_032021
Hyi	0.373807	AK020099 | NM_026601 | NP_080877 | NR_003946
NACA	0.373795	NM_013608 | NM_001113199 | NM_013608 | NP_001106670 | NP_038636
4931429I11Rik	0.373634	AK016487 | NM_001081121 | NP_001074590
5830433I10Rik	0.37362	AK017967
Asb4	0.373577	AF155355 | NM_023048 | NP_075535
LOC100044298	0.373552	NM_029385
Ppp1r14c	0.373517	AK018213 | NM_133485 | NP_597844
1700047F07Rik	0.373452	AK006706
Nr4a1	0.373445	NM_010444 | NM_010444 | NP_034574
Adipor2	0.373405	AK003228 | NM_197985 | NP_932102
Scrg1	0.373376	NM_009136 | NM_009136 | NP_033162
Ahi1	0.373145	AK005991 | NM_001177776 | NM_026203 | NP_001171247 | NP_080479
Irf4	0.373053	NM_013674 | NM_013674 | NP_038702
Cmya5	0.373029	AJ250188 | NM_023821 | NP_076310
Nope	0.372978	NM_020043
Nrxn3	0.372933	AJ006804 | NM_001198587 | NM_172544 | NP_001185516 | NP_766132
Kif1b	0.372756	AF090190 | NM_008441 | NM_207682 | NP_032467 | NP_997565
Ighv7-4	0.372574	M20463
Prpf18	0.372549	AK013280 | NM_026045 | NP_080321
Fmo1	0.372548	NM_010231 | NM_010231 | NP_034361
5730559C18Rik	0.372525	AK017848 | NM_028872 | NP_083148
Sgcd	0.372514	NM_011891 | NM_011891 | NP_036021
LOC674087	0.372309	AF290960
Myl3	0.372075	AK002312 | NM_010859 | NP_034989
Mgll	0.372054	NM_011844 | NM_001166249 | NM_001166250 | NM_001166251 | NM_011844 | NP_001159721 | NP_001159722 | NP_001159723 | NP_035974
Grid2ip	0.37204	AF099933 | NM_001159321 | NM_133355 | NP_001152793 | NP_579933
Exoc7	0.372002	NM_016857 | NM_001162872 | NM_016857 | NP_001156344 | NP_058553
Cds1	0.371792	AK014670 | NM_173370 | NP_775546
Itga7	0.37176	NM_008398 | NM_008398 | NP_032424
Matk	0.371746	NM_010768 | NM_010768 | NP_034898
2610008E11Rik	0.371638	AK011343 | NM_001004362 | NP_001004362
0610012D04Rik	0.371559	AK002586
Rapsn	0.371538	NM_009023 | NM_009023 | NP_033049
Pcdhb5	0.371472	AF326314 | NM_053130 | NP_444360
Ela3	0.371259	NM_026419
Pink1	0.371249	AF316872 | NM_026880 | NP_081156
Adamts8	0.371228	NM_013906 | NM_013906 | NP_038934
Pak1	0.371225	NM_011035 | NM_011035 | NP_035165
Stk25	0.371179	NM_021537 | NM_021537 | NP_067512
Asgr1	0.371138	NM_009714 | NM_009714 | NP_033844
Gba	0.370954	NM_008094 | NM_001077411 | NM_008094 | NP_001070879 | NP_032120
Nedd1	0.370949	NM_008682 | NM_008682 | NP_032708
Sacm1l	0.370919	AJ297526 | NM_030692 | NP_109617
Tnfrsf1b	0.370811	NM_011610 | NM_011610 | NP_035740
Foxf1a	0.370779	NM_010426 | NM_010426 | NP_034556
Specc1l	0.370705	AK016555 | NM_001145826 | NM_153406 | NP_001139298 | NP_700455
Napb	0.370624	NM_019627 | NM_019632 | NP_062606
Gas5	0.370539	NM_013525 | NR_002840
Spem1	0.370307	AK007080 | NM_028855 | NP_083131
Sprr2g	0.370248	NM_011473
Sfxn3	0.370224	BC012208 | NM_001178012 | NM_001178013 | NM_053197 | NP_001171483 | NP_001171484 | NP_444427
Zfp35	0.370166	NM_011755 | NM_011755 | NP_035885
Sacs	0.370115	NM_015788 | NM_172809 | NP_766397
4930511A08Rik	0.370093	AK019673
Spink12	0.370073	AK020352 | NM_030061 | NP_084337
F11r	0.370062	U89915 | NM_172647 | NP_766235
4930573C15Rik	0.36989	AK016288
Slc27a4	0.369819	AF072759 | NM_011989 | NP_036119
Tex9	0.369788	NM_009359 | NM_009359 | NP_033385
Helz	0.369766	AK020667 | NM_198298 | NP_938040
Cacna1c	0.369626	NM_009781 | NM_001159533 | NM_001159534 | NM_001159535 | NM_009781 | NP_001153005 | NP_001153006 | NP_001153007 | NP_033911
Klhl7	0.369514	AK012326 | NM_001161800 | NM_026448 | NP_001155272 | NP_080724
Tbr1	0.369226	NM_009322 | NM_009322 | NP_033348
Sez6l	0.369059	AF220355 | NM_019982 | NP_064366
GAD1	0.36905	NM_008077 | NM_008077 | NP_032103
Ppp1r1b	0.369	AF281662 | NM_144828 | NP_659077
Sprr2i	0.368939	NM_011471 | NM_011475 | NP_035605
P4ha2	0.368936	NM_011031 | NM_001136076 | NM_011031 | NP_001129548 | NP_035161
6030455H03Rik	0.36893	AK020071
1200009I06Rik	0.368911	AK004674 | NM_028807 | NP_083083
Arbp	0.368826	NM_007475
ORF19	0.36872	AK004209 | NM_001037757 | NM_026833 | NP_001032846 | NP_081109
[truncated: 12,616 more rows]
