# Supplementary material for: Nuclear respiratory factor 2 induces SIRT3 expression
Source: Aging Cell. 2015 Jun 24;14(5):818–25. doi: 10.1111/acel.12360 (PMC4568969; doi:10.1111/acel.12360)
Supplement: Supplementary file 5 [file acel0014-0818-sd5.xlsx]

## Sheet: Notes
Notes:
This file gives all input gene groups that were used for the PhylCRM-Lever sequence analysis, based on the genes with expression profiles most closely correlated to that of Sirt3
	Genes/probes with no corresponding refseq were not used
	Chromosomal begin/end coordinates refer to mouse genome build mm9
	All genes on list received equal weight (i.e. rank/correlation value was not used in analysis)
	Actual input files were formatted slightly differently (e.g. column headers were absent, gene names were omitted)
	"All" refers to input groups drawn from all genes; "Mito" refers to groups using only genes present in mouse MitoCarta
	All genes above single black line were used as top 25; all genes above double black line were used as top 50; all genes on list were used as top 100

## Sheet: Neocortex-All
Gene	Refseq	Begin	End	Chromosome	Strand
Sirt3	>NM_001127351	148057768	148077768	chr7	-
Ndufb3	>NM_025597	58633442	58653442	chr1	+
Tipin	>NM_025372	64119413	64139413	chr9	+
Tmem141	>NM_001040130	25467522	25487522	chr2	-
Edc4	>NM_181594	108394850	108414850	chr8	+
Syf2	>NM_026780	134476894	134496894	chr4	+
Fam173a	>NM_145410	25919229	25939229	chr17	-
H2afz /// LOC100504949	>NM_016750	137517562	137537562	chr3	+
Dapk2	>NM_010019	65996032	66016032	chr9	+
Prdx5	>NM_012021	6974135	6994135	chr19	-
1110034B05Rik	>NM_001037742	57453518	57473518	chr1	-
Mettl5	>NM_029280	69713661	69733661	chr2	-
Nae1	>NM_144931	107048508	107068508	chr8	-
Pnkp	>NM_021549	52102550	52122550	chr7	+
Naa20	>NM_026425	145719004	145739004	chr2	+
Apitd1	>NM_027263	148501659	148521659	chr4	-
Fgfr1op	>NM_201230	8348400	8368400	chr17	+
Slc35b3	>NM_134060	39042401	39062401	chr13	-
Grhpr	>NM_080289	44984282	45004282	chr4	+
Magoh	>NM_010760	107542417	107562417	chr4	+
Pus10	>NM_001033654	23555673	23575673	chr11	+
Mppe1	>NM_172630	67395484	67415484	chr18	-
Hsd11b1	>NM_001044751	195058554	195078554	chr1	-
Chrac1	>NM_053068	72910841	72930841	chr15	+
AU022870	>NM_177682	144765722	144785722	chr5	-
Atg4a	>NM_174875	137481455	137501455	chrX	+
Alkbh6	>NM_198027	31083771	31103771	chr7	+
Pyroxd1	>NM_183165	142284216	142304216	chr6	+
Wdr83	>NM_026399	87594645	87614645	chr8	-
Med31	>NM_026068	72019094	72039094	chr11	-
Lipt2	>NM_026010	107297786	107317786	chr7	+
Maea	>NM_021500	33668220	33688220	chr5	+
Fbxl5	>NM_178729	44163335	44183335	chr5	-
Armcx1	>NM_030066	131242527	131262527	chrX	+
Kbtbd5	>NM_028202	121676865	121696865	chr9	+
Psma5	>NM_011967	108049843	108069843	chr3	+
Ndufs1	>NM_145518	63213283	63233283	chr1	-
Tmem128	>NM_025480	38641613	38661613	chr5	+
Fap	>NM_007986	62402078	62422078	chr2	-
Sat1	>NM_009121	151640952	151660952	chrX	-
Tubgcp2	>NM_133755	147212165	147232165	chr7	-
G0s2	>NM_008059	195089382	195109382	chr1	-
2700094K13Rik	>NM_001033166	84500865	84520865	chr2	-
Gnl3	>NM_153547	31822275	31842275	chr14	-
Hnrpll	>NM_144802	80451674	80471674	chr17	-
Polr2c	>NM_009090	97371404	97391404	chr8	+
Pgm3	>NM_028352	86455434	86475434	chr9	-
Scg5	>NM_009162	113659248	113679248	chr2	-
Psmb6	>NM_008946	70328909	70348909	chr11	+
Trappc3	>NM_013718	125929648	125949648	chr4	+
Sytl2	>NM_001040085	97487208	97507208	chr7	+
Prpf38a	>NM_172697	108241932	108261932	chr4	-
Tmem216	>NM_026798	10620728	10640728	chr19	-
Zfp867	>NM_178417	59275976	59295976	chr11	-
Surf1	>NM_013677	26762050	26782050	chr2	-
Eif2b3	>NM_001111277	116682012	116702012	chr4	+
Rps25	>NM_024266	44205796	44225796	chr9	+
Nubpl	>NM_029760	53188732	53208732	chr12	+
Get4	>NM_026269	139718328	139738328	chr5	+
Spata24	>NM_027733	35811840	35831840	chr18	-
Ap4s1	>NM_021710	52781952	52801952	chr12	+
Ssna1	>NM_023464	25117938	25137938	chr2	-
Carkd	>NM_026995	11487601	11507601	chr8	+
Dmap1	>NM_023178	117344830	117364830	chr4	-
Inpp5k	>NM_008916	75434521	75454521	chr11	+
Pla2g4e	>NM_177845	120061071	120081071	chr2	-
Pop4	>NM_025390	39046367	39066367	chr7	-
Ccdc132	>NM_024260	3438404	3458404	chr6	+
Rabggtb	>NM_011231	153565023	153585023	chr3	-
Copz1	>NM_019817	103093348	103113348	chr15	+
Tctex1d2	>NM_025329	32409787	32429787	chr16	+
Tacc3	>NM_001040435	33990795	34010795	chr5	+
Park7	>NM_020569	150274030	150294030	chr4	-
Tmem147	>NM_027215	31504553	31524553	chr7	-
Snrpd1	>NM_009226	10607793	10627793	chr18	+
Pxmp3	>NM_008994	5566128	5586128	chr3	-
Lsm4	>NM_015816	73187129	73207129	chr8	+
Mpdu1	>NM_011900	69466144	69486144	chr11	-
Deb1	>NM_026794	121609506	121629506	chr9	+
Pcolce2	>NM_029620	95528046	95548046	chr9	+
Aimp1	>NM_007926	132336843	132356843	chr3	-
Acyp1	>NM_025421	86611385	86631385	chr12	-
Fam55d	>NM_172921	47960197	47980197	chr9	+
Orc6	>NM_019716	87813689	87833689	chr8	+
Nt5c	>NM_015807	115343128	115363128	chr11	-
Fam176a	>NM_145570	81981621	82001621	chr6	+
Tmem49	>NM_029478	86487324	86507324	chr11	-
Sag	>NM_009118	89690254	89710254	chr1	+
Aptx	>NM_001025444	40640220	40660220	chr4	-
Isoc2b	>NM_026158	4807781	4827781	chr7	-
Pdcd2l	>NM_026549	34971666	34991666	chr7	-
Pgm1	>NM_025700	64474188	64494188	chr5	+
Pdhb	>NM_024221	8995506	9015506	chr14	-
Zfp105	>NM_009544	122822195	122842195	chr9	+
Ifrd1	>NM_013562	40939751	40959751	chr12	-
Ifit2	>NM_008332	34615183	34635183	chr19	+
Zfp422	>NM_026057	116568995	116588995	chr6	-
Snrpd2	>NM_026943	19725186	19745186	chr7	+
Atp5c1	>NM_001112738	9992137	10012137	chr2	-
Parl	>NM_001005767	20292435	20312435	chr16	-

## Sheet: Neocortex-Mito
Gene	Refseq	Begin	End	Chromosome	Strand
Sirt3	>NM_001127351	148057768	148077768	chr7	-
Ndufb3	>NM_025597	58633442	58653442	chr1	+
Prdx5	>NM_012021	6974135	6994135	chr19	-
Ndufs1	>NM_145518	63213283	63233283	chr1	-
Surf1	>NM_013677	26762050	26782050	chr2	-
Nubpl	>NM_029760	53188732	53208732	chr12	+
Park7	>NM_020569	150274030	150294030	chr4	-
Nt5c	>NM_015807	115343128	115363128	chr11	-
Isoc2b	>NM_026158	4807781	4827781	chr7	-
Pdhb	>NM_024221	8995506	9015506	chr14	-
Atp5c1	>NM_001112738	9992137	10012137	chr2	-
Parl	>NM_001005767	20292435	20312435	chr16	-
Mrpl24	>NM_026591	87713465	87733465	chr3	+
Mrpl22	>NM_175001	57975162	57995162	chr11	+
Coq7	>NM_009940	125666827	125686827	chr7	-
Pmpcb	>NM_028431	21232977	21252977	chr5	+
Pstk	>NM_001039534	138504659	138524659	chr7	+
Mrpl18	>NM_026310	13098957	13118957	chr17	-
Idh3g	>NM_008323	71022236	71042236	chrX	-
Higd1a	>NM_019814	121757118	121777118	chr9	-
Clybl	>NM_029556	122570942	122590942	chr14	+
1110058L19Rik	>NM_026503	24002479	24022479	chr1	-
Aldh6a1	>NM_134042	85781900	85801900	chr12	-
Fahd1	>NM_023480	24977247	24997247	chr17	-
Hbxip	>NM_026774	107071937	107091937	chr3	+
Scp2	>NM_011327	107781104	107801104	chr4	-
Mrpl16	>NM_025606	11834904	11854904	chr19	+
1810035L17Rik	>NM_026958	88774861	88794861	chr12	+
Uxs1	>NM_026430	43874553	43894553	chr1	-
Cox7a2	>NM_009945	79597660	79617660	chr9	-
Mrpl39	>NM_017404	84725426	84745426	chr16	-
Dars2	>NM_172644	162990763	163010763	chr1	-
Mrps18c	>NM_026826	101217777	101237777	chr5	+
Mrpl20	>NM_025570	155167726	155187726	chr4	+
Grpel1	>NM_024478	36797833	36817833	chr5	+
Mtg1	>NM_199301	147313462	147333462	chr7	+
Osgepl1	>NM_028091	53360506	53380506	chr1	+
Slc25a18	>NM_001081048	120713785	120733785	chr6	+
Msra	>NM_026322	65064740	65084740	chr14	-
Mrpl48	>NM_198831	107721644	107741644	chr7	-
Glrx	>NM_053108	75967333	75987333	chr13	+
Fahd2a	>NM_029629	127260241	127280241	chr2	-
Pccb	>NM_025835	100925294	100945294	chr9	-
Rab24	>NM_009000	55413341	55433341	chr13	-
Cox6c	>NM_053071	35858001	35878001	chr15	-
Mrps28	>NM_025434	8913823	8933823	chr3	-
Ndufa6	>NM_025987	82174667	82194667	chr15	-
Ndufs3	>NM_026688	90734878	90754878	chr2	-
2310016M24Rik	>NM_183256	99546077	99566077	chr15	+
Stoml2	>NM_023231	43034256	43054256	chr4	-
Endog	>NM_007931	30017043	30037043	chr2	+
1500001M20Rik	>NM_026894	114977892	114997892	chr6	-
Mrps18b	>NM_025878	36043314	36063314	chr17	-
Hspe1	>NM_008303	55134991	55154991	chr1	+
Pnpt1	>NM_027869	29020750	29040750	chr11	+
Slc30a6	>NM_144798	74784971	74804971	chr17	+
Oxr1	>NM_130885	41611060	41631060	chr15	+
2310030N02Rik	>NM_001085493	10993351	11013351	chr4	-
Rars	>NM_025936	35638008	35658008	chr11	-
Ndufa2	>NM_010885	36894202	36914202	chr18	-
Timm10	>NM_013899	84657177	84677177	chr2	+
Bax	>NM_007527	52712268	52732268	chr7	-
Rps15a	>NM_170669	125249661	125269661	chr7	-
Fh1	>NM_010209	177545709	177565709	chr1	-
Slc25a16	>NM_175194	62373380	62393380	chr10	+
Atp5s	>NM_026536	70815948	70835948	chr12	+
Mmachc	>NM_025962	116370990	116390990	chr4	-
Nfu1	>NM_020045	86949897	86969897	chr6	+
Ndufa13	>NM_023312	72416457	72436457	chr8	-
Mrpl50	>NM_178603	49523955	49543955	chr4	-
Hscb	>NM_153571	111258760	111278760	chr5	-
Dhodh	>NM_020046	112122573	112142573	chr8	-
Coq3	>NM_172687	21796821	21816821	chr4	+
Ccbl2	>NM_173763	142354043	142374043	chr3	+
Mrpl3	>NM_053159	104945597	104965597	chr9	+
Ptpmt1	>NM_025576	90748207	90768207	chr2	-
Ccdc58	>NM_198645	36061770	36081770	chr16	+
Tk2	>NM_021028	106762436	106782436	chr8	-
Mrpl2	>NM_025302	46773196	46793196	chr17	+
Ndufb6	>NM_001033305	40216401	40236401	chr4	-
Cbr4	>NM_145595	63956580	63976580	chr8	+
Vdac3	>NM_011696	23694230	23714230	chr8	-
Mrps35	>NM_145573	146981291	147001291	chr6	+
Hint2	>NM_026871	43659317	43679317	chr4	-
Mrps23	>NM_024174	88007919	88027919	chr11	+
Ndufa5	>NM_026614	24467687	24487687	chr6	-
Maoa	>NM_173740	16186823	16206823	chrX	+
Immp2l	>NM_053122	41740676	41760676	chr12	+
Acot9	>NM_019736	151687042	151707042	chrX	+
Mrps34	>NM_023260	25022064	25042064	chr17	+
Tmem11	>NM_173453	60682534	60702534	chr11	-
Ndufa8	>NM_026703	35894812	35914812	chr2	-
Bckdhb	>NM_199195	83832387	83852387	chr9	+
Nthl1	>NM_008743	24759654	24779654	chr17	+
Tmem70	>NM_026392	16645271	16665271	chr1	+
Mrpl13	>NM_026759	55378867	55398867	chr15	-
Mrps33	>NM_001010930	39750935	39770935	chr6	-
Mrpl11	>NM_025553	4952314	4972314	chr19	+
Dus2l	>NM_025518	108525406	108545406	chr8	+
Slc25a33	>NM_027460	149138376	149158376	chr4	-

## Sheet: Cochlea-All
Gene	Reseq	Begin	End	Chromosome	Strand
Sirt3	>NM_001127351	148057768	148077768	chr7	-
Hist3h2a	>NM_178218	58758186	58778186	chr11	+
Orm1	>NM_008768	62995599	63015599	chr4	+
Tpra1	>NM_011906	88842244	88862244	chr6	+
Rnf152	>NM_178779	107243247	107263247	chr1	-
Rhoq	>NM_145491	87352450	87372450	chr17	+
Hnrnph3	>NM_001079824	62476597	62496597	chr10	-
Zfp51	>NM_009558	21577315	21597315	chr17	+
1300003B13Rik	>NM_198003	22551234	22571234	chr17	+
Phldb2	>NM_153412	45834491	45854491	chr16	-
Cldn11	>NM_008770	31038912	31058912	chr3	+
Slco1a4	>NM_030687	141794692	141814692	chr6	-
Fam69a	>NM_026062	108406052	108426052	chr5	-
Paqr3	>NM_198422	97530615	97550615	chr5	-
Cfh	>NM_009888	142069988	142089988	chr1	-
Prodh	>NM_011172	18079283	18099283	chr16	-
Pdgfc	>NM_019971	80830337	80850337	chr3	+
Mlxip	>NM_133917	123834827	123854827	chr5	+
BC006779	>NM_183162	180966732	180986732	chr2	-
Cry2	>NM_001113333	92264226	92284226	chr2	-
Mfap1a	>NM_026220	121322392	121342392	chr2	-
Hdac3	>NM_010411	38104642	38124642	chr18	-
Otor	>NM_020595	142894227	142914227	chr2	+
Gm10786	>NM_009124	46050345	46070345	chr13	-
Romo1	>NM_025946	155960079	155980079	chr2	+
Mapk4	>NM_172632	74214603	74234603	chr18	-
Zcchc18	>NM_001035509	133517693	133537693	chrX	+
Hnrpll	>NM_144802	80451674	80471674	chr17	-
Arfgap1	>NM_145760	180691973	180711973	chr2	+
Dnajc15	>NM_025384	78264724	78284724	chr14	-
Aldh6a1	>NM_134042	85781900	85801900	chr12	-
Fam107a	>NM_183187	9132290	9152290	chr14	-
Sp3	>NM_001018042	72808503	72828503	chr2	-
Zfp180	>NM_001045486	24856962	24876962	chr7	+
Slc25a20	>NM_020520	108554428	108574428	chr9	+
Slc7a8	>NM_016972	55390723	55410723	chr14	-
Gpatch1	>NM_026181	36093459	36113459	chr7	-
Nudt12	>NM_026497	59142745	59162745	chr17	-
Per1	>NM_011065	68902450	68922450	chr11	+
Lsmd1	>NM_030083	69199292	69219292	chr11	+
Gramd1a	>NM_027898	31926069	31946069	chr7	-
Kcnj10	>NM_001039484	174261340	174281340	chr1	+
Amph	>NM_175007	19030239	19050239	chr13	+
Zfp870	>NM_207245	33018548	33038548	chr17	-
Pgp	>NM_025954	24597417	24617417	chr17	+
Slc4a10	>NM_033552	61874596	61894596	chr2	+
Edc4	>NM_181594	108394850	108414850	chr8	+
Coq5	>NM_026504	115719710	115739710	chr5	+
Ttc30b	>NM_028235	75766519	75786519	chr2	-
Mfsd2a	>NM_029662	122628413	122648413	chr4	-
Nr2f1	>NM_010151	78328243	78348243	chr13	-
Hint2	>NM_026871	43659317	43679317	chr4	-
Clca5	>NM_178697	144752005	144772005	chr3	-
Nov	>NM_010930	54567482	54587482	chr15	+
Spag7	>NM_172561	70472795	70492795	chr11	-
Ndufs6	>NM_010888	73455903	73475903	chr13	-
Ficd	>NM_001010825	114175790	114195790	chr5	+
1810008A18Rik	>NM_133998	76968530	76988530	chr10	-
rp9	>NM_018739	22262767	22282767	chr9	-
Polr2i	>NM_027259	31007092	31027092	chr7	+
Ccdc72	>NM_183250	108974895	108994895	chr9	-
Rbm7	>NM_144948	48293410	48313410	chr9	-
Slc25a33	>NM_027460	149138376	149158376	chr4	-
Brpf1	>NM_030178	113247190	113267190	chr6	+
Pom121	>NM_148932	135860416	135880416	chr5	-
Ccdc32	>NM_199310	118845129	118865129	chr2	-
Pomgnt1	>NM_026651	115813199	115833199	chr4	+
Alg1	>NM_145362	5223713	5243713	chr16	+
Fahd1	>NM_023480	24977247	24997247	chr17	-
Thbd	>NM_009378	148223839	148243839	chr2	-
Zfp26	>NM_011753	20254401	20274401	chr9	-
Ier2	>NM_010499	87176751	87196751	chr8	-
5430437P03Rik	>NM_026636	73910766	73930766	chr8	+
Colec12	>NM_130449	9697645	9717645	chr18	+
Rab33b	>NM_016858	51277887	51297887	chr3	+
Cldn12	>NM_022890	5504873	5524873	chr5	-
Arid1b	>NM_001085355	4985073	5005073	chr17	+
Nr4a1	>NM_010444	101087292	101107292	chr15	+
Fam43a	>NM_177632	30589808	30609808	chr16	+
Lyrm5	>NM_133688	145149694	145169694	chr6	+
Ifnar1	>NM_010508	91475459	91495459	chr16	+
Ppp4r1	>NM_001114131	66122694	66142694	chr17	+
Ina	>NM_146100	47079187	47099187	chr19	+
LOC100504603 /// Raph1	>NM_001045513	60613609	60633609	chr1	-
Lect1	>NM_010701	80051977	80071977	chr14	-
Prickle2	>NM_001081146	92646178	92666178	chr6	-
Pan2	>NM_133992	127730390	127750390	chr10	+
Gm4596 /// Ube2d3	>NM_025356	135091722	135111722	chr3	+
Fam47e	>NM_001033478	92990562	93010562	chr5	+
Pin4	>NM_027181	99304803	99324803	chrX	+
Mrpl46	>NM_023331	85917975	85937975	chr7	-
Zfp551	>NM_001033820	12997840	13017840	chr7	-
Wbp2	>NM_016852	115938278	115958278	chr11	-
1110001J03Rik	>NM_025363	38474860	38494860	chr6	+
Slc47a1	>NM_026183	61181577	61201577	chr11	-
Hmgn3	>NM_026122	83030132	83050132	chr9	-
Pxmp3	>NM_008994	5566128	5586128	chr3	-
Tex10	>NM_172304	48476294	48496294	chr4	-
Ccdc90b	>NM_025515	99700039	99720039	chr7	+
Trim39	>NM_024468	36398949	36418949	chr17	-

## Sheet: Cochlea-Mito
Gene	Reseq	Begin	End	Chromosome	Strand
Sirt3	>NM_001127351	148057768	148077768	chr7	-
Prodh	>NM_011172	18079283	18099283	chr16	-
Dnajc15	>NM_025384	78264724	78284724	chr14	-
Aldh6a1	>NM_134042	85781900	85801900	chr12	-
Slc25a20	>NM_020520	108554428	108574428	chr9	+
Coq5	>NM_026504	115719710	115739710	chr5	+
Hint2	>NM_026871	43659317	43679317	chr4	-
Ndufs6	>NM_010888	73455903	73475903	chr13	-
Slc25a33	>NM_027460	149138376	149158376	chr4	-
Fahd1	>NM_023480	24977247	24997247	chr17	-
Lyrm5	>NM_133688	145149694	145169694	chr6	+
Mrpl46	>NM_023331	85917975	85937975	chr7	-
1110001J03Rik	>NM_025363	38474860	38494860	chr6	+
Ccdc90b	>NM_025515	99700039	99720039	chr7	+
Ttc35	>NM_025736	43298774	43318774	chr15	+
Ppa2	>NM_146141	132963079	132983079	chr3	+
Cox7a1	>NM_009944	30959189	30979189	chr7	+
Comtd1	>NM_026965	22658132	22678132	chr14	-
Stoml2	>NM_023231	43034256	43054256	chr4	-
Pigy	>NM_025574	57632072	57652072	chr6	-
Hibch	>NM_146108	52891889	52911889	chr1	+
Mrpl30	>NM_027098	37937397	37957397	chr1	+
Gm561	>NM_001033297	144409800	144429800	chr2	+
Chdh	>NM_172264	30824488	30844488	chr14	+
1700020C11Rik	>NM_026443	3985434	4005434	chr11	-
Mccc1	>NM_023644	35889600	35909600	chr3	-
Gcsh	>NM_026572	119507349	119527349	chr8	-
Ptpmt1	>NM_025576	90748207	90768207	chr2	-
Rhot2	>NM_145999	25971796	25991796	chr17	-
Ndufa2	>NM_010885	36894202	36914202	chr18	-
Usmg5	>NM_023211	47155115	47175115	chr19	-
Tmem126a	>NM_025460	97595718	97615718	chr7	-
Aass	>NM_013930	23072974	23092974	chr6	-
Ehhadh	>NM_023737	21777869	21797869	chr16	-
Acot1	>NM_012006	85340451	85360451	chr12	+
Mrpl45	>NM_025927	97167169	97187169	chr11	+
Mmachc	>NM_025962	116370990	116390990	chr4	-
Suox	>NM_173733	128099659	128119659	chr10	-
Cox6a1	>NM_007748	115788964	115808964	chr5	-
Peci	>NM_001110331	35076013	35096013	chr13	-
Pdhx	>NM_175094	102903668	102923668	chr2	-
Msrb2	>NM_029619	19283262	19303262	chr2	+
Pnkd	>NM_001039509	74321607	74341607	chr1	+
Tk2	>NM_021028	106762436	106782436	chr8	-
Prdx2	>NM_011563	87483546	87503546	chr8	+
Atp5s	>NM_026536	70815948	70835948	chr12	+
Cox8b	>NM_007751	148076345	148096345	chr7	-
Cyp27a1	>NM_024264	74750147	74770147	chr1	+
Mrps18c	>NM_026826	101217777	101237777	chr5	+
Ndufa13	>NM_023312	72416457	72436457	chr8	-
Abhd11	>NM_145215	135475168	135495168	chr5	+
Slc25a28	>NM_145156	43739371	43759371	chr19	-
Slc25a16	>NM_175194	62373380	62393380	chr10	+
Timm10	>NM_013899	84657177	84677177	chr2	+
Mrps28	>NM_025434	8913823	8933823	chr3	-
Abat	>NM_172961	8503581	8523581	chr16	+
D10Jhu81e	>NM_138601	77622513	77642513	chr10	-
Nipsnap1	>NM_008698	4764005	4784005	chr11	+
Idi1	>NM_145360	8875230	8895230	chr13	+
Lactb2	>NM_145381	13640590	13660590	chr1	-
Park7	>NM_020569	150274030	150294030	chr4	-
Coq7	>NM_009940	125666827	125686827	chr7	-
Mcee	>NM_028626	71527656	71547656	chr7	+
Mtif2	>NM_133767	29416456	29436456	chr11	+
Ndufa5	>NM_026614	24467687	24487687	chr6	-
Xpnpep3	>NM_177310	81220617	81240617	chr15	+
Rab11fip5	>NM_001003955	85314628	85334628	chr6	-
Adsl	>NM_009634	80768948	80788948	chr15	+
Mrpl39	>NM_017404	84725426	84745426	chr16	-
Hddc2	>NM_027168	31023210	31043210	chr10	+
Pcca	>NM_144844	122923564	122943564	chr14	+
Cox4i1	>NM_009941	123182189	123202189	chr8	+
Ndufa1	>NM_019443	34721233	34741233	chrX	-
Ivd	>NM_019826	118677735	118697735	chr2	+
Rexo2	>NM_024233	48278716	48298716	chr9	-
Slc25a46	>NM_026165	31759556	31779556	chr18	-
Bcat2	>NM_009737	52815732	52835732	chr7	+
Ldhb	>NM_008492	142446463	142466463	chr6	-
Coq2	>NM_027978	101093275	101113275	chr5	-
Cpt2	>NM_009949	107586194	107606194	chr4	-
Hrsp12	>NM_008287	34414945	34434945	chr15	-
Coq6	>NM_172582	85692996	85712996	chr12	+
Phyhipl	>NM_178621	70052023	70072023	chr10	-
Zadh2	>NM_146090	84247549	84267549	chr18	+
Aifm1	>NM_012019	45856603	45876603	chrX	-
Mtx2	>NM_016804	74653907	74673907	chr2	+
Drg2	>NM_021354	60258118	60278118	chr11	+
Mtrf1l	>NM_175374	4512597	4532597	chr10	+
Cox18	>NM_001033310	90642989	90662989	chr5	-
Idh3g	>NM_008323	71022236	71042236	chrX	-
Decr1	>NM_026172	15862654	15882654	chr4	-
Smcr7l	>NM_178719	80054549	80074549	chr15	+
Phyh	>NM_010726	4830041	4850041	chr2	+
Dbt	>NM_010022	116205996	116225996	chr3	+
Maob	>NM_172778	16384490	16404490	chrX	-
Nme2	>NM_001077529	93807002	93827002	chr11	-
Pstk	>NM_001039534	138504659	138524659	chr7	+
Mrpl10	>NM_026154	96892899	96912899	chr11	+
Tmem11	>NM_173453	60682534	60702534	chr11	-
Sfxn1	>NM_027324	54157246	54177246	chr13	+

## Sheet: Liver-All
Gene	Reseq	Begin	End	Chromosome	Strand
Sirt3	>NM_022433	148058208	148078208	chr7	-
Cant1	>NM_029502	118270366	118290366	chr11	-
Xrcc3	>NM_028875	113042052	113062052	chr12	-
Akap7	>NM_018747	25008969	25028969	chr10	-
Fam176a	>NM_145570	81981621	82001621	chr6	+
Adora1	>NM_001008533	136122004	136142004	chr1	-
Dtnb	>NM_007886	3562522	3582522	chr12	+
Zfp68	>NM_013844	139050971	139070971	chr5	-
Zcchc14	>NM_080855	124165833	124185833	chr8	-
Fam188b	>NM_177883	55143376	55163376	chr6	+
Ces1e	>NM_133660	95743440	95763440	chr8	-
Dhrs11	>NM_177564	84632488	84652488	chr11	-
Ing1	>NM_011919	11546065	11566065	chr8	+
Get4	>NM_026269	139718328	139738328	chr5	+
Olfr398	>NM_146710	73788108	73808108	chr11	-
2410131K14Rik	>NM_001081236	118685235	118705235	chr5	+
Polr2i	>NM_027259	31007092	31027092	chr7	+
Itfg2	>NM_133927	128364928	128384928	chr6	-
Cyb561d2	>NM_019720	107434196	107454196	chr9	-
Klf15	>NM_023184	90402619	90422619	chr6	+
Bcl7a	>NM_029850	123784542	123804542	chr5	+
Mcee	>NM_028626	71527656	71547656	chr7	+
Aldh16a1	>NM_145954	52399908	52419908	chr7	-
Pgam5	>NM_028273	110688901	110708901	chr5	-
Vmn2r90	>NM_001104539	17830904	17850904	chr17	+
Ube2g1	>NM_025985	72410762	72430762	chr11	+
Gtf2ird1	>NM_001081462	134922581	134942581	chr5	-
Hspa2	>NM_001002012	77495162	77515162	chr12	+
Nipa2	>NM_023647	63207820	63227820	chr7	-
Retsat	>NM_026159	72538621	72558621	chr6	+
Deb1	>NM_026794	121609506	121629506	chr9	+
Ahcy	>NM_016661	154890162	154910162	chr2	-
Cps1	>NM_001080809	67159639	67179639	chr1	+
Agfg2	>NM_178162	138115845	138135845	chr5	-
Bckdha	>NM_007533	26433780	26453780	chr7	-
Pcmt1	>NM_008786	7373048	7393048	chr10	-
Zfp110	>NM_022981	13410158	13430158	chr7	+
Pla2g12a	>NM_183423	129574101	129594101	chr3	+
1110032A13Rik	>NM_199197	80387358	80407358	chr18	-
Cpm	>NM_027468	117056555	117076555	chr10	+
Dag1	>NM_010017	108156067	108176067	chr9	-
Slc4a9	>NM_172830	36677805	36697805	chr18	+
Epb4.1l5	>NM_145506	121535577	121555577	chr1	-
Srsf2ip	>NM_028148	96281274	96301274	chr15	-
Nkapl	>NM_025719	21550356	21570356	chr13	-
Chi3l1	>NM_007695	136069057	136089057	chr1	+
U05342	>NM_053009	12860612	12880612	chr19	-
Fbxw2	>NM_013890	34671708	34691708	chr2	-
Slc25a48	>NM_177809	56529715	56549715	chr13	+
Mfsd7c	>NM_145447	87077488	87097488	chr12	+
Olfr655	>NM_146820	111735693	111755693	chr7	-
Inf2	>NM_198411	113816994	113836994	chr12	+
Marveld2	>NM_001038602	101376903	101396903	chr13	-
Gfra1	>NM_010279	58518956	58538956	chr19	-
4930420K17Rik	>NM_001081029	9090736	9110736	chr5	+
Dvl1	>NM_010091	155211520	155231520	chr4	+
Trip4	>NM_019797	65746593	65766593	chr9	-
Six4	>NM_011382	74204232	74224232	chr12	-
Acy1	>NM_025371	106330567	106350567	chr9	-
Cuedc2	>NM_024192	46403114	46423114	chr19	-
2310039H08Rik	>NM_025966	46899583	46919583	chr17	+
Atg9a	>NM_001003917	75178497	75198497	chr1	-
Olfr1039	>NM_001011784	85961818	85981818	chr2	-
Ryk	>NM_013649	102727249	102747249	chr9	+
Ctgf	>NM_010217	24305247	24325247	chr10	+
Zc3h8	>NM_020594	128759756	128779756	chr2	-
Dtnbp1	>NM_025772	45087465	45107465	chr13	-
Acox2	>NM_053115	9081450	9101450	chr14	-
Cyp4a14	>NM_007822	115158746	115178746	chr4	-
Mcpt4	>NM_010779	56671147	56691147	chr14	-
Efhd2	>NM_025994	141420835	141440835	chr4	-
Avpi1	>NM_027106	42193483	42213483	chr19	-
Zfand2b	>NM_026846	75155319	75175319	chr1	+
Tef	>NM_153484	81623246	81643246	chr15	+
Map4k5	>NM_201519	70984150	71004150	chr12	-
Suv39h1	>NM_011514	7641712	7661712	chrX	-
Upb1	>NM_133995	74859778	74879778	chr10	+
Dgcr6	>NM_010047	18042952	18062952	chr16	+
Mrps26	>NM_207207	130379492	130399492	chr2	+
Pla2g1b	>NM_011107	115906274	115926274	chr5	+
Axin1	>NM_009733	26265678	26285678	chr17	+
Olfr724	>NM_146492	50570745	50590745	chr14	-
Lin52	>NM_173756	85782457	85802457	chr12	+
Dnase2a	>NM_010062	87422522	87442522	chr8	+
Zbtb22	>NM_020625	34043120	34063120	chr17	+
Tmem203	>NM_177344	25100958	25120958	chr2	+
Fbxo6	>NM_015797	147516017	147536017	chr4	-
D16H22S680E	>NM_138583	18314536	18334536	chr16	-
Cdca3	>NM_013538	124770252	124790252	chr6	+
Bnip3	>NM_009760	146091189	146111189	chr7	-
Ces1b	>NM_001081372	95593916	95613916	chr8	-
Fam195b	>NM_001033231	120401041	120421041	chr11	-
Map1lc3a	>NM_025735	155092199	155112199	chr2	+
X99384	>NM_013753	60836271	60856271	chr10	-
Cul4b	>NM_001110142	35919373	35939373	chrX	-
Gm14851	>NM_007844	22456699	22476699	chr8	-
Gpt	>NM_182805	76517193	76537193	chr15	+
Mrpl17	>NM_025301	112949601	112969601	chr7	-
Gba2	>NM_172692	43581421	43601421	chr4	-
Etnk2	>NM_175443	135250148	135270148	chr1	+

## Sheet: Liver-Mito
Gene	Reseq	Begin	End	Chromosome	Strand
Sirt3	>NM_022433	148058208	148078208	chr7	-
Mcee	>NM_028626	71527656	71547656	chr7	+
Cps1	>NM_001080809	67159639	67179639	chr1	+
Bckdha	>NM_007533	26433780	26453780	chr7	-
Mrps26	>NM_207207	130379492	130399492	chr2	+
Mrpl17	>NM_025301	112949601	112969601	chr7	-
2310002L09Rik	>NM_027104	73586750	73606750	chr4	-
Echs1	>NM_053119	147292322	147312322	chr7	-
Ethe1	>NM_023154	25362561	25382561	chr7	+
Gpt2	>NM_173866	88006515	88026515	chr8	+
Cry1	>NM_007771	84637799	84657799	chr10	-
Hsd17b10	>NM_016763	148426438	148446438	chrX	+
Mrpl2	>NM_025302	46773196	46793196	chr17	+
Timm10	>NM_013899	84657177	84677177	chr2	+
Atp5o	>NM_138597	91921875	91941875	chr16	-
Abcb6	>NM_023732	75166857	75186857	chr1	-
Mrps35	>NM_145573	146981291	147001291	chr6	+
Htra2	>NM_019752	82994565	83014565	chr6	-
Timm44	>NM_011592	4265905	4285905	chr8	-
Sfxn2	>NM_053196	46637854	46657854	chr19	+
Acsm3	>NM_016870	126894436	126914436	chr7	+
Mthfd1l	>NM_172308	6363423	6383423	chr10	-
Acadm	>NM_007382	153597396	153617396	chr3	-
Mrps21	>NM_078479	95664542	95684542	chr3	-
Bckdhb	>NM_199195	83832387	83852387	chr9	+
Pptc7	>NM_177242	122724406	122744406	chr5	+
Clpp	>NM_017393	57119731	57139731	chr17	+
Ndufs7	>NM_029272	79702196	79722196	chr10	+
Mrps9	>NM_023514	42898077	42918077	chr1	+
2310061I04Rik	>NM_001033630	36024323	36044323	chr17	-
Mrpl43	>NM_053164	45070932	45090932	chr19	-
Cox7b	>NM_025379	103201038	103221038	chrX	+
Adck4	>NM_133770	28008031	28028031	chr7	+
Timm50	>NM_025616	29087065	29107065	chr7	-
Uqcrfs1	>NM_025710	30627189	30647189	chr13	-
Mtx1	>NM_013604	89007827	89027827	chr3	-
Poldip2	>NM_026389	78315797	78335797	chr11	+
Timm23	>NM_016897	33005057	33025057	chr14	-
Mrps34	>NM_023260	25022064	25042064	chr17	+
Agxt2	>NM_001031851	10278333	10298333	chr15	+
Pink1	>NM_026880	137872211	137892211	chr4	-
Acaa2	>NM_177470	74928865	74948865	chr18	+
Pccb	>NM_025835	100925294	100945294	chr9	-
Abhd10	>NM_172511	45733017	45753017	chr16	-
Atp5c1	>NM_020615	9992137	10012137	chr2	-
Nars2	>NM_153591	104090036	104110036	chr7	+
Aco2	>NM_080633	81692892	81712892	chr15	+
Cyc1	>NM_025567	76163952	76183952	chr15	+
Atp10d	>NM_153389	72584581	72604581	chr5	+
Mtch2	>NM_019758	90677311	90697311	chr2	+
Aadat	>NM_011834	62974920	62994920	chr8	+
Timm17a	>NM_011590	137200314	137220314	chr1	-
Got2	>NM_010325	98402265	98422265	chr8	-
Dmgdh	>NM_028772	94434390	94454390	chr13	+
Dlst	>NM_030225	86441845	86461845	chr12	+
Mdh1	>NM_008618	21461833	21481833	chr11	-
Slc25a37	>NM_026331	69893160	69913160	chr14	-
Ech1	>NM_016772	29600356	29620356	chr7	+
Fxn	>NM_008044	24345076	24365076	chr19	-
D10Jhu81e	>NM_138601	77622513	77642513	chr10	-
Timm17b	>NM_011591	7466523	7486523	chrX	+
Slc25a42	>NM_001007570	72726180	72746180	chr8	-
Prodh	>NM_011172	18079283	18099283	chr16	-
Ndufv2	>NM_028388	66440831	66460831	chr17	-
Ndufs2	>NM_153064	173167243	173187243	chr1	-
Cox11	>NM_199008	90489497	90509497	chr11	+
Suclg1	>NM_019879	73188666	73208666	chr6	+
Glrx	>NM_053108	75967333	75987333	chr13	+
Dnaja3	>NM_023646	4674122	4694122	chr16	+
Acaa1a	>NM_130864	119240411	119260411	chr9	+
Rab1b	>NM_029576	5096996	5116996	chr19	-
Mrpl44	>NM_001081210	79762592	79782592	chr1	+
Grsf1	>NM_178700	89095196	89115196	chr5	-
Mat2b	>NM_134017	40496115	40516115	chr11	-
Aifm2	>NM_001039194	61168035	61188035	chr10	+
Ndufa9	>NM_025358	126789143	126809143	chr6	-
Spr	>NM_011467	85077758	85097758	chr6	-
Uqcrc2	>NM_025899	127768702	127788702	chr7	+
Trmu	>NM_028063	85699756	85719756	chr15	+
Dhtkd1	>NM_001081131	5853838	5873838	chr2	-
Vamp8	>NM_016794	72330576	72350576	chr6	-
Hsd3b1	>NM_008293	98653717	98673717	chr3	-
Slc25a32	>NM_172402	38934262	38954262	chr15	-
Phb2	>NM_007531	124652306	124672306	chr6	+
Nit1	>NM_012049	173265757	173285757	chr1	-
Acads	>NM_007383	115559322	115579322	chr5	-
Mrpl55	>NM_026035	59006018	59026018	chr11	+
Letm1	>NM_019694	34115353	34135353	chr5	-
Atp5g3	>NM_175015	73739351	73759351	chr2	-
Hsd3b5	>NM_008295	98439457	98459457	chr3	-
Slc25a28	>NM_145156	43739371	43759371	chr19	-
Ndufv1	>NM_133666	4002725	4022725	chr19	-
C1qbp	>NM_007573	70786528	70806528	chr11	-
Hddc2	>NM_027168	31023210	31043210	chr10	+
Slc25a3	>NM_133668	90576708	90596708	chr10	-
Tfb2m	>NM_008249	181466398	181486398	chr1	-
Hsdl1	>NM_175185	122089083	122109083	chr8	-
Coq9	>NM_026452	97352316	97372316	chr8	+
Acadl	>NM_007381	66899841	66919841	chr1	-
Idh3g	>NM_008323	71022236	71042236	chrX	-

## Sheet: Kidney-All
Gene	Reseq	Begin	End	Chromosome	Strand
Sirt3	>NM_022433	148058208	148078208	chr7	-
Pabpc1	>NM_008774	36528717	36548717	chr15	-
Psmd4	>NM_008951	94836467	94856467	chr3	-
Lpin1	>NM_015763	16577710	16597710	chr12	-
Pold4	>NM_027196	4221936	4241936	chr19	+
Dvl1	>NM_010091	155211520	155231520	chr4	+
Mif	>NM_010798	75312995	75332995	chr10	-
Asl	>NM_133768	130490201	130510201	chr5	-
Mrps9	>NM_023514	42898077	42918077	chr1	+
1810015C04Rik	>NM_025459	25860641	25880641	chr15	+
Clta	>NM_016760	44015514	44035514	chr4	+
Pc	>NM_008797	4584360	4604360	chr19	+
Cops6	>NM_012002	138592329	138612329	chr5	+
Bhmt2	>NM_022884	94434257	94454257	chr13	-
Fech	>NM_007998	64638720	64658720	chr18	-
Prpf6	>NM_133701	181326023	181346023	chr2	+
YPEL3	>NM_025347	133910488	133930488	chr7	+
Acox2	>NM_053115	9081450	9101450	chr14	-
Arg2	>NM_009705	80221776	80241776	chr12	+
Gabarapl1	>NM_020590	129473209	129493209	chr6	+
Gstt2	>NM_010361	75287626	75307626	chr10	-
Prodh	>NM_011172	18079283	18099283	chr16	-
Papolb	>NM_019943	142996030	143016030	chr5	-
Gdpd3	>NM_024228	133899927	133919927	chr7	+
D930014E17Rik	>NM_020616	116837250	116857250	chr7	+
Fh1	>NM_010209	177545709	177565709	chr1	-
Guca2b	>NM_008191	119321550	119341550	chr4	-
Cldn5	>NM_013805	18766939	18786939	chr16	+
Pbx3	>NM_016768	34217556	34237556	chr2	-
Tax1bp1	>NM_025816	52653741	52673741	chr6	+
Sqrdl	>NM_021507	122597734	122617734	chr2	+
Klf13	>NM_021366	71073743	71093743	chr7	-
Glrx	>NM_053108	75967333	75987333	chr13	+
Tcp11l2	>NM_146008	84029691	84049691	chr10	+
Dctn2	>NM_027151	126693454	126713454	chr10	+
Mrpl24	>NM_026591	87713465	87733465	chr3	+
Slc25a33	>NM_027460	149138376	149158376	chr4	-
Id3	>NM_008321	135689736	135709736	chr4	+
Pck1	>NM_011044	172968573	172988573	chr2	+
Egf	>NM_010113	129448240	129468240	chr3	-
Hsd17b4	>NM_008292	50277992	50297992	chr18	+
Pex16	>NM_145122	92205654	92225654	chr2	+
Acadl	>NM_007381	66899841	66919841	chr1	-
Eif3m	>NM_145380	104847184	104867184	chr2	-
Stim1	>NM_009287	109406337	109426337	chr7	+
Flii	>NM_022009	60530723	60550723	chr11	-
Kifc2	>NM_010630	76481070	76501070	chr15	+
Irs2	>NM_001081212	10998430	11018430	chr8	-
Gnl2	>NM_145552	124697281	124717281	chr4	+
Slc30a5	>NM_022885	101593382	101613382	chr13	-
Glud1	>NM_008133	35113936	35133936	chr14	+
Klf9	>NM_010638	23205715	23225715	chr19	+
March5	>NM_027314	37272310	37292310	chr19	+
Slc37a4	>NM_008063	44196258	44216258	chr9	+
Homer2	>NM_011983	88841680	88861680	chr7	-
Oxsr1	>NM_133985	119203966	119223966	chr9	-
Strap	>NM_011499	137673602	137693602	chr6	+
Selenbp1	>NM_019414	94487494	94507494	chr3	+
Gadd45b	>NM_008655	80382835	80402835	chr10	+
Slc6a19	>NM_028878	73828143	73848143	chr13	-
Tomm20	>NM_024214	129459730	129479730	chr8	-
Map1lc3b	>NM_026160	124104367	124124367	chr8	+
Snta1	>NM_009228	154223820	154243820	chr2	-
Dci	>NM_010023	24553627	24573627	chr17	+
Pex11a	>NM_011068	86877911	86897911	chr7	-
Clcn2	>NM_009900	20706709	20726709	chr16	-
Zfp259	>NM_011752	46071146	46091146	chr9	+
Rnuxa	>NM_019996	56722667	56742667	chr18	+
Surf1	>NM_013677	26762050	26782050	chr2	-
Cebpb	>NM_009883	167504414	167524414	chr2	+
Kcmf1	>NM_019715	72839973	72859973	chr6	-
Tom1	>NM_011622	77547607	77567607	chr8	+
Sesn1	>NM_001013370	41597254	41617254	chr10	+
Acox1	>NM_015729	116050359	116070359	chr11	-
Ell	>NM_007924	73053573	73073573	chr8	+
Ebp	>NM_007898	7760638	7780638	chrX	-
Mosc2	>NM_133684	186659726	186679726	chr1	-
Dctn1	>NM_007835	83119582	83139582	chr6	+
Pfdn2	>NM_011070	173265829	173285829	chr1	+
Dcn	>NM_007833	96935000	96955000	chr10	+
Slc13a2	>NM_022411	78225687	78245687	chr11	-
Mos	>NM_020021	3789252	3809252	chr4	-
Sult1d1	>NM_016771	87988031	88008031	chr5	-
Cpt1a	>NM_013495	3313300	3333300	chr19	+
Tagln2	>NM_178598	174420376	174440376	chr1	+
Acot2	>NM_012006	85340451	85360451	chr12	+
Cyp2s1	>NM_028775	26591549	26611549	chr7	-
Phyhd1	>NM_172267	30112068	30132068	chr2	+
Ly6c1	>NM_010741	74869260	74889260	chr15	-
Pde2a	>NM_001008548	108560211	108580211	chr7	+
Pef1	>NM_026441	129774799	129794799	chr4	+
Ucp2	>NM_011671	107631853	107651853	chr7	+
Tacc2	>NM_021314	137826069	137846069	chr7	+
Acadvl	>NM_017366	69818909	69838909	chr11	-
PSMC1	>NM_008947	101340540	101360540	chr12	+
Ngef	>NM_019867	89396937	89416937	chr1	-
Cutl2	>NM_007804	122487834	122507834	chr5	-
Fmo2	>NM_018881	164818843	164838843	chr1	-
Fah	>NM_010176	91744260	91764260	chr7	-
Mybbp1a	>NM_016776	72244879	72264879	chr11	+

## Sheet: Kidney-Mito
Gene	Reseq	Begin	End	Chromosome	Strand
Sirt3	>NM_022433	148058208	148078208	chr7	-
Mrps9	>NM_023514	42898077	42918077	chr1	+
Fech	>NM_007998	64638720	64658720	chr18	-
Arg2	>NM_009705	80221776	80241776	chr12	+
Prodh	>NM_011172	18079283	18099283	chr16	-
Fh1	>NM_010209	177545709	177565709	chr1	-
Sqrdl	>NM_021507	122597734	122617734	chr2	+
Glrx	>NM_053108	75967333	75987333	chr13	+
Mrpl24	>NM_026591	87713465	87733465	chr3	+
Slc25a33	>NM_027460	149138376	149158376	chr4	-
Hsd17b4	>NM_008292	50277992	50297992	chr18	+
Acadl	>NM_007381	66899841	66919841	chr1	-
Glud1	>NM_008133	35113936	35133936	chr14	+
Tomm20	>NM_024214	129459730	129479730	chr8	-
Dci	>NM_010023	24553627	24573627	chr17	+
Surf1	>NM_013677	26762050	26782050	chr2	-
Mosc2	>NM_133684	186659726	186679726	chr1	-
Cpt1a	>NM_013495	3313300	3333300	chr19	+
Acot2	>NM_012006	85340451	85360451	chr12	+
Ucp2	>NM_011671	107631853	107651853	chr7	+
Acadvl	>NM_017366	69818909	69838909	chr11	-
Acaa1a	>NM_130864	119240411	119260411	chr9	+
Ehhadh	>NM_023737	21777869	21797869	chr16	-
Pdk2	>NM_133667	94892629	94912629	chr11	-
Cyp27a1	>NM_024264	74750147	74770147	chr1	+
Sars	>NM_011319	108238087	108258087	chr3	-
Hmgcs2	>NM_008256	98074357	98094357	chr3	+
H2-Ke6	>NM_013543	34155000	34175000	chr17	-
1110008F13Rik	>NM_026124	156678863	156698863	chr2	+
Atad3a	>NM_179203	155125202	155145202	chr4	-
Aldh9a1	>NM_019993	169270121	169290121	chr1	+
Ech1	>NM_016772	29600356	29620356	chr7	+
Ncoa4	>NM_019744	32968977	32988977	chr14	+
Crat	>NM_007760	30261268	30281268	chr2	-
Glrx2	>NM_001038592	145576697	145596697	chr1	+
Shmt1	>NM_009171	60614767	60634767	chr11	-
Akr1b7	>NM_009731	34352361	34372361	chr6	+
Fasn	>NM_007988	120675861	120695861	chr11	-
Aass	>NM_013930	23072974	23092974	chr6	-
Slc25a28	>NM_145156	43739371	43759371	chr19	-
TIMM23	>NM_016897	33005057	33025057	chr14	-
Aldh1l1	>NM_027406	90490841	90510841	chr6	+
Cpt2	>NM_009949	107586194	107606194	chr4	-
Hagh	>NM_024284	24977491	24997491	chr17	+
Oxa1l	>NM_026936	54970524	54990524	chr14	+
Pck2	>NM_028994	56149102	56169102	chr14	+
Sars2	>NM_023637	29517014	29537014	chr7	+
Acsl1	>NM_007981	47546395	47566395	chr8	+
Hsdl2	>NM_024255	59584462	59604462	chr4	+
Acadm	>NM_007382	153597396	153617396	chr3	-
Dap3	>NM_022994	88744204	88764204	chr3	-
Mfn1	>NM_024200	32418407	32438407	chr3	+
2310061I04Rik	>NM_001033630	36024323	36044323	chr17	-
Mut	>NM_008650	41061673	41081673	chr17	+
Cct7	>NM_007638	85392066	85412066	chr6	+
Ogg1	>NM_010957	113266969	113286969	chr6	+
LDHB	>NM_008492	142446463	142466463	chr6	-
Slc25a20	>NM_020520	108554428	108574428	chr9	+
Gldc	>NM_138595	30239908	30259908	chr19	-
Tst	>NM_009437	78226289	78246289	chr15	-
2410015M20Rik	>NM_153152	56739194	56759194	chr17	-
Ak2	>NM_016895	128660557	128680557	chr4	+
Hsd17b10	>NM_016763	148426438	148446438	chrX	+
Eln	>NM_007925	135213124	135233124	chr5	-
Sdhb	>NM_023374	140507185	140527185	chr4	+
Auh	>NM_016709	53015046	53035046	chr13	-
Aldh2	>NM_009656	122033833	122053833	chr5	-
Rhot1	>NM_021536	80012615	80032615	chr11	+
Mrps18b	>NM_025878	36043314	36063314	chr17	-
Abcd2	>NM_011994	91012238	91032238	chr15	-
Ndufa7	>NM_023202	33951558	33971558	chr17	+
Pank2	>NM_153501	131078235	131098235	chr2	+
Hspa9	>NM_010481	35104005	35124005	chr18	-
Kars	>NM_053092	114525168	114545168	chr8	-
Pccb	>NM_025835	100925294	100945294	chr9	-
Slc25a27	>NM_028711	43793964	43813964	chr17	-
Mdh2	>NM_008617	136244518	136264518	chr5	+
Slc25a18	>NM_001081048	120713785	120733785	chr6	+
Pxmp2	>NM_008993	110705187	110725187	chr5	-
Vamp8	>NM_016794	72330576	72350576	chr6	-
Peci	>NM_011868	35075996	35095996	chr13	-
Slc25a22	>NM_026646	148613517	148633517	chr7	-
Decr1	>NM_026172	15862654	15882654	chr4	-
Cps1	>NM_001080809	67159639	67179639	chr1	+
Samm50	>NM_178614	84012662	84032662	chr15	+
Mtif2	>NM_133767	29416456	29436456	chr11	+
2310002L09Rik	>NM_027104	73586750	73606750	chr4	-
Rab24	>NM_009000	55413341	55433341	chr13	-
Etfa	>NM_145615	55350050	55370050	chr9	-
Polg2	>NM_015810	106630756	106650756	chr11	-
Brp44	>NM_027430	167381338	167401338	chr1	+
Endog	>NM_007931	30017043	30037043	chr2	+
Suclg1	>NM_019879	73188666	73208666	chr6	+
Cpt1b	>NM_009948	89246293	89266293	chr15	-
Them5	>NM_025416	94136020	94156020	chr3	+
Clpp	>NM_017393	57119731	57139731	chr17	+
Hk2	>NM_013820	82714448	82734448	chr6	-
Nthl1	>NM_008743	24759654	24779654	chr17	+
Cpt1c	>NM_153679	52220144	52240144	chr7	-
Rab3d	>NM_031874	21712565	21732565	chr9	-
