# Supplementary material for: Nuclear respiratory factor 2 induces SIRT3 expression
Source: Aging Cell. 2015 Jun 24;14(5):818–25. doi: 10.1111/acel.12360 (PMC4568969; doi:10.1111/acel.12360)
Supplement: Supplementary file 6 [file acel0014-0818-sd6.xlsx]

## Sheet: Notes
Notes:
This file gives the complete output of the PhylCRM-Lever sequence analysis algorithms that were used to analyze enrichment of transcription factor motifs
	"All" refers to input groups drawn from all genes; "Mito" refers to groups using only genes present in mouse MitoCarta
	The motif labeled GABPA_Jaspar_MA0062 is the one used in the main text and referred to as NRF-2
	The AUC (area under curve) statistic is a measure of motif enrichment, where 0.5 = not enriched above background

## Sheet: Neocortex-All
Using input groups with 25 genes							Using input groups with 50 genes							Using input groups with 100 genes
Motif	AUC Statistic	AUC Error	Bkgnd Mean	Bkgnd Std Dev	Q Value		Motif	AUC Statistic	AUC Error	Bkgnd Mean	Bkgnd Std Dev	Q Value		Motif	AUC Statistic	AUC Error	Bkgnd Mean	Bkgnd Std Dev	Q Value
RUNX1_Jaspar_MA0002	0.51736	(0.446718,0.567533)	0.499338	0.05847	0.736642		RUNX1_Jaspar_MA0002	0.5969	(0.555743,0.640065)	0.499501	0.04233	0.11675		RUNX1_Jaspar_MA0002	0.568967	(0.543159,0.602062)	0.49984	0.029678	0.092447
TFAP2A_Jaspar_MA0003	0.56388	(0.509966,0.622442)	0.499238	0.058619	0.536763		TFAP2A_Jaspar_MA0003	0.51456	(0.477314,0.548988)	0.499903	0.041928	0.608632		TFAP2A_Jaspar_MA0003	0.507008	(0.484559,0.535081)	0.500621	0.030453	0.685542
ARNT_Jaspar_MA0004	0.47596	(0.422136,0.541218)	0.500546	0.056961	0.88953		ARNT_Jaspar_MA0004	0.47668	(0.439978,0.528905)	0.501382	0.040206	0.877985		ARNT_Jaspar_MA0004	0.49935	(0.469715,0.525620)	0.5004	0.028648	0.768505
ARNT-AHR_Jaspar_MA0006	0.55268	(0.498404,0.612235)	0.499343	0.058831	0.57492		ARNT-AHR_Jaspar_MA0006	0.55967	(0.512655,0.590990)	0.499626	0.041629	0.258888		ARNT-AHR_Jaspar_MA0006	0.518388	(0.484921,0.544563)	0.500082	0.02986	0.549786
AR_Jaspar_MA0007	0.42824	(0.392862,0.466777)	0.498963	0.051255	0.972126		AR_Jaspar_MA0007	0.47829	(0.448156,0.509940)	0.499522	0.036562	0.87792		AR_Jaspar_MA0007	0.488658	(0.459676,0.510897)	0.499316	0.025933	0.817301
T_Jaspar_MA0009	0.52672	(0.484942,0.557670)	0.499531	0.026674	0.583048		T_Jaspar_MA0009	0.49828	(0.481122,0.520818)	0.500184	0.019624	0.754668		T_Jaspar_MA0009	0.510077	(0.493979,0.530875)	0.500172	0.015088	0.542547
PAX5_Jaspar_MA0014	0.57004	(0.520287,0.623472)	0.499121	0.059411	0.502689		PAX5_Jaspar_MA0014	0.53444	(0.495695,0.567331)	0.499729	0.040779	0.435867		PAX5_Jaspar_MA0014	0.501703	(0.472180,0.528872)	0.49987	0.030032	0.74288
NR2F1_Jaspar_MA0017	0.42612	(0.378059,0.487391)	0.499552	0.058355	0.983079		NR2F1_Jaspar_MA0017	0.50207	(0.453919,0.550964)	0.500107	0.041323	0.693905		NR2F1_Jaspar_MA0017	0.49558	(0.461540,0.529382)	0.500295	0.029145	0.789433
CREB1_Jaspar_MA0018	0.54476	(0.490952,0.593005)	0.502336	0.059898	0.6345		CREB1_Jaspar_MA0018	0.55631	(0.525301,0.593513)	0.499335	0.040605	0.266696		CREB1_Jaspar_MA0018	0.533048	(0.503694,0.565988)	0.50079	0.028861	0.382454
DDIT3-CEBPA_Jaspar_MA0019	0.51232	(0.446246,0.568125)	0.500118	0.061136	0.762661		DDIT3-CEBPA_Jaspar_MA0019	0.55437	(0.518218,0.605762)	0.497854	0.041033	0.273712		DDIT3-CEBPA_Jaspar_MA0019	0.517402	(0.479430,0.544950)	0.498774	0.029415	0.550953
E2F1_Jaspar_MA0024	0.55248	(0.505095,0.591659)	0.499995	0.03645	0.390935		E2F1_Jaspar_MA0024	0.53613	(0.507824,0.568015)	0.499898	0.025506	0.26384		E2F1_Jaspar_MA0024	0.524955	(0.506441,0.541036)	0.500345	0.018427	0.313054
NFIL3_Jaspar_MA0025	0.4224	(0.366885,0.470870)	0.500153	0.055093	0.970428		NFIL3_Jaspar_MA0025	0.43652	(0.398102,0.469371)	0.49994	0.039418	0.967721		NFIL3_Jaspar_MA0025	0.453927	(0.424631,0.479506)	0.500592	0.02744	0.969892
EN1_Jaspar_MA0027	0.53876	(0.478281,0.599289)	0.499323	0.059054	0.656697		EN1_Jaspar_MA0027	0.57478	(0.536253,0.612347)	0.497971	0.041391	0.187258		EN1_Jaspar_MA0027	0.554697	(0.521265,0.593681)	0.500096	0.029635	0.209231
ELK1_Jaspar_MA0028	0.59156	(0.520282,0.660892)	0.498614	0.060001	0.353536		ELK1_Jaspar_MA0028	0.63703	(0.591464,0.676170)	0.50027	0.042248	0.037125		ELK1_Jaspar_MA0028	0.63157	(0.596343,0.659755)	0.499852	0.03003	0.000833
EVI1_Jaspar_MA0029	0.43764	(0.408480,0.468787)	0.500439	0.042283	0.967432		EVI1_Jaspar_MA0029	0.45366	(0.429228,0.474210)	0.500375	0.029618	0.970239		EVI1_Jaspar_MA0029	0.477105	(0.461122,0.494275)	0.499917	0.020366	0.928477
FOXF2_Jaspar_MA0030	0.51764	(0.457649,0.567732)	0.500213	0.057812	0.732287		FOXF2_Jaspar_MA0030	0.47602	(0.436090,0.520775)	0.501071	0.039352	0.86693		FOXF2_Jaspar_MA0030	0.516452	(0.491017,0.537935)	0.499527	0.029452	0.553081
FOXD1_Jaspar_MA0031	0.539	(0.478688,0.595623)	0.499765	0.059571	0.6535		FOXD1_Jaspar_MA0031	0.48752	(0.455298,0.523325)	0.497904	0.042052	0.781037		FOXD1_Jaspar_MA0031	0.512025	(0.485835,0.539651)	0.499913	0.029857	0.647789
FOXC1_Jaspar_MA0032	0.5506	(0.505547,0.610637)	0.501536	0.058716	0.592269		FOXC1_Jaspar_MA0032	0.59698	(0.567887,0.640062)	0.499887	0.041642	0.115471		FOXC1_Jaspar_MA0032	0.610017	(0.585261,0.639715)	0.499919	0.029217	0.01425
FOXL1_Jaspar_MA0033	0.54644	(0.482176,0.607230)	0.50209	0.059606	0.626922		FOXL1_Jaspar_MA0033	0.54831	(0.506062,0.586123)	0.498242	0.040945	0.322147		FOXL1_Jaspar_MA0033	0.533965	(0.509140,0.570489)	0.499937	0.029788	0.381365
GATA1_Jaspar_MA0035	0.41972	(0.352066,0.468170)	0.499961	0.058381	0.97781		GATA1_Jaspar_MA0035	0.46595	(0.415709,0.500429)	0.497818	0.040507	0.880405		GATA1_Jaspar_MA0035	0.495768	(0.461455,0.525286)	0.500436	0.029679	0.793554
GATA2_Jaspar_MA0036	0.61436	(0.541695,0.673677)	0.499909	0.059394	0.376708		GATA2_Jaspar_MA0036	0.61976	(0.562527,0.666661)	0.499341	0.041244	0.044389		GATA2_Jaspar_MA0036	0.586987	(0.555529,0.614664)	0.500413	0.030616	0.050556
GATA3_Jaspar_MA0037	0.51956	(0.439346,0.581235)	0.499649	0.059681	0.786155		GATA3_Jaspar_MA0037	0.58106	(0.531911,0.625810)	0.497192	0.041087	0.15476		GATA3_Jaspar_MA0037	0.537737	(0.510073,0.573142)	0.499625	0.029432	0.328532
GFI_Jaspar_MA0038	0.4996	(0.443004,0.559131)	0.500891	0.057999	0.805929		GFI_Jaspar_MA0038	0.54828	(0.508260,0.583300)	0.497356	0.041902	0.320398		GFI_Jaspar_MA0038	0.54206	(0.516490,0.568425)	0.500871	0.02856	0.274953
KLF4_Jaspar_MA0039	0.47328	(0.396875,0.526339)	0.49938	0.059268	0.88613		KLF4_Jaspar_MA0039	0.505	(0.467758,0.553943)	0.500942	0.04338	0.673014		KLF4_Jaspar_MA0039	0.474002	(0.448065,0.498110)	0.500839	0.029457	0.905834
FOXQ1_Jaspar_MA0040	0.54804	(0.491258,0.626676)	0.500084	0.059233	0.605718		FOXQ1_Jaspar_MA0040	0.62836	(0.595577,0.680392)	0.499225	0.041196	0.035833		FOXQ1_Jaspar_MA0040	0.571565	(0.548417,0.607393)	0.499629	0.029354	0.083031
FOXD3_Jaspar_MA0041	0.59968	(0.542069,0.654134)	0.500642	0.059792	0.381405		FOXD3_Jaspar_MA0041	0.58299	(0.539503,0.620398)	0.498722	0.041096	0.158396		FOXD3_Jaspar_MA0041	0.51942	(0.492125,0.560901)	0.499553	0.029676	0.541692
FOXI1_Jaspar_MA0042	0.41548	(0.336294,0.487926)	0.502145	0.059765	0.969186		FOXI1_Jaspar_MA0042	0.49305	(0.435446,0.538414)	0.499896	0.041671	0.752584		FOXI1_Jaspar_MA0042	0.490545	(0.461700,0.525577)	0.500479	0.029141	0.81672
HLF_Jaspar_MA0043	0.4792	(0.415421,0.549501)	0.502642	0.059651	0.879872		HLF_Jaspar_MA0043	0.51003	(0.459618,0.554485)	0.499032	0.041207	0.623837		HLF_Jaspar_MA0043	0.51749	(0.486195,0.553862)	0.500162	0.029328	0.556564
HNF1A_Jaspar_MA0046	0.59148	(0.544713,0.645017)	0.502476	0.057199	0.362278		HNF1A_Jaspar_MA0046	0.57938	(0.535991,0.612474)	0.499135	0.0399	0.158808		HNF1A_Jaspar_MA0046	0.54218	(0.515274,0.577974)	0.499463	0.029065	0.267833
FOXA2_Jaspar_MA0047	0.464	(0.409017,0.527035)	0.50044	0.059733	0.902285		FOXA2_Jaspar_MA0047	0.52006	(0.481432,0.559996)	0.498504	0.040655	0.553052		FOXA2_Jaspar_MA0047	0.546945	(0.516056,0.577532)	0.499628	0.029821	0.252528
NHLH1_Jaspar_MA0048	0.49308	(0.420068,0.554672)	0.500849	0.059156	0.84874		NHLH1_Jaspar_MA0048	0.4818	(0.448623,0.523351)	0.500264	0.041128	0.837016		NHLH1_Jaspar_MA0048	0.48216	(0.452497,0.517198)	0.500907	0.029233	0.868746
IRF1_Jaspar_MA0050	0.52388	(0.470021,0.562887)	0.499008	0.0578	0.770257		IRF1_Jaspar_MA0050	0.47704	(0.439353,0.516927)	0.499592	0.040792	0.868346		IRF1_Jaspar_MA0050	0.441383	(0.415837,0.466652)	0.498855	0.029036	0.984151
IRF2_Jaspar_MA0051	0.49	(0.487388,0.493287)	0.499472	0.013622	0.891044		IRF2_Jaspar_MA0051	0.4885	(0.486703,0.491037)	0.499834	0.01043	0.921299		IRF2_Jaspar_MA0051	0.488	(0.486396,0.489676)	0.499979	0.007699	0.966599
MEF2A_Jaspar_MA0052	0.55108	(0.495486,0.619712)	0.499573	0.057077	0.56699		MEF2A_Jaspar_MA0052	0.52103	(0.482760,0.556249)	0.500029	0.040048	0.550368		MEF2A_Jaspar_MA0052	0.474378	(0.444915,0.503820)	0.4991	0.028259	0.901003
MYF_Jaspar_MA0055	0.4792	(0.412596,0.546603)	0.499014	0.058997	0.884031		MYF_Jaspar_MA0055	0.48334	(0.430699,0.534061)	0.498824	0.041884	0.812072		MYF_Jaspar_MA0055	0.478478	(0.452682,0.513769)	0.500029	0.02881	0.879323
MZF1_1_4_Jaspar_MA0056	0.53568	(0.499221,0.588049)	0.498363	0.059629	0.668333		MZF1_1_4_Jaspar_MA0056	0.5375	(0.497254,0.568881)	0.499023	0.041864	0.419655		MZF1_1_4_Jaspar_MA0056	0.50293	(0.474716,0.531365)	0.500283	0.030159	0.74074
MZF1_5_13_Jaspar_MA0057	0.60896	(0.554772,0.655379)	0.499977	0.058568	0.3484		MZF1_5_13_Jaspar_MA0057	0.60169	(0.562737,0.639837)	0.49849	0.041504	0.115125		MZF1_5_13_Jaspar_MA0057	0.507205	(0.480573,0.538841)	0.500708	0.029855	0.687729
MAX_Jaspar_MA0058	0.45972	(0.398181,0.514623)	0.499183	0.056938	0.896948		MAX_Jaspar_MA0058	0.48849	(0.442538,0.532178)	0.500742	0.04185	0.795598		MAX_Jaspar_MA0058	0.476917	(0.445674,0.500519)	0.500443	0.029261	0.891616
MYC-MAX_Jaspar_MA0059	0.43952	(0.394305,0.496891)	0.500395	0.055978	0.966818		MYC-MAX_Jaspar_MA0059	0.46497	(0.432178,0.504800)	0.500513	0.038876	0.911916		MYC-MAX_Jaspar_MA0059	0.485768	(0.452690,0.509130)	0.500609	0.028127	0.844383
NFYA_Jaspar_MA0060	0.46116	(0.399286,0.523643)	0.500693	0.059916	0.900599		NFYA_Jaspar_MA0060	0.47211	(0.423917,0.513992)	0.499579	0.041399	0.870339		NFYA_Jaspar_MA0060	0.52834	(0.503625,0.563723)	0.498764	0.029027	0.4028
NFkB_Jaspar_MA0061	0.47024	(0.428010,0.521397)	0.500553	0.056713	0.921186		NFkB_Jaspar_MA0061	0.43441	(0.401119,0.470174)	0.49959	0.042133	0.979471		NFkB_Jaspar_MA0061	0.453908	(0.421858,0.477242)	0.499293	0.029585	0.969913
GABPA_Jaspar_MA0062	0.72128	(0.664978,0.763601)	0.497634	0.05861	0		GABPA_Jaspar_MA0062	0.68172	(0.640562,0.717075)	0.500816	0.042047	0		GABPA_Jaspar_MA0062	0.641375	(0.611292,0.667498)	0.500053	0.028847	0.0005
NKX2-5_Jaspar_MA0063	0.521	(0.459284,0.574050)	0.501618	0.059397	0.7816		NKX2-5_Jaspar_MA0063	0.57191	(0.528132,0.618816)	0.498149	0.040996	0.196773		NKX2-5_Jaspar_MA0063	0.544265	(0.516418,0.573063)	0.499562	0.029514	0.252524
PPARG-RXRA_Jaspar_MA0065	0.50708	(0.450542,0.562250)	0.499501	0.059388	0.775379		PPARG-RXRA_Jaspar_MA0065	0.58078	(0.542277,0.618216)	0.498998	0.042464	0.178393		PPARG-RXRA_Jaspar_MA0065	0.550795	(0.520689,0.578894)	0.499732	0.029932	0.233306
PPARG_Jaspar_MA0066	0.50008	(0.479723,0.518583)	0.499784	0.019436	0.789495		PPARG_Jaspar_MA0066	0.50515	(0.489203,0.523594)	0.50005	0.015957	0.608122		PPARG_Jaspar_MA0066	0.50062	(0.492675,0.511251)	0.500156	0.01115	0.740701
PAX2_Jaspar_MA0067	0.56932	(0.503382,0.632592)	0.499144	0.059354	0.498579		PAX2_Jaspar_MA0067	0.60371	(0.561305,0.653592)	0.498868	0.041551	0.103273		PAX2_Jaspar_MA0067	0.579915	(0.551897,0.612715)	0.499212	0.030334	0.061125
PAX4_Jaspar_MA0068	0.48428	(0.427068,0.552922)	0.501017	0.059908	0.880028		PAX4_Jaspar_MA0068	0.49648	(0.461323,0.532535)	0.500611	0.041933	0.748987		PAX4_Jaspar_MA0068	0.500635	(0.467764,0.534811)	0.500381	0.029447	0.755228
PAX6_Jaspar_MA0069	0.59516	(0.521368,0.656702)	0.500412	0.059885	0.405065		PAX6_Jaspar_MA0069	0.57605	(0.527209,0.618110)	0.499214	0.041387	0.1932		PAX6_Jaspar_MA0069	0.52496	(0.492435,0.559279)	0.500326	0.029815	0.456821
PBX1_Jaspar_MA0070	0.52936	(0.475261,0.601911)	0.499275	0.057191	0.726531		PBX1_Jaspar_MA0070	0.47324	(0.437027,0.517047)	0.498052	0.041527	0.877943		PBX1_Jaspar_MA0070	0.487938	(0.462891,0.518462)	0.499082	0.029314	0.815448
RORA_1_Jaspar_MA0071	0.51736	(0.472860,0.579127)	0.497963	0.059694	0.772467		RORA_1_Jaspar_MA0071	0.46089	(0.407637,0.499966)	0.498967	0.040749	0.898966		RORA_1_Jaspar_MA0071	0.48976	(0.456946,0.516057)	0.49997	0.029388	0.813387
RORA_2_Jaspar_MA0072	0.47336	(0.436587,0.505604)	0.49814	0.040038	0.892004		RORA_2_Jaspar_MA0072	0.49544	(0.469781,0.530245)	0.499525	0.026857	0.75903		RORA_2_Jaspar_MA0072	0.50101	(0.480127,0.521698)	0.499863	0.019322	0.736624
RREB1_Jaspar_MA0073	0.42828	(0.390031,0.467202)	0.499314	0.04592	0.963196		RREB1_Jaspar_MA0073	0.47679	(0.447472,0.513168)	0.498546	0.031896	0.870743		RREB1_Jaspar_MA0073	0.474718	(0.454673,0.503058)	0.499227	0.023184	0.925861
RXRA-VDR_Jaspar_MA0074	0.49	(0.485999,0.492771)	0.499548	0.013872	0.897395		RXRA-VDR_Jaspar_MA0074	0.49	(0.487852,0.492313)	0.499894	0.009648	0.916255		RXRA-VDR_Jaspar_MA0074	0.49375	(0.492294,0.495157)	0.499902	0.005435	0.925185
PRRX2_Jaspar_MA0075	0.48504	(0.436763,0.546554)	0.500011	0.059423	0.880907		PRRX2_Jaspar_MA0075	0.5347	(0.488138,0.574166)	0.498521	0.041162	0.43189		PRRX2_Jaspar_MA0075	0.504458	(0.480194,0.531390)	0.499751	0.029659	0.710109
ELK4_Jaspar_MA0076	0.62776	(0.567350,0.683632)	0.498416	0.051775	0.2347		ELK4_Jaspar_MA0076	0.62245	(0.582988,0.658843)	0.500437	0.036013	0.04375		ELK4_Jaspar_MA0076	0.627962	(0.591709,0.654077)	0.499681	0.025889	0
SOX9_Jaspar_MA0077	0.51924	(0.445888,0.577600)	0.500374	0.059206	0.757154		SOX9_Jaspar_MA0077	0.53705	(0.499478,0.577921)	0.498343	0.041408	0.415107		SOX9_Jaspar_MA0077	0.525463	(0.491801,0.553668)	0.499462	0.029275	0.439157
SOX17_Jaspar_MA0078	0.50832	(0.446643,0.568682)	0.499059	0.061035	0.768267		SOX17_Jaspar_MA0078	0.47833	(0.442681,0.517880)	0.498915	0.041705	0.849264		SOX17_Jaspar_MA0078	0.487362	(0.456536,0.514233)	0.499984	0.029336	0.819721
SP1_Jaspar_MA0079	0.50444	(0.447817,0.546680)	0.499783	0.059386	0.773095		SP1_Jaspar_MA0079	0.5118	(0.477904,0.551052)	0.499981	0.043075	0.62514		SP1_Jaspar_MA0079	0.471307	(0.440376,0.497793)	0.500447	0.030346	0.913103
SPI1-PU1_Jaspar_MA0080	0.51116	(0.459438,0.570999)	0.498948	0.060793	0.770477		SPI1-PU1_Jaspar_MA0080	0.50676	(0.465674,0.545008)	0.499475	0.042113	0.648321		SPI1-PU1_Jaspar_MA0080	0.530365	(0.503927,0.557314)	0.500543	0.029602	0.403197
SPIB_Jaspar_MA0081	0.44508	(0.386164,0.509284)	0.498359	0.059332	0.932793		SPIB_Jaspar_MA0081	0.5507	(0.512070,0.600033)	0.499513	0.041388	0.320465		SPIB_Jaspar_MA0081	0.510825	(0.475361,0.545149)	0.500956	0.029366	0.656239
SRF_Jaspar_MA0083	0.57252	(0.530009,0.612299)	0.500348	0.025416	0.172667		SRF_Jaspar_MA0083	0.51861	(0.495333,0.539945)	0.499785	0.017983	0.39131		SRF_Jaspar_MA0083	0.50105	(0.488328,0.514697)	0.500011	0.013161	0.738712
SRY_Jaspar_MA0084	0.53684	(0.470425,0.613111)	0.500396	0.059207	0.666156		SRY_Jaspar_MA0084	0.55622	(0.504485,0.609617)	0.499752	0.041459	0.275943		SRY_Jaspar_MA0084	0.547843	(0.518945,0.573227)	0.499746	0.029476	0.2387
SOX5_Jaspar_MA0087	0.32224	(0.261738,0.376289)	0.502598	0.058941	1		SOX5_Jaspar_MA0087	0.43606	(0.399669,0.475557)	0.500666	0.041364	0.974779		SOX5_Jaspar_MA0087	0.46726	(0.441820,0.496661)	0.499158	0.029635	0.924356
ZNF143_Jaspar_MA0088	0.56196	(0.507978,0.622363)	0.499407	0.051138	0.507229		ZNF143_Jaspar_MA0088	0.58599	(0.556802,0.623771)	0.49932	0.035227	0.097867		ZNF143_Jaspar_MA0088	0.567423	(0.543589,0.592261)	0.500339	0.025168	0.065818
NFE2L1-MafG_Jaspar_MA0089	0.61464	(0.553815,0.665096)	0.500788	0.060701	0.359893		NFE2L1-MafG_Jaspar_MA0089	0.60372	(0.573668,0.653818)	0.499569	0.042155	0.102321		NFE2L1-MafG_Jaspar_MA0089	0.563993	(0.529301,0.596567)	0.499641	0.029534	0.12245
TEAD1_Jaspar_MA0090	0.43416	(0.386864,0.487964)	0.499123	0.055032	0.975083		TEAD1_Jaspar_MA0090	0.52603	(0.495381,0.575697)	0.499361	0.03745	0.484475		TEAD1_Jaspar_MA0090	0.526805	(0.502984,0.556314)	0.500402	0.026521	0.397556
TAL1-TCF3_Jaspar_MA0091	0.55308	(0.492889,0.614951)	0.499396	0.057236	0.573135		TAL1-TCF3_Jaspar_MA0091	0.57463	(0.523434,0.611388)	0.500185	0.04238	0.18575		TAL1-TCF3_Jaspar_MA0091	0.530563	(0.501464,0.566163)	0.500777	0.029787	0.40125
HAND1-TCFE2A_Jaspar_MA0092	0.52804	(0.471770,0.600698)	0.498365	0.060024	0.741182		HAND1-TCFE2A_Jaspar_MA0092	0.54224	(0.498642,0.588899)	0.498932	0.042286	0.398508		HAND1-TCFE2A_Jaspar_MA0092	0.537297	(0.506232,0.563519)	0.499055	0.029891	0.330365
USF1_Jaspar_MA0093	0.46608	(0.415906,0.541579)	0.500676	0.059276	0.905571		USF1_Jaspar_MA0093	0.46917	(0.423932,0.519308)	0.501481	0.042575	0.884489		USF1_Jaspar_MA0093	0.49701	(0.463929,0.525235)	0.500111	0.029356	0.772168
YY1_Jaspar_MA0095	0.59292	(0.522361,0.648149)	0.499399	0.059703	0.368827		YY1_Jaspar_MA0095	0.54203	(0.504168,0.588585)	0.498853	0.04241	0.395923		YY1_Jaspar_MA0095	0.546975	(0.519356,0.576466)	0.500075	0.02987	0.253068
ETS1_Jaspar_MA0098	0.55804	(0.502944,0.628082)	0.499724	0.059619	0.590432		ETS1_Jaspar_MA0098	0.57307	(0.538072,0.617927)	0.498762	0.041936	0.201574		ETS1_Jaspar_MA0098	0.574013	(0.537451,0.598446)	0.499947	0.029494	0.0731
FOX_Jaspar_MA0099	0.48736	(0.418797,0.538685)	0.497732	0.059924	0.866112		FOX_Jaspar_MA0099	0.56286	(0.523786,0.609768)	0.499333	0.041847	0.241337		FOX_Jaspar_MA0099	0.508145	(0.481660,0.535080)	0.500121	0.029383	0.674621
MYB_Jaspar_MA0100	0.57916	(0.512072,0.649833)	0.50055	0.060628	0.491563		MYB_Jaspar_MA0100	0.58008	(0.541958,0.624374)	0.500031	0.041685	0.174517		MYB_Jaspar_MA0100	0.51266	(0.479721,0.549209)	0.500894	0.029656	0.646351
REL_Jaspar_MA0101	0.45652	(0.394594,0.520434)	0.500371	0.057329	0.899565		REL_Jaspar_MA0101	0.52326	(0.480774,0.562324)	0.498563	0.041613	0.522629		REL_Jaspar_MA0101	0.524005	(0.499972,0.556793)	0.499066	0.029309	0.448413
CEBPA_Jaspar_MA0102	0.65508	(0.590183,0.721613)	0.501221	0.057727	0.189		CEBPA_Jaspar_MA0102	0.63492	(0.595015,0.675914)	0.498857	0.041601	0.0465		CEBPA_Jaspar_MA0102	0.581945	(0.550779,0.605758)	0.499287	0.029335	0.04635
ZEB1_Jaspar_MA0103	0.48396	(0.438304,0.531368)	0.499724	0.05899	0.881463		ZEB1_Jaspar_MA0103	0.51304	(0.464997,0.558606)	0.499096	0.041889	0.612417		ZEB1_Jaspar_MA0103	0.480205	(0.457309,0.504212)	0.499501	0.02999	0.863102
MYCN_Jaspar_MA0104	0.51996	(0.454816,0.574490)	0.500799	0.059369	0.764032		MYCN_Jaspar_MA0104	0.4943	(0.453527,0.531366)	0.500459	0.041687	0.76331		MYCN_Jaspar_MA0104	0.496972	(0.467368,0.531614)	0.499425	0.03068	0.764665
NFkB1_Jaspar_MA0105	0.50328	(0.466669,0.548071)	0.499491	0.047309	0.78009		NFkB1_Jaspar_MA0105	0.47521	(0.443638,0.501436)	0.499926	0.033224	0.886183		NFkB1_Jaspar_MA0105	0.494183	(0.471829,0.517445)	0.499654	0.023224	0.792008
P53_Jaspar_MA0106	0.5	(0.500000,0.500000)	0.5	0	0		P53_Jaspar_MA0106	0.5	(0.500000,0.500000)	0.5	0	0		P53_Jaspar_MA0106	0.49975	(0.499496,0.499969)	0.500018	0.001155	0.795517
RELA_Jaspar_MA0107	0.46436	(0.409825,0.515717)	0.501293	0.054689	0.899564		RELA_Jaspar_MA0107	0.48679	(0.448091,0.526622)	0.499407	0.040493	0.797443		RELA_Jaspar_MA0107	0.494322	(0.466386,0.524156)	0.499896	0.027601	0.786884
TBP_Jaspar_MA0108	0.48756	(0.423040,0.548765)	0.498787	0.060087	0.86638		TBP_Jaspar_MA0108	0.50808	(0.461080,0.550025)	0.497972	0.042225	0.634652		TBP_Jaspar_MA0108	0.455132	(0.427973,0.482182)	0.500255	0.030373	0.96999
HLTF_Jaspar_MA0109	0.58468	(0.532980,0.630767)	0.499802	0.058506	0.396333		HLTF_Jaspar_MA0109	0.5728	(0.525873,0.615462)	0.49893	0.042498	0.182987		HLTF_Jaspar_MA0109	0.576425	(0.553596,0.610063)	0.500415	0.029471	0.065
SPZ1_Jaspar_MA0111	0.47952	(0.425037,0.547314)	0.499806	0.057631	0.8764		SPZ1_Jaspar_MA0111	0.4953	(0.451830,0.533444)	0.502085	0.042419	0.756729		SPZ1_Jaspar_MA0111	0.494255	(0.461779,0.529536)	0.500186	0.030082	0.790957
ESR1_Jaspar_MA0112	0.56028	(0.513464,0.624938)	0.497019	0.059957	0.564951		ESR1_Jaspar_MA0112	0.53003	(0.499377,0.565603)	0.499076	0.042209	0.484391		ESR1_Jaspar_MA0112	0.509323	(0.476910,0.538548)	0.500256	0.030394	0.665578
NR3C1_Jaspar_MA0113	0.46644	(0.412126,0.526524)	0.500189	0.059032	0.915133		NR3C1_Jaspar_MA0113	0.53601	(0.493981,0.578543)	0.499438	0.040603	0.425375		NR3C1_Jaspar_MA0113	0.495262	(0.467550,0.524502)	0.500272	0.028604	0.79169
HNF4A_Jaspar_MA0114	0.46556	(0.410302,0.519420)	0.499859	0.059854	0.90832		HNF4A_Jaspar_MA0114	0.52682	(0.478608,0.569297)	0.499959	0.042794	0.515301		HNF4A_Jaspar_MA0114	0.536165	(0.507416,0.561427)	0.499984	0.029884	0.35447
NR1H2-RXRA_Jaspar_MA0115	0.498	(0.496686,0.499153)	0.50011	0.006419	0.888185		NR1H2-RXRA_Jaspar_MA0115	0.4985	(0.497735,0.499359)	0.499865	0.00364	0.808254		NR1H2-RXRA_Jaspar_MA0115	0.499	(0.498613,0.499529)	0.499948	0.002184	0.815104
ZFP423_Jaspar_MA0116	0.49748	(0.466829,0.530710)	0.499987	0.02885	0.837735		ZFP423_Jaspar_MA0116	0.49301	(0.472866,0.512517)	0.499925	0.021111	0.798121		ZFP423_Jaspar_MA0116	0.51655	(0.500820,0.536321)	0.499804	0.015149	0.382745
MAFB_Jaspar_MA0117	0.61488	(0.560796,0.677341)	0.50047	0.059645	0.354231		MAFB_Jaspar_MA0117	0.59045	(0.542141,0.621092)	0.49866	0.040993	0.123375		MAFB_Jaspar_MA0117	0.543872	(0.516267,0.574456)	0.500472	0.03023	0.272227
TLX1-NFIC_Jaspar_MA0119	0.50576	(0.485493,0.525240)	0.499378	0.016732	0.778852		TLX1-NFIC_Jaspar_MA0119	0.49533	(0.485044,0.504701)	0.500275	0.012204	0.824154		TLX1-NFIC_Jaspar_MA0119	0.511193	(0.498838,0.521425)	0.499752	0.008479	0.312133
NKX3_2_Jaspar_MA0122	0.58684	(0.529992,0.656240)	0.498741	0.058545	0.37081		NKX3_2_Jaspar_MA0122	0.57506	(0.529014,0.621247)	0.498464	0.042244	0.197531		NKX3_2_Jaspar_MA0122	0.55417	(0.527084,0.583077)	0.500903	0.029663	0.221648
NKX3_1_Jaspar_MA0124	0.55372	(0.502928,0.626760)	0.501152	0.05957	0.571577		NKX3_1_Jaspar_MA0124	0.55239	(0.497525,0.592493)	0.498437	0.04204	0.303812		NKX3_1_Jaspar_MA0124	0.549373	(0.517669,0.578563)	0.499268	0.028693	0.229603
NOBOX_Jaspar_MA0125	0.51848	(0.466751,0.567280)	0.499668	0.059994	0.741925		NOBOX_Jaspar_MA0125	0.53224	(0.501452,0.564331)	0.498534	0.041515	0.451658		NOBOX_Jaspar_MA0125	0.49237	(0.468639,0.520636)	0.500303	0.030208	0.792017
ZNF354C_Jaspar_MA0130	0.54896	(0.494469,0.597773)	0.500905	0.060309	0.606545		ZNF354C_Jaspar_MA0130	0.57076	(0.532766,0.616087)	0.499669	0.041281	0.183976		ZNF354C_Jaspar_MA0130	0.548665	(0.517302,0.574326)	0.500033	0.029498	0.237676
MIZF_Jaspar_MA0131	0.45412	(0.411238,0.497055)	0.498455	0.043746	0.960358		MIZF_Jaspar_MA0131	0.49724	(0.462136,0.531562)	0.500173	0.030707	0.760536		MIZF_Jaspar_MA0131	0.52822	(0.502479,0.549065)	0.499896	0.022566	0.336224
PDX1_Jaspar_MA0132	0.48024	(0.436007,0.533424)	0.500648	0.05879	0.881829		PDX1_Jaspar_MA0132	0.52566	(0.491194,0.570879)	0.498843	0.039332	0.496049		PDX1_Jaspar_MA0132	0.521215	(0.500165,0.552691)	0.499203	0.029824	0.509725
BRCA1_Jaspar_MA0133	0.63532	(0.574148,0.687851)	0.500243	0.059864	0.268813		BRCA1_Jaspar_MA0133	0.5916	(0.557092,0.638242)	0.498686	0.041286	0.125605		BRCA1_Jaspar_MA0133	0.563925	(0.529202,0.593855)	0.500189	0.029708	0.126786
LHX3_Jaspar_MA0135	0.4878	(0.440933,0.539510)	0.499811	0.054526	0.879119		LHX3_Jaspar_MA0135	0.51724	(0.474896,0.551698)	0.500486	0.038118	0.579357		LHX3_Jaspar_MA0135	0.498235	(0.475421,0.524992)	0.499525	0.027266	0.76029
ELF5_Jaspar_MA0136	0.55796	(0.500565,0.610939)	0.50046	0.059765	0.590844		ELF5_Jaspar_MA0136	0.56345	(0.521847,0.600679)	0.499585	0.041925	0.244411		ELF5_Jaspar_MA0136	0.569885	(0.546459,0.599216)	0.499656	0.030026	0.095333
STAT1_Jaspar_MA0137	0.46492	(0.401798,0.514950)	0.501654	0.059786	0.897047		STAT1_Jaspar_MA0137	0.56344	(0.516867,0.595072)	0.498909	0.042226	0.247568		STAT1_Jaspar_MA0137	0.510813	(0.480061,0.538702)	0.499275	0.03014	0.647718
REST_Jaspar_MA0138	0.50352	(0.482956,0.518415)	0.499698	0.018304	0.773576		REST_Jaspar_MA0138	0.50386	(0.489731,0.518082)	0.500142	0.012751	0.620045		REST_Jaspar_MA0138	0.510335	(0.496558,0.519793)	0.5001	0.009809	0.400966
CTCF_Jaspar_MA0139	0.58628	(0.526230,0.641587)	0.500454	0.054299	0.37406		CTCF_Jaspar_MA0139	0.5668	(0.529276,0.599861)	0.49989	0.038133	0.181769		CTCF_Jaspar_MA0139	0.548708	(0.524744,0.581736)	0.499736	0.028528	0.236183
TAL1-GATA1_Jaspar_MA0140	0.41036	(0.351021,0.463984)	0.500292	0.058285	0.969032		TAL1-GATA1_Jaspar_MA0140	0.4725	(0.430174,0.521366)	0.498222	0.041447	0.873806		TAL1-GATA1_Jaspar_MA0140	0.491918	(0.460701,0.521099)	0.500968	0.029423	0.807
ESRRB_Jaspar_MA0141	0.54152	(0.477580,0.599643)	0.499342	0.058196	0.631898		ESRRB_Jaspar_MA0141	0.53444	(0.491083,0.572334)	0.498892	0.041024	0.433108		ESRRB_Jaspar_MA0141	0.516607	(0.488351,0.546994)	0.500723	0.029932	0.575272
POU5F1_Jaspar_MA0142	0.41952	(0.368262,0.492128)	0.500314	0.060432	0.984257		POU5F1_Jaspar_MA0142	0.47358	(0.437991,0.517450)	0.500193	0.042102	0.871652		POU5F1_Jaspar_MA0142	0.497717	(0.471483,0.527849)	0.499462	0.029478	0.759991
SOX2_Jaspar_MA0143	0.45716	(0.402110,0.520855)	0.501086	0.059209	0.898682		SOX2_Jaspar_MA0143	0.45504	(0.417955,0.494850)	0.499641	0.042074	0.921274		SOX2_Jaspar_MA0143	0.483523	(0.452947,0.514437)	0.499915	0.028471	0.856955
STAT3_Jaspar_MA0144	0.48676	(0.413985,0.546247)	0.499932	0.059694	0.871047		STAT3_Jaspar_MA0144	0.52677	(0.479139,0.567003)	0.499222	0.041476	0.500335		STAT3_Jaspar_MA0144	0.517983	(0.486916,0.550657)	0.499524	0.029466	0.548125
TCFCP2L1_Jaspar_MA0145	0.43548	(0.377856,0.483494)	0.499704	0.05942	0.972025		TCFCP2L1_Jaspar_MA0145	0.46878	(0.425865,0.501652)	0.500034	0.041071	0.878894		TCFCP2L1_Jaspar_MA0145	0.488712	(0.457792,0.512895)	0.500554	0.029751	0.817476
ZFX_Jaspar_MA0146	0.45192	(0.372882,0.510735)	0.49891	0.058762	0.904345		ZFX_Jaspar_MA0146	0.49072	(0.455556,0.537595)	0.500082	0.041386	0.777246		ZFX_Jaspar_MA0146	0.5092	(0.487490,0.540572)	0.500108	0.02954	0.667365
MYC_Jaspar_MA0147	0.52816	(0.489788,0.579546)	0.501274	0.05926	0.763007		MYC_Jaspar_MA0147	0.49836	(0.452609,0.530041)	0.500218	0.041996	0.736131		MYC_Jaspar_MA0147	0.492885	(0.462540,0.518123)	0.499981	0.030609	0.796911
FOXA1_Jaspar_MA0148	0.4196	(0.367136,0.479562)	0.499827	0.058576	0.983604		FOXA1_Jaspar_MA0148	0.46025	(0.420652,0.498157)	0.497535	0.040634	0.906549		FOXA1_Jaspar_MA0148	0.514203	(0.478029,0.543510)	0.499982	0.029178	0.598921
EWSR1-FLI1_Jaspar_MA0149	0.51704	(0.495553,0.536023)	0.500211	0.009067	0.329688		EWSR1-FLI1_Jaspar_MA0149	0.50753	(0.496697,0.517269)	0.500151	0.005578	0.286027		EWSR1-FLI1_Jaspar_MA0149	0.503005	(0.497602,0.508857)	0.499984	0.003356	0.436023
NFE2L2_Jaspar_MA0150	0.46972	(0.409813,0.535277)	0.500977	0.057587	0.917594		NFE2L2_Jaspar_MA0150	0.42763	(0.372593,0.470466)	0.500253	0.042739	0.96463		NFE2L2_Jaspar_MA0150	0.47868	(0.450937,0.509093)	0.499108	0.029278	0.87414
ARID3A_Jaspar_MA0151	0.55636	(0.491411,0.623664)	0.500849	0.059074	0.583894		ARID3A_Jaspar_MA0151	0.59491	(0.547790,0.634456)	0.498134	0.040078	0.102156		ARID3A_Jaspar_MA0151	0.556503	(0.525591,0.581095)	0.49945	0.029029	0.182348
NFATC2_Jaspar_MA0152	0.50224	(0.447505,0.556949)	0.501136	0.058306	0.795278		NFATC2_Jaspar_MA0152	0.55769	(0.507959,0.602649)	0.497429	0.040901	0.25024		NFATC2_Jaspar_MA0152	0.50221	(0.475891,0.530537)	0.499105	0.030189	0.738536
HNF1B_Jaspar_MA0153	0.5168	(0.481061,0.571908)	0.49958	0.040863	0.767065		HNF1B_Jaspar_MA0153	0.51103	(0.481361,0.538326)	0.501592	0.029072	0.611082		HNF1B_Jaspar_MA0153	0.48766	(0.463485,0.505794)	0.500139	0.021204	0.855363
EBF1_Jaspar_MA0154	0.39872	(0.332093,0.475238)	0.499095	0.058904	0.973904		EBF1_Jaspar_MA0154	0.4482	(0.410030,0.497852)	0.50047	0.042138	0.93649		EBF1_Jaspar_MA0154	0.470125	(0.439052,0.499064)	0.50066	0.029432	0.926864
INSM1_Jaspar_MA0155	0.5716	(0.517783,0.630493)	0.500214	0.059266	0.507944		INSM1_Jaspar_MA0155	0.53112	(0.492174,0.575688)	0.500485	0.041017	0.482987		INSM1_Jaspar_MA0155	0.495603	(0.471692,0.529798)	0.501107	0.029331	0.792417
FEV_Jaspar_MA0156	0.57392	(0.522240,0.627587)	0.49956	0.058986	0.504803		FEV_Jaspar_MA0156	0.57345	(0.527853,0.609632)	0.498888	0.042231	0.192708		FEV_Jaspar_MA0156	0.590888	(0.562515,0.613490)	0.499964	0.030561	0.04
FOXO3_Jaspar_MA0157	0.51196	(0.432865,0.584058)	0.500309	0.059437	0.756386		FOXO3_Jaspar_MA0157	0.51665	(0.477491,0.558505)	0.498907	0.040247	0.584972		FOXO3_Jaspar_MA0157	0.530665	(0.503528,0.558336)	0.500241	0.028743	0.398368
HOXA5_Jaspar_MA0158	0.52092	(0.470178,0.566064)	0.499426	0.059348	0.784917		HOXA5_Jaspar_MA0158	0.54574	(0.504109,0.581243)	0.499739	0.041758	0.372607		HOXA5_Jaspar_MA0158	0.532147	(0.507077,0.563754)	0.499343	0.029177	0.385491
RXR-RAR-DR5_Jaspar_MA0159	0.51368	(0.458288,0.576468)	0.497353	0.056242	0.730952		RXR-RAR-DR5_Jaspar_MA0159	0.53875	(0.505717,0.591271)	0.501023	0.039973	0.415428		RXR-RAR-DR5_Jaspar_MA0159	0.52691	(0.500578,0.555018)	0.500036	0.028286	0.417922
NR4A2_Jaspar_MA0160	0.51364	(0.458081,0.572256)	0.498435	0.059367	0.747274		NR4A2_Jaspar_MA0160	0.54017	(0.509418,0.580741)	0.499791	0.042408	0.416243		NR4A2_Jaspar_MA0160	0.535593	(0.506214,0.560990)	0.500668	0.029634	0.36648
NFIC_Jaspar_MA0161	0.55396	(0.499187,0.606551)	0.499624	0.059599	0.582408		NFIC_Jaspar_MA0161	0.57852	(0.535811,0.605057)	0.497662	0.041615	0.177704		NFIC_Jaspar_MA0161	0.54697	(0.518620,0.567841)	0.500071	0.030301	0.249346
EGR1_Jaspar_MA0162	0.52288	(0.467123,0.578298)	0.50022	0.055532	0.767379		EGR1_Jaspar_MA0162	0.45529	(0.423645,0.487225)	0.500097	0.039221	0.929197		EGR1_Jaspar_MA0162	0.48145	(0.458540,0.504852)	0.500389	0.028105	0.872467
PLAG1_Jaspar_MA0163	0.49688	(0.467747,0.525147)	0.500032	0.028668	0.843554		PLAG1_Jaspar_MA0163	0.50849	(0.493474,0.537901)	0.500205	0.020495	0.581952		PLAG1_Jaspar_MA0163	0.494903	(0.482277,0.509553)	0.499973	0.013857	0.815532
NR2E3_Jaspar_MA0164	0.66812	(0.603458,0.721387)	0.499263	0.05868	0.4705		NR2E3_Jaspar_MA0164	0.5448	(0.492289,0.601596)	0.500087	0.041856	0.384927		NR2E3_Jaspar_MA0164	0.532528	(0.502909,0.562701)	0.499527	0.02986	0.37608
ESR2_Jaspar_MA0258	0.54064	(0.481321,0.595089)	0.495462	0.059331	0.623921		ESR2_Jaspar_MA0258	0.5035	(0.469816,0.542789)	0.497985	0.040983	0.663243		ESR2_Jaspar_MA0258	0.48477	(0.463923,0.516017)	0.499681	0.029423	0.841489
HIF1A-ARNT_Jaspar_MA0259	0.4768	(0.434463,0.524734)	0.499688	0.059935	0.882461		HIF1A-ARNT_Jaspar_MA0259	0.53013	(0.487806,0.575659)	0.499639	0.041805	0.4805		HIF1A-ARNT_Jaspar_MA0259	0.52035	(0.489780,0.545221)	0.500378	0.029648	0.546597
SOX10_Jaspar_MA0442	0.5718	(0.500692,0.641307)	0.500894	0.061098	0.502513		SOX10_Jaspar_MA0442	0.53892	(0.491241,0.584900)	0.499211	0.040739	0.408754		SOX10_Jaspar_MA0442	0.54631	(0.517448,0.576244)	0.499835	0.0301	0.244575

## Sheet: Neocortex-Mito
Using input groups with 25 genes							Using input groups with 50 genes							Using input groups with 100 genes
Motif	AUC Statistic	AUC Error	Bkgnd Mean	Bkgnd Std Dev	Q Value		Motif	AUC Statistic	AUC Error	Bkgnd Mean	Bkgnd Std Dev	Q Value		Motif	AUC Statistic	AUC Error	Bkgnd Mean	Bkgnd Std Dev	Q Value
RUNX1_Jaspar_MA0002	0.51112	(0.450266,0.567418)	0.498421	0.059603	0.847573		RUNX1_Jaspar_MA0002	0.51128	(0.462129,0.537204)	0.499887	0.041322	0.805851		RUNX1_Jaspar_MA0002	0.525355	(0.499579,0.550274)	0.500799	0.029554	0.507945
TFAP2A_Jaspar_MA0003	0.47388	(0.427795,0.531116)	0.501591	0.060024	0.966907		TFAP2A_Jaspar_MA0003	0.46813	(0.423442,0.505887)	0.498961	0.042422	1		TFAP2A_Jaspar_MA0003	0.485743	(0.463271,0.514285)	0.500026	0.029016	0.938043
ARNT_Jaspar_MA0004	0.59244	(0.537059,0.651279)	0.501666	0.058409	0.6063		ARNT_Jaspar_MA0004	0.56081	(0.513765,0.596345)	0.499799	0.038965	0.449409		ARNT_Jaspar_MA0004	0.562438	(0.528590,0.590342)	0.500151	0.027919	0.139794
ARNT-AHR_Jaspar_MA0006	0.5664	(0.523225,0.625860)	0.500852	0.058628	0.560181		ARNT-AHR_Jaspar_MA0006	0.52266	(0.480201,0.553744)	0.501375	0.041556	0.796098		ARNT-AHR_Jaspar_MA0006	0.575318	(0.546917,0.600862)	0.500361	0.029279	0.092227
AR_Jaspar_MA0007	0.55792	(0.507635,0.601170)	0.499428	0.052945	0.555973		AR_Jaspar_MA0007	0.49858	(0.461523,0.531897)	0.500055	0.036628	0.912378		AR_Jaspar_MA0007	0.505103	(0.476542,0.528021)	0.499689	0.026154	0.753466
T_Jaspar_MA0009	0.49688	(0.465036,0.523598)	0.500067	0.029479	0.867313		T_Jaspar_MA0009	0.49234	(0.471405,0.509781)	0.500105	0.021776	0.986995		T_Jaspar_MA0009	0.518158	(0.501392,0.533755)	0.500122	0.014691	0.3943
PAX5_Jaspar_MA0014	0.45236	(0.391740,0.520434)	0.500538	0.059437	1		PAX5_Jaspar_MA0014	0.43209	(0.381252,0.475571)	0.499838	0.041382	1		PAX5_Jaspar_MA0014	0.430723	(0.392815,0.459353)	0.500384	0.030279	1
NR2F1_Jaspar_MA0017	0.51648	(0.455950,0.577185)	0.49835	0.057944	0.812824		NR2F1_Jaspar_MA0017	0.51152	(0.461831,0.549637)	0.500745	0.040568	0.803077		NR2F1_Jaspar_MA0017	0.507787	(0.475811,0.531758)	0.500594	0.028919	0.750899
CREB1_Jaspar_MA0018	0.52076	(0.456266,0.572377)	0.499027	0.057538	0.779058		CREB1_Jaspar_MA0018	0.49695	(0.452069,0.540844)	0.499982	0.040721	0.915473		CREB1_Jaspar_MA0018	0.535062	(0.509401,0.570075)	0.501616	0.029165	0.42551
DDIT3-CEBPA_Jaspar_MA0019	0.51528	(0.458539,0.573102)	0.502921	0.060319	0.842783		DDIT3-CEBPA_Jaspar_MA0019	0.50205	(0.464147,0.532600)	0.499448	0.043328	0.891899		DDIT3-CEBPA_Jaspar_MA0019	0.514888	(0.485096,0.547078)	0.500866	0.029888	0.684905
E2F1_Jaspar_MA0024	0.54756	(0.500959,0.595327)	0.498954	0.032479	0.532053		E2F1_Jaspar_MA0024	0.5385	(0.505722,0.565989)	0.499243	0.024322	0.4506		E2F1_Jaspar_MA0024	0.519258	(0.500894,0.536071)	0.500352	0.017378	0.415093
NFIL3_Jaspar_MA0025	0.45756	(0.408019,0.507280)	0.499998	0.055887	1		NFIL3_Jaspar_MA0025	0.48823	(0.443050,0.531701)	0.500311	0.041393	0.990929		NFIL3_Jaspar_MA0025	0.488438	(0.460758,0.516238)	0.500602	0.028115	0.924689
EN1_Jaspar_MA0027	0.60156	(0.519715,0.663845)	0.499446	0.059401	0.513692		EN1_Jaspar_MA0027	0.54815	(0.496960,0.595213)	0.499883	0.041644	0.632		EN1_Jaspar_MA0027	0.564512	(0.534992,0.595924)	0.500577	0.029383	0.150444
ELK1_Jaspar_MA0028	0.61612	(0.537723,0.681819)	0.500243	0.058245	0.7434		ELK1_Jaspar_MA0028	0.59875	(0.550708,0.641453)	0.50011	0.040903	0.387125		ELK1_Jaspar_MA0028	0.573178	(0.548441,0.604828)	0.500232	0.028905	0.091583
EVI1_Jaspar_MA0029	0.495	(0.451228,0.534885)	0.500239	0.039657	0.87417		EVI1_Jaspar_MA0029	0.49044	(0.464657,0.517285)	0.499984	0.029253	0.99966		EVI1_Jaspar_MA0029	0.506965	(0.483127,0.528863)	0.499958	0.020838	0.744429
FOXF2_Jaspar_MA0030	0.56712	(0.516341,0.622787)	0.500317	0.057922	0.591906		FOXF2_Jaspar_MA0030	0.56078	(0.517244,0.605292)	0.499925	0.04083	0.448654		FOXF2_Jaspar_MA0030	0.537545	(0.509550,0.562426)	0.500118	0.029145	0.394915
FOXD1_Jaspar_MA0031	0.5366	(0.480261,0.590514)	0.501418	0.059966	0.720754		FOXD1_Jaspar_MA0031	0.52154	(0.478344,0.556035)	0.498867	0.041567	0.7794		FOXD1_Jaspar_MA0031	0.572952	(0.546169,0.600582)	0.499487	0.029302	0.080679
FOXC1_Jaspar_MA0032	0.59676	(0.535725,0.661669)	0.498588	0.058815	0.523036		FOXC1_Jaspar_MA0032	0.56229	(0.513243,0.605909)	0.500932	0.0423	0.466944		FOXC1_Jaspar_MA0032	0.614648	(0.588840,0.647223)	0.500131	0.029333	0
FOXL1_Jaspar_MA0033	0.55296	(0.484218,0.616716)	0.498717	0.060056	0.601043		FOXL1_Jaspar_MA0033	0.54452	(0.503218,0.589082)	0.499084	0.041755	0.644943		FOXL1_Jaspar_MA0033	0.530795	(0.496514,0.560091)	0.499033	0.029102	0.420491
GATA1_Jaspar_MA0035	0.4986	(0.445542,0.560567)	0.503425	0.060829	0.88556		GATA1_Jaspar_MA0035	0.4848	(0.445115,0.523205)	0.500152	0.040786	0.988149		GATA1_Jaspar_MA0035	0.506385	(0.476579,0.534532)	0.50038	0.028961	0.761983
GATA2_Jaspar_MA0036	0.59132	(0.529429,0.660695)	0.500233	0.059967	0.570353		GATA2_Jaspar_MA0036	0.56221	(0.513011,0.603280)	0.49879	0.041315	0.4204		GATA2_Jaspar_MA0036	0.577113	(0.541359,0.609910)	0.500346	0.029403	0.098556
GATA3_Jaspar_MA0037	0.5322	(0.461803,0.606069)	0.50104	0.060105	0.766342		GATA3_Jaspar_MA0037	0.51643	(0.472681,0.561527)	0.499667	0.041175	0.821788		GATA3_Jaspar_MA0037	0.546353	(0.512757,0.575326)	0.5001	0.02931	0.302609
GFI_Jaspar_MA0038	0.54464	(0.486215,0.594989)	0.503267	0.059569	0.658456		GFI_Jaspar_MA0038	0.54346	(0.505444,0.585919)	0.500136	0.041589	0.636197		GFI_Jaspar_MA0038	0.531317	(0.508387,0.564752)	0.500649	0.02874	0.406202
KLF4_Jaspar_MA0039	0.41596	(0.367581,0.473235)	0.501938	0.059336	1		KLF4_Jaspar_MA0039	0.42764	(0.388276,0.462323)	0.499359	0.041425	1		KLF4_Jaspar_MA0039	0.468645	(0.446484,0.499063)	0.500546	0.02958	1
FOXQ1_Jaspar_MA0040	0.58852	(0.533265,0.634495)	0.503098	0.060273	0.58345		FOXQ1_Jaspar_MA0040	0.52321	(0.481012,0.556842)	0.500072	0.042029	0.788042		FOXQ1_Jaspar_MA0040	0.503167	(0.475399,0.529765)	0.499271	0.029158	0.771819
FOXD3_Jaspar_MA0041	0.56708	(0.510850,0.620683)	0.498983	0.057789	0.583032		FOXD3_Jaspar_MA0041	0.49988	(0.457953,0.529466)	0.501168	0.042588	0.915107		FOXD3_Jaspar_MA0041	0.527165	(0.503153,0.553122)	0.500169	0.030075	0.487082
FOXI1_Jaspar_MA0042	0.4676	(0.423230,0.539556)	0.500255	0.05908	0.982455		FOXI1_Jaspar_MA0042	0.44262	(0.406499,0.479533)	0.499755	0.041644	1		FOXI1_Jaspar_MA0042	0.469633	(0.440444,0.498117)	0.501199	0.029453	1
HLF_Jaspar_MA0043	0.54864	(0.489016,0.602363)	0.501174	0.060439	0.624255		HLF_Jaspar_MA0043	0.52556	(0.492993,0.559400)	0.499672	0.040299	0.7465		HLF_Jaspar_MA0043	0.510718	(0.485442,0.536169)	0.500025	0.029181	0.741355
HNF1A_Jaspar_MA0046	0.388	(0.332657,0.445039)	0.501766	0.057514	1		HNF1A_Jaspar_MA0046	0.45142	(0.411422,0.495316)	0.500759	0.041318	1		HNF1A_Jaspar_MA0046	0.487277	(0.460536,0.519884)	0.499204	0.02892	0.922735
FOXA2_Jaspar_MA0047	0.55076	(0.499247,0.598216)	0.500732	0.058872	0.619286		FOXA2_Jaspar_MA0047	0.50621	(0.467305,0.545280)	0.501253	0.040639	0.879074		FOXA2_Jaspar_MA0047	0.508282	(0.478555,0.529321)	0.49979	0.029759	0.75292
NHLH1_Jaspar_MA0048	0.38724	(0.329553,0.441616)	0.499865	0.059471	1		NHLH1_Jaspar_MA0048	0.45781	(0.425806,0.496394)	0.500072	0.041331	1		NHLH1_Jaspar_MA0048	0.498025	(0.471828,0.522776)	0.500556	0.030116	0.796033
IRF1_Jaspar_MA0050	0.50028	(0.456834,0.573687)	0.499193	0.056769	0.885012		IRF1_Jaspar_MA0050	0.49643	(0.463125,0.537012)	0.499953	0.041187	0.903266		IRF1_Jaspar_MA0050	0.483675	(0.461919,0.510789)	0.499194	0.028234	0.957402
IRF2_Jaspar_MA0051	0.49	(0.486922,0.492944)	0.500251	0.014092	1		IRF2_Jaspar_MA0051	0.50002	(0.490426,0.506742)	0.499959	0.010468	0.903753		IRF2_Jaspar_MA0051	0.495737	(0.490446,0.500284)	0.500054	0.006807	0.977925
MEF2A_Jaspar_MA0052	0.44316	(0.384159,0.506812)	0.50177	0.058876	1		MEF2A_Jaspar_MA0052	0.49971	(0.455295,0.538992)	0.500475	0.03994	0.916449		MEF2A_Jaspar_MA0052	0.481913	(0.456696,0.511328)	0.499227	0.028543	0.980131
MYF_Jaspar_MA0055	0.48972	(0.436298,0.544335)	0.498044	0.057503	0.873179		MYF_Jaspar_MA0055	0.49561	(0.459509,0.550436)	0.498942	0.039849	0.911624		MYF_Jaspar_MA0055	0.507375	(0.483700,0.536395)	0.501341	0.029202	0.745085
MZF1_1_4_Jaspar_MA0056	0.31824	(0.260132,0.361475)	0.500981	0.060658	1		MZF1_1_4_Jaspar_MA0056	0.35801	(0.325533,0.395616)	0.49922	0.04103	1		MZF1_1_4_Jaspar_MA0056	0.423098	(0.389221,0.452535)	0.501	0.029291	1
MZF1_5_13_Jaspar_MA0057	0.41068	(0.341366,0.458373)	0.502124	0.060074	1		MZF1_5_13_Jaspar_MA0057	0.39786	(0.351439,0.442508)	0.498801	0.041379	1		MZF1_5_13_Jaspar_MA0057	0.436067	(0.413461,0.465593)	0.500985	0.029892	1
MAX_Jaspar_MA0058	0.60404	(0.535635,0.674755)	0.500096	0.057439	0.620111		MAX_Jaspar_MA0058	0.56597	(0.529245,0.607854)	0.499672	0.040182	0.443605		MAX_Jaspar_MA0058	0.54311	(0.510723,0.578048)	0.499744	0.028632	0.310371
MYC-MAX_Jaspar_MA0059	0.62508	(0.555507,0.680636)	0.50122	0.055489	0.659833		MYC-MAX_Jaspar_MA0059	0.53662	(0.492972,0.575549)	0.499603	0.038297	0.646536		MYC-MAX_Jaspar_MA0059	0.530613	(0.495989,0.556474)	0.500373	0.028046	0.4137
NFYA_Jaspar_MA0060	0.47492	(0.400870,0.544830)	0.500589	0.058585	0.962953		NFYA_Jaspar_MA0060	0.54602	(0.501259,0.586763)	0.501473	0.04103	0.629167		NFYA_Jaspar_MA0060	0.552967	(0.527617,0.586718)	0.501297	0.029033	0.220672
NFkB_Jaspar_MA0061	0.43672	(0.384900,0.498329)	0.500618	0.060096	1		NFkB_Jaspar_MA0061	0.40665	(0.369766,0.453279)	0.498677	0.042022	1		NFkB_Jaspar_MA0061	0.468222	(0.435634,0.498686)	0.500307	0.029488	1
GABPA_Jaspar_MA0062	0.56596	(0.483245,0.630434)	0.500906	0.05895	0.542618		GABPA_Jaspar_MA0062	0.58253	(0.543824,0.637233)	0.500577	0.041891	0.574625		GABPA_Jaspar_MA0062	0.574755	(0.539875,0.608305)	0.500252	0.028511	0.110187
NKX2-5_Jaspar_MA0063	0.49416	(0.436710,0.549861)	0.500176	0.059979	0.880457		NKX2-5_Jaspar_MA0063	0.51827	(0.476058,0.556184)	0.499088	0.042411	0.808625		NKX2-5_Jaspar_MA0063	0.55975	(0.524943,0.583551)	0.500859	0.028959	0.175905
PPARG-RXRA_Jaspar_MA0065	0.56016	(0.514331,0.626609)	0.500455	0.061065	0.563444		PPARG-RXRA_Jaspar_MA0065	0.52372	(0.481660,0.566652)	0.500094	0.04182	0.788319		PPARG-RXRA_Jaspar_MA0065	0.554902	(0.531301,0.587868)	0.500092	0.029194	0.217875
PPARG_Jaspar_MA0066	0.52148	(0.493161,0.552747)	0.500387	0.020742	0.564202		PPARG_Jaspar_MA0066	0.51117	(0.493007,0.524737)	0.500216	0.014294	0.696441		PPARG_Jaspar_MA0066	0.510827	(0.498242,0.521607)	0.499863	0.009916	0.43552
PAX2_Jaspar_MA0067	0.66064	(0.594361,0.720329)	0.500416	0.058112	0		PAX2_Jaspar_MA0067	0.59384	(0.553755,0.638837)	0.49917	0.041383	0.4391		PAX2_Jaspar_MA0067	0.58791	(0.556446,0.621493)	0.500681	0.02994	0.1035
PAX4_Jaspar_MA0068	0.41744	(0.364657,0.490462)	0.499821	0.059515	1		PAX4_Jaspar_MA0068	0.47598	(0.437101,0.521891)	0.499208	0.042561	1		PAX4_Jaspar_MA0068	0.490673	(0.463456,0.518876)	0.499966	0.029779	0.905657
PAX6_Jaspar_MA0069	0.45236	(0.402096,0.511199)	0.501892	0.057919	1		PAX6_Jaspar_MA0069	0.52785	(0.490709,0.564869)	0.499782	0.042277	0.754222		PAX6_Jaspar_MA0069	0.506467	(0.476636,0.535713)	0.500797	0.030845	0.752669
PBX1_Jaspar_MA0070	0.52572	(0.466658,0.574992)	0.499175	0.057861	0.779667		PBX1_Jaspar_MA0070	0.54699	(0.512206,0.593594)	0.501014	0.040882	0.646455		PBX1_Jaspar_MA0070	0.545637	(0.514256,0.568893)	0.499935	0.028319	0.292984
RORA_1_Jaspar_MA0071	0.49392	(0.429633,0.559768)	0.499245	0.060188	0.882124		RORA_1_Jaspar_MA0071	0.53355	(0.480894,0.567697)	0.498748	0.041782	0.707554		RORA_1_Jaspar_MA0071	0.507018	(0.473108,0.539761)	0.500119	0.029279	0.751112
RORA_2_Jaspar_MA0072	0.46024	(0.434018,0.484374)	0.500918	0.037023	1		RORA_2_Jaspar_MA0072	0.4743	(0.453100,0.493568)	0.499244	0.025294	1		RORA_2_Jaspar_MA0072	0.485645	(0.469018,0.499506)	0.499969	0.018512	1
RREB1_Jaspar_MA0073	0.42692	(0.403639,0.455624)	0.501122	0.043215	1		RREB1_Jaspar_MA0073	0.42333	(0.401178,0.437988)	0.499926	0.030741	1		RREB1_Jaspar_MA0073	0.453795	(0.432892,0.467025)	0.500356	0.021654	1
RXRA-VDR_Jaspar_MA0074	0.492	(0.488767,0.494835)	0.500034	0.012745	0.999202		RXRA-VDR_Jaspar_MA0074	0.492	(0.490021,0.494175)	0.499764	0.00877	1		RXRA-VDR_Jaspar_MA0074	0.4935	(0.492411,0.494827)	0.499901	0.005571	1
PRRX2_Jaspar_MA0075	0.45436	(0.415113,0.513588)	0.499816	0.060319	1		PRRX2_Jaspar_MA0075	0.46213	(0.424468,0.499682)	0.499303	0.042251	1		PRRX2_Jaspar_MA0075	0.500208	(0.471772,0.530406)	0.500474	0.02996	0.79087
ELK4_Jaspar_MA0076	0.59032	(0.520066,0.642247)	0.499608	0.051312	0.552773		ELK4_Jaspar_MA0076	0.59789	(0.564120,0.644896)	0.501795	0.035569	0.2585		ELK4_Jaspar_MA0076	0.5468	(0.524170,0.574536)	0.499917	0.025886	0.230135
SOX9_Jaspar_MA0077	0.42132	(0.361354,0.463469)	0.502035	0.059474	1		SOX9_Jaspar_MA0077	0.48606	(0.445861,0.526781)	0.499479	0.040945	0.990535		SOX9_Jaspar_MA0077	0.487465	(0.460126,0.521133)	0.500072	0.028659	0.920191
SOX17_Jaspar_MA0078	0.3916	(0.341143,0.449688)	0.501651	0.05927	1		SOX17_Jaspar_MA0078	0.4327	(0.394080,0.481505)	0.500052	0.041469	1		SOX17_Jaspar_MA0078	0.467247	(0.437178,0.503897)	0.500173	0.028497	1
SP1_Jaspar_MA0079	0.44384	(0.402022,0.486160)	0.501182	0.05852	1		SP1_Jaspar_MA0079	0.45144	(0.405081,0.476422)	0.497522	0.041163	1		SP1_Jaspar_MA0079	0.452565	(0.428852,0.477441)	0.500706	0.029022	1
SPI1-PU1_Jaspar_MA0080	0.50432	(0.461322,0.576699)	0.50211	0.058755	0.904354		SPI1-PU1_Jaspar_MA0080	0.51678	(0.465853,0.549228)	0.500014	0.041893	0.815858		SPI1-PU1_Jaspar_MA0080	0.509443	(0.484708,0.540961)	0.500018	0.029831	0.749759
SPIB_Jaspar_MA0081	0.475	(0.409021,0.537834)	0.499862	0.060497	0.975327		SPIB_Jaspar_MA0081	0.5102	(0.463994,0.566758)	0.49941	0.042914	0.803032		SPIB_Jaspar_MA0081	0.504973	(0.469554,0.533626)	0.500467	0.02996	0.767594
SRF_Jaspar_MA0083	0.52908	(0.495492,0.566345)	0.49949	0.024945	0.614638		SRF_Jaspar_MA0083	0.50673	(0.487795,0.529161)	0.499732	0.01838	0.808029		SRF_Jaspar_MA0083	0.491865	(0.478045,0.504007)	0.500131	0.012336	0.986591
SRY_Jaspar_MA0084	0.50368	(0.445426,0.562412)	0.501216	0.059714	0.912333		SRY_Jaspar_MA0084	0.50534	(0.467084,0.545329)	0.500232	0.042756	0.870152		SRY_Jaspar_MA0084	0.52539	(0.497026,0.552765)	0.500167	0.029267	0.503161
SOX5_Jaspar_MA0087	0.45488	(0.390724,0.513790)	0.501676	0.058426	1		SOX5_Jaspar_MA0087	0.50044	(0.442908,0.532804)	0.499988	0.041803	0.909948		SOX5_Jaspar_MA0087	0.524467	(0.491057,0.552061)	0.499834	0.029601	0.515095
ZNF143_Jaspar_MA0088	0.53668	(0.485714,0.589340)	0.49918	0.052421	0.652679		ZNF143_Jaspar_MA0088	0.51212	(0.480455,0.549329)	0.499275	0.036349	0.795951		ZNF143_Jaspar_MA0088	0.500417	(0.479712,0.524147)	0.49971	0.025296	0.792515
NFE2L1-MafG_Jaspar_MA0089	0.56352	(0.498862,0.630506)	0.500056	0.058875	0.550859		NFE2L1-MafG_Jaspar_MA0089	0.52809	(0.486972,0.567649)	0.499053	0.041468	0.735321		NFE2L1-MafG_Jaspar_MA0089	0.554215	(0.526106,0.584154)	0.501423	0.029229	0.224111
TEAD1_Jaspar_MA0090	0.50684	(0.445272,0.573337)	0.500053	0.054584	0.892675		TEAD1_Jaspar_MA0090	0.48035	(0.442202,0.526684)	0.500294	0.038973	1		TEAD1_Jaspar_MA0090	0.468385	(0.445190,0.497352)	0.499783	0.026802	1
TAL1-TCF3_Jaspar_MA0091	0.44656	(0.389316,0.496872)	0.499863	0.05843	1		TAL1-TCF3_Jaspar_MA0091	0.43323	(0.397379,0.479509)	0.498053	0.042483	1		TAL1-TCF3_Jaspar_MA0091	0.465645	(0.440220,0.493848)	0.500834	0.030129	1
HAND1-TCFE2A_Jaspar_MA0092	0.5476	(0.494570,0.604958)	0.500561	0.059171	0.627856		HAND1-TCFE2A_Jaspar_MA0092	0.5123	(0.461324,0.542136)	0.502255	0.041728	0.800356		HAND1-TCFE2A_Jaspar_MA0092	0.518702	(0.486816,0.545739)	0.500532	0.028961	0.601164
USF1_Jaspar_MA0093	0.61432	(0.550265,0.665799)	0.501661	0.058219	0.71225		USF1_Jaspar_MA0093	0.57613	(0.531992,0.622352)	0.499417	0.039842	0.545722		USF1_Jaspar_MA0093	0.568253	(0.541898,0.595641)	0.500192	0.028602	0.098406
YY1_Jaspar_MA0095	0.52412	(0.461569,0.599192)	0.500441	0.059747	0.774118		YY1_Jaspar_MA0095	0.51236	(0.462856,0.565788)	0.498771	0.04192	0.797682		YY1_Jaspar_MA0095	0.51594	(0.483946,0.557466)	0.500833	0.028815	0.654774
ETS1_Jaspar_MA0098	0.57288	(0.524717,0.637392)	0.502003	0.059057	0.620304		ETS1_Jaspar_MA0098	0.56888	(0.527872,0.609881)	0.498952	0.041364	0.458324		ETS1_Jaspar_MA0098	0.576817	(0.544127,0.607640)	0.500006	0.029775	0.0969
FOX_Jaspar_MA0099	0.38292	(0.334590,0.432150)	0.501812	0.060272	1		FOX_Jaspar_MA0099	0.45846	(0.431015,0.500584)	0.500044	0.041877	1		FOX_Jaspar_MA0099	0.499457	(0.472940,0.525483)	0.49998	0.029562	0.780289
MYB_Jaspar_MA0100	0.45672	(0.397298,0.516712)	0.501017	0.061169	1		MYB_Jaspar_MA0100	0.43875	(0.398200,0.485133)	0.499236	0.043151	1		MYB_Jaspar_MA0100	0.441302	(0.407967,0.469592)	0.499354	0.028581	1
REL_Jaspar_MA0101	0.50464	(0.450285,0.566211)	0.500582	0.059235	0.913842		REL_Jaspar_MA0101	0.43873	(0.392288,0.478010)	0.500677	0.042482	1		REL_Jaspar_MA0101	0.468388	(0.439239,0.493928)	0.499838	0.029698	1
CEBPA_Jaspar_MA0102	0.56092	(0.507572,0.626586)	0.501107	0.058057	0.5645		CEBPA_Jaspar_MA0102	0.56351	(0.511267,0.596657)	0.498953	0.0413	0.432065		CEBPA_Jaspar_MA0102	0.532175	(0.504074,0.556810)	0.499753	0.029474	0.43052
ZEB1_Jaspar_MA0103	0.58084	(0.510988,0.651042)	0.501242	0.059418	0.613023		ZEB1_Jaspar_MA0103	0.54092	(0.498898,0.590553)	0.499182	0.042524	0.647415		ZEB1_Jaspar_MA0103	0.54657	(0.516038,0.580451)	0.500895	0.028986	0.294682
MYCN_Jaspar_MA0104	0.6164	(0.567032,0.678693)	0.500778	0.060484	0.642643		MYCN_Jaspar_MA0104	0.56502	(0.522201,0.601461)	0.499266	0.041591	0.45769		MYCN_Jaspar_MA0104	0.570815	(0.548500,0.598362)	0.500409	0.028738	0.0875
NFkB1_Jaspar_MA0105	0.42868	(0.392839,0.475378)	0.502391	0.04887	1		NFkB1_Jaspar_MA0105	0.42093	(0.391143,0.439060)	0.500048	0.034818	1		NFkB1_Jaspar_MA0105	0.458437	(0.440566,0.483395)	0.499564	0.022871	1
P53_Jaspar_MA0106	0.5	(0.500000,0.500000)	0.5	0	0		P53_Jaspar_MA0106	0.5	(0.500000,0.500000)	0.5	0	0		P53_Jaspar_MA0106	0.5	(0.500000,0.500000)	0.5	0	0
RELA_Jaspar_MA0107	0.45948	(0.404765,0.524003)	0.500915	0.056433	1		RELA_Jaspar_MA0107	0.3984	(0.366529,0.432069)	0.499318	0.041705	1		RELA_Jaspar_MA0107	0.45747	(0.431270,0.484197)	0.501086	0.028189	1
TBP_Jaspar_MA0108	0.39108	(0.352663,0.446098)	0.501154	0.059896	1		TBP_Jaspar_MA0108	0.49787	(0.450285,0.533264)	0.50032	0.040612	0.916203		TBP_Jaspar_MA0108	0.500478	(0.467432,0.529814)	0.500076	0.029557	0.793617
HLTF_Jaspar_MA0109	0.63216	(0.584337,0.684981)	0.498976	0.059101	0.92475		HLTF_Jaspar_MA0109	0.62902	(0.589098,0.680306)	0.499459	0.041538	0		HLTF_Jaspar_MA0109	0.603173	(0.577868,0.631600)	0.499742	0.029735	0.0785
SPZ1_Jaspar_MA0111	0.458	(0.407747,0.521455)	0.500786	0.058174	1		SPZ1_Jaspar_MA0111	0.46337	(0.421231,0.499361)	0.499553	0.041859	1		SPZ1_Jaspar_MA0111	0.476253	(0.442712,0.504232)	0.500957	0.030228	1
ESR1_Jaspar_MA0112	0.49572	(0.436255,0.550315)	0.499733	0.06135	0.895489		ESR1_Jaspar_MA0112	0.48923	(0.453837,0.540091)	0.498819	0.042791	0.971385		ESR1_Jaspar_MA0112	0.491375	(0.455794,0.518050)	0.500411	0.02967	0.918439
NR3C1_Jaspar_MA0113	0.34712	(0.285531,0.408301)	0.497087	0.059102	1		NR3C1_Jaspar_MA0113	0.40362	(0.359831,0.441586)	0.501261	0.04097	1		NR3C1_Jaspar_MA0113	0.416455	(0.386777,0.447141)	0.499058	0.029144	1
HNF4A_Jaspar_MA0114	0.60348	(0.530442,0.669622)	0.498627	0.060009	0.528292		HNF4A_Jaspar_MA0114	0.53037	(0.479553,0.576788)	0.498413	0.041551	0.70776		HNF4A_Jaspar_MA0114	0.519253	(0.487391,0.551751)	0.500824	0.028884	0.601638
NR1H2-RXRA_Jaspar_MA0115	0.5	(0.500000,0.500000)	0.5	0	0		NR1H2-RXRA_Jaspar_MA0115	0.4985	(0.497526,0.499306)	0.49997	0.00385	0.981767		NR1H2-RXRA_Jaspar_MA0115	0.49925	(0.498862,0.499689)	0.500011	0.001958	0.919928
ZFP423_Jaspar_MA0116	0.49376	(0.466159,0.517605)	0.500718	0.030293	0.899183		ZFP423_Jaspar_MA0116	0.48146	(0.465353,0.500930)	0.500208	0.02161	1		ZFP423_Jaspar_MA0116	0.481108	(0.470410,0.491632)	0.499677	0.014222	1
MAFB_Jaspar_MA0117	0.44304	(0.380124,0.494438)	0.499995	0.058867	1		MAFB_Jaspar_MA0117	0.45388	(0.398219,0.489761)	0.500742	0.041832	1		MAFB_Jaspar_MA0117	0.499705	(0.469193,0.530316)	0.500587	0.029257	0.780097
TLX1-NFIC_Jaspar_MA0119	0.477	(0.472041,0.481754)	0.499782	0.020266	1		TLX1-NFIC_Jaspar_MA0119	0.49986	(0.486754,0.516549)	0.499601	0.014069	0.913635		TLX1-NFIC_Jaspar_MA0119	0.50659	(0.496784,0.516747)	0.500259	0.009902	0.609478
NKX3_2_Jaspar_MA0122	0.58956	(0.541257,0.647486)	0.500282	0.058986	0.544472		NKX3_2_Jaspar_MA0122	0.53729	(0.496728,0.584937)	0.499057	0.041752	0.677872		NKX3_2_Jaspar_MA0122	0.540957	(0.509893,0.567608)	0.49954	0.029127	0.346297
NKX3_1_Jaspar_MA0124	0.52936	(0.455832,0.579635)	0.50025	0.058926	0.774885		NKX3_1_Jaspar_MA0124	0.53594	(0.482223,0.573764)	0.501229	0.042547	0.70783		NKX3_1_Jaspar_MA0124	0.55977	(0.528109,0.596473)	0.499712	0.028907	0.1686
NOBOX_Jaspar_MA0125	0.49892	(0.446971,0.562883)	0.500694	0.060395	0.899661		NOBOX_Jaspar_MA0125	0.48923	(0.448833,0.535887)	0.498352	0.041791	0.977947		NOBOX_Jaspar_MA0125	0.508417	(0.482355,0.535345)	0.500376	0.029029	0.749537
ZNF354C_Jaspar_MA0130	0.5742	(0.511728,0.625375)	0.499633	0.059134	0.6228		ZNF354C_Jaspar_MA0130	0.53799	(0.495552,0.582199)	0.499142	0.042886	0.671557		ZNF354C_Jaspar_MA0130	0.501583	(0.466888,0.526516)	0.501377	0.029081	0.789641
MIZF_Jaspar_MA0131	0.53892	(0.489921,0.583703)	0.499999	0.043251	0.591344		MIZF_Jaspar_MA0131	0.5492	(0.510190,0.582437)	0.500441	0.031734	0.436292		MIZF_Jaspar_MA0131	0.51494	(0.494046,0.543001)	0.500133	0.022043	0.603833
PDX1_Jaspar_MA0132	0.49768	(0.437241,0.549460)	0.499741	0.060109	0.892966		PDX1_Jaspar_MA0132	0.44152	(0.405306,0.481228)	0.499024	0.042084	1		PDX1_Jaspar_MA0132	0.467353	(0.442305,0.494235)	0.500862	0.029126	1
BRCA1_Jaspar_MA0133	0.538	(0.467444,0.600782)	0.501188	0.059917	0.710534		BRCA1_Jaspar_MA0133	0.55868	(0.523066,0.609687)	0.500021	0.041367	0.479125		BRCA1_Jaspar_MA0133	0.54854	(0.511393,0.573699)	0.500287	0.028829	0.26725
LHX3_Jaspar_MA0135	0.44284	(0.390344,0.497810)	0.499413	0.055553	1		LHX3_Jaspar_MA0135	0.485	(0.445765,0.529200)	0.499033	0.039586	0.995578		LHX3_Jaspar_MA0135	0.464415	(0.438169,0.494503)	0.500585	0.02777	1
ELF5_Jaspar_MA0136	0.52824	(0.459641,0.584502)	0.501268	0.060348	0.777633		ELF5_Jaspar_MA0136	0.52112	(0.480258,0.565277)	0.500559	0.041915	0.801597		ELF5_Jaspar_MA0136	0.503337	(0.471144,0.534653)	0.499938	0.029637	0.768667
STAT1_Jaspar_MA0137	0.49416	(0.426803,0.559971)	0.498437	0.060113	0.889346		STAT1_Jaspar_MA0137	0.4896	(0.447445,0.529574)	0.498946	0.041306	0.962686		STAT1_Jaspar_MA0137	0.518138	(0.487782,0.544402)	0.50034	0.029827	0.616641
REST_Jaspar_MA0138	0.50136	(0.481378,0.524361)	0.500665	0.019523	0.894831		REST_Jaspar_MA0138	0.48915	(0.478971,0.499843)	0.499861	0.014211	1		REST_Jaspar_MA0138	0.488375	(0.481104,0.494790)	0.500161	0.010378	1
CTCF_Jaspar_MA0139	0.5966	(0.550336,0.645415)	0.499487	0.054685	0.59845		CTCF_Jaspar_MA0139	0.54837	(0.507169,0.583855)	0.499707	0.038462	0.572683		CTCF_Jaspar_MA0139	0.578213	(0.557615,0.605953)	0.5001	0.027304	0.0932
TAL1-GATA1_Jaspar_MA0140	0.55136	(0.492677,0.615503)	0.501578	0.059267	0.61521		TAL1-GATA1_Jaspar_MA0140	0.48335	(0.427144,0.527168)	0.500716	0.040894	1		TAL1-GATA1_Jaspar_MA0140	0.490812	(0.465309,0.521143)	0.50068	0.029178	0.911183
ESRRB_Jaspar_MA0141	0.52568	(0.475553,0.591465)	0.501318	0.057984	0.76503		ESRRB_Jaspar_MA0141	0.56884	(0.535268,0.616534)	0.499508	0.040753	0.476687		ESRRB_Jaspar_MA0141	0.53895	(0.510756,0.571076)	0.50175	0.029681	0.395628
POU5F1_Jaspar_MA0142	0.49696	(0.443038,0.552248)	0.499987	0.060883	0.894034		POU5F1_Jaspar_MA0142	0.46992	(0.438551,0.509608)	0.500656	0.042168	1		POU5F1_Jaspar_MA0142	0.47219	(0.436269,0.499779)	0.499789	0.029725	1
SOX2_Jaspar_MA0143	0.47728	(0.400714,0.535594)	0.500033	0.060558	0.965291		SOX2_Jaspar_MA0143	0.51188	(0.467944,0.564598)	0.499285	0.041655	0.806593		SOX2_Jaspar_MA0143	0.508705	(0.477390,0.541599)	0.499923	0.028766	0.747969
STAT3_Jaspar_MA0144	0.4718	(0.407520,0.527262)	0.49962	0.059859	0.960037		STAT3_Jaspar_MA0144	0.52641	(0.485301,0.564552)	0.498396	0.043202	0.754636		STAT3_Jaspar_MA0144	0.528065	(0.501758,0.559324)	0.499412	0.029094	0.443492
TCFCP2L1_Jaspar_MA0145	0.5282	(0.471509,0.588234)	0.502122	0.059394	0.772008		TCFCP2L1_Jaspar_MA0145	0.47967	(0.427791,0.510432)	0.499214	0.042028	1		TCFCP2L1_Jaspar_MA0145	0.501775	(0.477837,0.532841)	0.499621	0.029513	0.779632
ZFX_Jaspar_MA0146	0.45176	(0.392943,0.501038)	0.501726	0.058775	1		ZFX_Jaspar_MA0146	0.4403	(0.394485,0.484093)	0.498973	0.041732	1		ZFX_Jaspar_MA0146	0.45476	(0.428637,0.481754)	0.500072	0.029534	1
MYC_Jaspar_MA0147	0.55492	(0.500728,0.618719)	0.499545	0.059138	0.585543		MYC_Jaspar_MA0147	0.51153	(0.479045,0.558287)	0.499623	0.040938	0.805467		MYC_Jaspar_MA0147	0.538565	(0.517482,0.567254)	0.50016	0.029376	0.391112
FOXA1_Jaspar_MA0148	0.48908	(0.433831,0.544215)	0.500323	0.059318	0.891545		FOXA1_Jaspar_MA0148	0.46124	(0.429952,0.501098)	0.50073	0.041812	1		FOXA1_Jaspar_MA0148	0.503038	(0.477844,0.534363)	0.500129	0.029372	0.770936
EWSR1-FLI1_Jaspar_MA0149	0.5	(0.500000,0.500000)	0.5	0	0		EWSR1-FLI1_Jaspar_MA0149	0.499	(0.498200,0.499640)	0.500008	0.003147	0.997091		EWSR1-FLI1_Jaspar_MA0149	0.50351	(0.498658,0.507222)	0.499983	0.002943	0.40462
NFE2L2_Jaspar_MA0150	0.5672	(0.518311,0.608870)	0.500416	0.058777	0.573897		NFE2L2_Jaspar_MA0150	0.54604	(0.513878,0.585106)	0.500538	0.041076	0.644338		NFE2L2_Jaspar_MA0150	0.550558	(0.524116,0.571172)	0.499482	0.028439	0.221
ARID3A_Jaspar_MA0151	0.5142	(0.448843,0.564845)	0.500941	0.060829	0.855345		ARID3A_Jaspar_MA0151	0.48111	(0.438135,0.520538)	0.499557	0.042341	1		ARID3A_Jaspar_MA0151	0.490787	(0.460555,0.515981)	0.499868	0.029621	0.911023
NFATC2_Jaspar_MA0152	0.421	(0.348781,0.468094)	0.50171	0.059437	1		NFATC2_Jaspar_MA0152	0.50254	(0.460316,0.541128)	0.498505	0.041835	0.876584		NFATC2_Jaspar_MA0152	0.531188	(0.503848,0.562445)	0.498929	0.029383	0.423962
HNF1B_Jaspar_MA0153	0.4052	(0.384152,0.424752)	0.501588	0.043467	1		HNF1B_Jaspar_MA0153	0.44555	(0.424219,0.467342)	0.500121	0.031331	1		HNF1B_Jaspar_MA0153	0.50125	(0.475095,0.523313)	0.500206	0.022544	0.788948
EBF1_Jaspar_MA0154	0.49792	(0.431609,0.554467)	0.499182	0.059212	0.9045		EBF1_Jaspar_MA0154	0.45611	(0.411981,0.503677)	0.499271	0.043105	1		EBF1_Jaspar_MA0154	0.490107	(0.465100,0.515107)	0.500633	0.029652	0.911205
INSM1_Jaspar_MA0155	0.50496	(0.437093,0.566438)	0.498177	0.056952	0.88525		INSM1_Jaspar_MA0155	0.52538	(0.488472,0.578066)	0.500388	0.041164	0.764061		INSM1_Jaspar_MA0155	0.478033	(0.446705,0.503902)	0.500131	0.028661	1
FEV_Jaspar_MA0156	0.5034	(0.439098,0.574185)	0.501367	0.060197	0.885631		FEV_Jaspar_MA0156	0.53176	(0.493731,0.576828)	0.500155	0.041536	0.688308		FEV_Jaspar_MA0156	0.508495	(0.477190,0.538658)	0.500379	0.029763	0.743295
FOXO3_Jaspar_MA0157	0.47664	(0.407538,0.540781)	0.501634	0.059204	0.963108		FOXO3_Jaspar_MA0157	0.53394	(0.492957,0.564989)	0.501419	0.041181	0.716729		FOXO3_Jaspar_MA0157	0.528092	(0.501372,0.555890)	0.499546	0.028802	0.447198
HOXA5_Jaspar_MA0158	0.52508	(0.466704,0.584351)	0.499562	0.06052	0.775273		HOXA5_Jaspar_MA0158	0.4676	(0.424259,0.502903)	0.499929	0.041401	1		HOXA5_Jaspar_MA0158	0.498335	(0.477421,0.533461)	0.500525	0.028819	0.798582
RXR-RAR-DR5_Jaspar_MA0159	0.44372	(0.392902,0.510429)	0.501375	0.055652	1		RXR-RAR-DR5_Jaspar_MA0159	0.47308	(0.427771,0.513356)	0.499373	0.040776	1		RXR-RAR-DR5_Jaspar_MA0159	0.504463	(0.477652,0.531916)	0.50091	0.027531	0.766962
NR4A2_Jaspar_MA0160	0.64852	(0.582569,0.701144)	0.498809	0.058617	0.842		NR4A2_Jaspar_MA0160	0.56775	(0.522242,0.610114)	0.498535	0.041228	0.442417		NR4A2_Jaspar_MA0160	0.546837	(0.510357,0.573712)	0.501099	0.029124	0.288515
NFIC_Jaspar_MA0161	0.564	(0.500334,0.629624)	0.500179	0.059786	0.545375		NFIC_Jaspar_MA0161	0.53174	(0.491846,0.575244)	0.499135	0.041535	0.706551		NFIC_Jaspar_MA0161	0.536875	(0.505326,0.567786)	0.500512	0.029219	0.392432
EGR1_Jaspar_MA0162	0.42964	(0.369700,0.482226)	0.500503	0.057807	1		EGR1_Jaspar_MA0162	0.44268	(0.411018,0.482981)	0.500367	0.038441	1		EGR1_Jaspar_MA0162	0.46326	(0.442027,0.489612)	0.500064	0.028115	1
PLAG1_Jaspar_MA0163	0.468	(0.462445,0.472407)	0.50026	0.0251	1		PLAG1_Jaspar_MA0163	0.468	(0.463884,0.471755)	0.500345	0.018231	1		PLAG1_Jaspar_MA0163	0.4655	(0.462628,0.467848)	0.500159	0.012571	1
NR2E3_Jaspar_MA0164	0.52612	(0.462955,0.576635)	0.499543	0.057884	0.791806		NR2E3_Jaspar_MA0164	0.58064	(0.547277,0.625702)	0.50011	0.042235	0.463545		NR2E3_Jaspar_MA0164	0.582645	(0.547560,0.612396)	0.500778	0.029881	0.089643
ESR2_Jaspar_MA0258	0.48828	(0.421026,0.557406)	0.500028	0.059978	0.88677		ESR2_Jaspar_MA0258	0.43068	(0.395187,0.481891)	0.499234	0.041872	1		ESR2_Jaspar_MA0258	0.473658	(0.443950,0.504963)	0.500656	0.030443	1
HIF1A-ARNT_Jaspar_MA0259	0.56024	(0.516048,0.622306)	0.500626	0.060314	0.566625		HIF1A-ARNT_Jaspar_MA0259	0.51544	(0.469566,0.557284)	0.500373	0.042087	0.803472		HIF1A-ARNT_Jaspar_MA0259	0.541388	(0.516251,0.569533)	0.50022	0.029945	0.358269
SOX10_Jaspar_MA0442	0.57272	(0.527103,0.628377)	0.501591	0.060315	0.601683		SOX10_Jaspar_MA0442	0.51811	(0.468876,0.559744)	0.499326	0.041786	0.798392		SOX10_Jaspar_MA0442	0.54396	(0.516630,0.573216)	0.50074	0.028796	0.309472

## Sheet: Cochlea-All
Using input groups with 25 genes							Using input groups with 50 genes							Using input groups with 100 genes
Motif	AUC Statistic	AUC Error	Bkgnd Mean	Bkgnd Std Dev	Q Value		Motif	AUC Statistic	AUC Error	Bkgnd Mean	Bkgnd Std Dev	Q Value		Motif	AUC Statistic	AUC Error	Bkgnd Mean	Bkgnd Std Dev	Q Value
RUNX1_Jaspar_MA0002	0.4512	(0.388431,0.516794)	0.500626	0.057929	0.976562		RUNX1_Jaspar_MA0002	0.4734	(0.417383,0.512866)	0.499022	0.041643	0.8795		RUNX1_Jaspar_MA0002	0.518038	(0.483033,0.543722)	0.500842	0.029008	0.703056
TFAP2A_Jaspar_MA0003	0.4928	(0.413688,0.550347)	0.49957	0.056704	1		TFAP2A_Jaspar_MA0003	0.50503	(0.466284,0.542901)	0.498909	0.042605	0.933727		TFAP2A_Jaspar_MA0003	0.538545	(0.513488,0.573085)	0.50105	0.029438	0.685813
ARNT_Jaspar_MA0004	0.51628	(0.447055,0.570053)	0.501083	0.057841	1		ARNT_Jaspar_MA0004	0.48951	(0.448980,0.538688)	0.498959	0.040265	0.90349		ARNT_Jaspar_MA0004	0.487818	(0.456066,0.520569)	0.499762	0.028485	0.801508
ARNT-AHR_Jaspar_MA0006	0.4478	(0.402968,0.505156)	0.499794	0.05749	0.979098		ARNT-AHR_Jaspar_MA0006	0.46171	(0.424714,0.499636)	0.498621	0.042175	0.922786		ARNT-AHR_Jaspar_MA0006	0.489245	(0.462402,0.515432)	0.499979	0.029592	0.792113
AR_Jaspar_MA0007	0.49048	(0.450893,0.534763)	0.501045	0.048442	1		AR_Jaspar_MA0007	0.48213	(0.443576,0.513528)	0.499874	0.03604	0.921803		AR_Jaspar_MA0007	0.48223	(0.460823,0.511571)	0.500434	0.02582	0.865007
T_Jaspar_MA0009	0.52732	(0.491828,0.566698)	0.500755	0.032825	1		T_Jaspar_MA0009	0.50514	(0.482337,0.531705)	0.501025	0.021105	0.998172		T_Jaspar_MA0009	0.51106	(0.497299,0.528805)	0.5003	0.015456	0.660931
PAX5_Jaspar_MA0014	0.44368	(0.392828,0.495436)	0.499817	0.060001	0.974037		PAX5_Jaspar_MA0014	0.50292	(0.457720,0.547159)	0.498359	0.041339	0.925609		PAX5_Jaspar_MA0014	0.5301	(0.501490,0.561614)	0.500595	0.029711	0.733586
NR2F1_Jaspar_MA0017	0.47484	(0.406275,0.547544)	0.498783	0.059012	1		NR2F1_Jaspar_MA0017	0.49691	(0.440982,0.536840)	0.498144	0.040127	0.905539		NR2F1_Jaspar_MA0017	0.50613	(0.480417,0.535272)	0.500693	0.029373	0.727717
CREB1_Jaspar_MA0018	0.46088	(0.409460,0.516387)	0.499712	0.057586	0.99575		CREB1_Jaspar_MA0018	0.48494	(0.437298,0.517227)	0.499039	0.041264	0.920086		CREB1_Jaspar_MA0018	0.528573	(0.501288,0.560402)	0.50096	0.02928	0.710333
DDIT3-CEBPA_Jaspar_MA0019	0.54072	(0.483746,0.609828)	0.501571	0.057548	1		DDIT3-CEBPA_Jaspar_MA0019	0.56147	(0.526509,0.610351)	0.498945	0.041658	1		DDIT3-CEBPA_Jaspar_MA0019	0.542675	(0.511769,0.569257)	0.500873	0.030138	0.673925
E2F1_Jaspar_MA0024	0.53976	(0.500120,0.585899)	0.500182	0.034244	1		E2F1_Jaspar_MA0024	0.52368	(0.497042,0.550818)	0.499665	0.024915	1		E2F1_Jaspar_MA0024	0.512862	(0.498606,0.533010)	0.500127	0.016873	0.671585
NFIL3_Jaspar_MA0025	0.48556	(0.423949,0.541592)	0.501443	0.053999	1		NFIL3_Jaspar_MA0025	0.4764	(0.439449,0.515643)	0.49881	0.039129	0.890125		NFIL3_Jaspar_MA0025	0.477652	(0.444279,0.503762)	0.49945	0.027916	0.871437
EN1_Jaspar_MA0027	0.54264	(0.480323,0.599359)	0.500755	0.058664	1		EN1_Jaspar_MA0027	0.48507	(0.434959,0.520803)	0.498085	0.040743	0.924699		EN1_Jaspar_MA0027	0.523628	(0.491594,0.548954)	0.500175	0.028998	0.692448
ELK1_Jaspar_MA0028	0.42008	(0.366054,0.473296)	0.499096	0.058922	0.966292		ELK1_Jaspar_MA0028	0.53071	(0.482766,0.569309)	0.497948	0.042371	1		ELK1_Jaspar_MA0028	0.555297	(0.526366,0.595191)	0.50002	0.029764	0.774786
EVI1_Jaspar_MA0029	0.5366	(0.489345,0.586789)	0.501523	0.043597	1		EVI1_Jaspar_MA0029	0.50203	(0.468742,0.526322)	0.499049	0.029335	0.909344		EVI1_Jaspar_MA0029	0.50353	(0.482179,0.525623)	0.499919	0.021152	0.729726
FOXF2_Jaspar_MA0030	0.59104	(0.530194,0.654196)	0.499168	0.057416	1		FOXF2_Jaspar_MA0030	0.53235	(0.483896,0.573466)	0.498054	0.041614	1		FOXF2_Jaspar_MA0030	0.508775	(0.481941,0.536591)	0.499915	0.029355	0.699715
FOXD1_Jaspar_MA0031	0.53936	(0.480389,0.590798)	0.501382	0.059144	1		FOXD1_Jaspar_MA0031	0.54543	(0.505461,0.588980)	0.497809	0.042228	1		FOXD1_Jaspar_MA0031	0.548638	(0.516341,0.574659)	0.499803	0.028884	0.7762
FOXC1_Jaspar_MA0032	0.44752	(0.387057,0.499150)	0.500591	0.058643	0.971891		FOXC1_Jaspar_MA0032	0.47445	(0.434947,0.517841)	0.498141	0.041207	0.884074		FOXC1_Jaspar_MA0032	0.494872	(0.467029,0.530805)	0.499516	0.029087	0.752303
FOXL1_Jaspar_MA0033	0.50576	(0.437556,0.561154)	0.500048	0.060314	1		FOXL1_Jaspar_MA0033	0.50469	(0.461975,0.543704)	0.498779	0.041221	0.921572		FOXL1_Jaspar_MA0033	0.53515	(0.505874,0.557462)	0.49946	0.029127	0.7147
GATA1_Jaspar_MA0035	0.47736	(0.448866,0.531004)	0.502011	0.058519	1		GATA1_Jaspar_MA0035	0.50456	(0.471577,0.545884)	0.499729	0.040092	0.929123		GATA1_Jaspar_MA0035	0.534038	(0.505440,0.557580)	0.499205	0.029326	0.680393
GATA2_Jaspar_MA0036	0.49864	(0.435072,0.572131)	0.499958	0.05852	1		GATA2_Jaspar_MA0036	0.52065	(0.484193,0.574375)	0.498653	0.041191	1		GATA2_Jaspar_MA0036	0.523572	(0.486475,0.550084)	0.500351	0.02991	0.666596
GATA3_Jaspar_MA0037	0.47888	(0.408819,0.524190)	0.501589	0.057693	1		GATA3_Jaspar_MA0037	0.49657	(0.456784,0.539859)	0.497907	0.04124	0.896802		GATA3_Jaspar_MA0037	0.500062	(0.469203,0.531015)	0.499525	0.028852	0.728575
GFI_Jaspar_MA0038	0.48896	(0.439061,0.543630)	0.499491	0.058323	1		GFI_Jaspar_MA0038	0.46787	(0.436586,0.506598)	0.498791	0.040707	0.896844		GFI_Jaspar_MA0038	0.510587	(0.481072,0.538937)	0.500289	0.029568	0.702201
KLF4_Jaspar_MA0039	0.52432	(0.461370,0.580202)	0.50018	0.056158	1		KLF4_Jaspar_MA0039	0.49303	(0.446367,0.527560)	0.498261	0.04175	0.873055		KLF4_Jaspar_MA0039	0.541342	(0.514986,0.570365)	0.500298	0.029397	0.698316
FOXQ1_Jaspar_MA0040	0.50536	(0.453049,0.580373)	0.500583	0.059732	1		FOXQ1_Jaspar_MA0040	0.4828	(0.431501,0.511321)	0.497916	0.04141	0.900057		FOXQ1_Jaspar_MA0040	0.514522	(0.478951,0.542546)	0.499301	0.029419	0.69925
FOXD3_Jaspar_MA0041	0.4564	(0.389066,0.501220)	0.501926	0.058458	0.97932		FOXD3_Jaspar_MA0041	0.44725	(0.410026,0.482421)	0.497966	0.040993	0.944884		FOXD3_Jaspar_MA0041	0.484173	(0.456015,0.513676)	0.499407	0.029397	0.823437
FOXI1_Jaspar_MA0042	0.43784	(0.369955,0.503812)	0.50019	0.059647	0.96823		FOXI1_Jaspar_MA0042	0.47443	(0.426923,0.511991)	0.498236	0.042294	0.893283		FOXI1_Jaspar_MA0042	0.51692	(0.485535,0.546122)	0.49935	0.030345	0.703294
HLF_Jaspar_MA0043	0.52848	(0.449469,0.591468)	0.498088	0.059303	1		HLF_Jaspar_MA0043	0.50555	(0.465560,0.561247)	0.498896	0.042263	0.947308		HLF_Jaspar_MA0043	0.542857	(0.512661,0.566257)	0.500552	0.02952	0.777312
HNF1A_Jaspar_MA0046	0.5364	(0.493238,0.600973)	0.500444	0.057764	1		HNF1A_Jaspar_MA0046	0.50183	(0.459162,0.540794)	0.500781	0.041442	0.905547		HNF1A_Jaspar_MA0046	0.500965	(0.472521,0.526170)	0.499705	0.029129	0.72837
FOXA2_Jaspar_MA0047	0.49364	(0.425437,0.560981)	0.501569	0.059217	1		FOXA2_Jaspar_MA0047	0.5247	(0.493125,0.578318)	0.498589	0.041649	1		FOXA2_Jaspar_MA0047	0.52124	(0.488338,0.556698)	0.499089	0.029992	0.648429
NHLH1_Jaspar_MA0048	0.59188	(0.541732,0.642781)	0.497687	0.059476	1		NHLH1_Jaspar_MA0048	0.51009	(0.473843,0.550127)	0.499452	0.041302	0.989617		NHLH1_Jaspar_MA0048	0.511437	(0.484413,0.545540)	0.500966	0.02976	0.708358
IRF1_Jaspar_MA0050	0.56136	(0.494562,0.622847)	0.49959	0.057861	1		IRF1_Jaspar_MA0050	0.50685	(0.467444,0.545400)	0.499719	0.040354	0.944104		IRF1_Jaspar_MA0050	0.536822	(0.503451,0.567316)	0.499848	0.028616	0.75919
IRF2_Jaspar_MA0051	0.486	(0.482500,0.489490)	0.499811	0.016196	0.979988		IRF2_Jaspar_MA0051	0.488	(0.485705,0.490158)	0.500517	0.01096	0.936349		IRF2_Jaspar_MA0051	0.49358	(0.488643,0.499561)	0.500207	0.007711	0.868741
MEF2A_Jaspar_MA0052	0.52512	(0.463489,0.591356)	0.499315	0.058784	1		MEF2A_Jaspar_MA0052	0.52498	(0.482241,0.560969)	0.498491	0.040292	1		MEF2A_Jaspar_MA0052	0.51302	(0.477284,0.542335)	0.499171	0.027554	0.694021
MYF_Jaspar_MA0055	0.37748	(0.329914,0.444208)	0.499734	0.056091	0.993653		MYF_Jaspar_MA0055	0.42894	(0.380853,0.461456)	0.499129	0.040318	0.969193		MYF_Jaspar_MA0055	0.444053	(0.421654,0.472685)	0.499384	0.029627	0.982774
MZF1_1_4_Jaspar_MA0056	0.51324	(0.454046,0.579358)	0.500569	0.057941	1		MZF1_1_4_Jaspar_MA0056	0.48565	(0.449998,0.531960)	0.499203	0.042079	0.91756		MZF1_1_4_Jaspar_MA0056	0.496022	(0.465464,0.518859)	0.50049	0.029799	0.753431
MZF1_5_13_Jaspar_MA0057	0.42916	(0.363569,0.495014)	0.499626	0.058376	0.980787		MZF1_5_13_Jaspar_MA0057	0.46985	(0.428622,0.519345)	0.498802	0.042652	0.882882		MZF1_5_13_Jaspar_MA0057	0.464278	(0.436651,0.494632)	0.501659	0.029514	0.921542
MAX_Jaspar_MA0058	0.50976	(0.435249,0.576767)	0.500024	0.057571	1		MAX_Jaspar_MA0058	0.49699	(0.454615,0.545133)	0.498936	0.040021	0.888645		MAX_Jaspar_MA0058	0.486225	(0.451731,0.510219)	0.500088	0.029129	0.812447
MYC-MAX_Jaspar_MA0059	0.52348	(0.463161,0.587687)	0.499637	0.054545	1		MYC-MAX_Jaspar_MA0059	0.52927	(0.495178,0.573999)	0.499702	0.039017	1		MYC-MAX_Jaspar_MA0059	0.482538	(0.455083,0.508885)	0.499969	0.028173	0.845964
NFYA_Jaspar_MA0060	0.49232	(0.438157,0.555795)	0.499564	0.057587	1		NFYA_Jaspar_MA0060	0.57376	(0.531407,0.619816)	0.497213	0.042177	1		NFYA_Jaspar_MA0060	0.58899	(0.557772,0.615881)	0.499786	0.029175	0
NFkB_Jaspar_MA0061	0.40272	(0.347659,0.457143)	0.497859	0.059258	0.98081		NFkB_Jaspar_MA0061	0.48711	(0.448991,0.525375)	0.500307	0.041876	0.931103		NFkB_Jaspar_MA0061	0.511135	(0.478800,0.538742)	0.499784	0.029589	0.712513
GABPA_Jaspar_MA0062	0.424	(0.358817,0.460812)	0.498186	0.057962	0.97537		GABPA_Jaspar_MA0062	0.50004	(0.455656,0.542949)	0.498978	0.041708	0.916135		GABPA_Jaspar_MA0062	0.525547	(0.500007,0.565914)	0.499989	0.029388	0.712837
NKX2-5_Jaspar_MA0063	0.48096	(0.429406,0.532522)	0.500121	0.058614	1		NKX2-5_Jaspar_MA0063	0.49833	(0.466444,0.531491)	0.498389	0.04199	0.916155		NKX2-5_Jaspar_MA0063	0.492862	(0.464217,0.521024)	0.498967	0.028372	0.751951
PPARG-RXRA_Jaspar_MA0065	0.46608	(0.409339,0.514773)	0.498527	0.058959	1		PPARG-RXRA_Jaspar_MA0065	0.55441	(0.515221,0.585829)	0.497528	0.041824	1		PPARG-RXRA_Jaspar_MA0065	0.537883	(0.503084,0.568537)	0.500459	0.02915	0.735545
PPARG_Jaspar_MA0066	0.48584	(0.468558,0.505618)	0.500989	0.025626	1		PPARG_Jaspar_MA0066	0.49398	(0.479706,0.506529)	0.499816	0.016031	0.907566		PPARG_Jaspar_MA0066	0.496095	(0.486437,0.505133)	0.499567	0.010587	0.782661
PAX2_Jaspar_MA0067	0.54408	(0.491102,0.602807)	0.501457	0.057698	1		PAX2_Jaspar_MA0067	0.54403	(0.493340,0.574268)	0.498862	0.040647	1		PAX2_Jaspar_MA0067	0.553473	(0.527025,0.583993)	0.499883	0.029205	0.710812
PAX4_Jaspar_MA0068	0.47056	(0.402331,0.529984)	0.501718	0.058562	1		PAX4_Jaspar_MA0068	0.47741	(0.438376,0.515762)	0.499198	0.040764	0.895712		PAX4_Jaspar_MA0068	0.472278	(0.443542,0.495796)	0.500015	0.029613	0.874217
PAX6_Jaspar_MA0069	0.49928	(0.437444,0.546408)	0.500413	0.05878	1		PAX6_Jaspar_MA0069	0.51884	(0.477834,0.560953)	0.50143	0.042162	1		PAX6_Jaspar_MA0069	0.515715	(0.487395,0.544108)	0.499348	0.029037	0.70482
PBX1_Jaspar_MA0070	0.51332	(0.451352,0.583014)	0.499069	0.0582	1		PBX1_Jaspar_MA0070	0.50978	(0.465820,0.541353)	0.50063	0.040926	1		PBX1_Jaspar_MA0070	0.515003	(0.483336,0.543931)	0.4992	0.02875	0.705238
RORA_1_Jaspar_MA0071	0.46144	(0.417593,0.508443)	0.50003	0.058377	0.998641		RORA_1_Jaspar_MA0071	0.52461	(0.492406,0.568754)	0.498916	0.041553	1		RORA_1_Jaspar_MA0071	0.505047	(0.481990,0.532399)	0.499922	0.030466	0.723824
RORA_2_Jaspar_MA0072	0.51208	(0.467435,0.546653)	0.499295	0.036427	1		RORA_2_Jaspar_MA0072	0.50198	(0.475562,0.531989)	0.500891	0.026018	0.913387		RORA_2_Jaspar_MA0072	0.497432	(0.479989,0.516676)	0.50036	0.018179	0.746657
RREB1_Jaspar_MA0073	0.4798	(0.436690,0.526435)	0.498732	0.045201	1		RREB1_Jaspar_MA0073	0.49452	(0.458876,0.526541)	0.500973	0.031151	0.896413		RREB1_Jaspar_MA0073	0.49611	(0.472773,0.515150)	0.499751	0.022183	0.735771
RXRA-VDR_Jaspar_MA0074	0.488	(0.483866,0.490318)	0.500101	0.015503	0.972171		RXRA-VDR_Jaspar_MA0074	0.49	(0.487704,0.491896)	0.500179	0.009835	0.928312		RXRA-VDR_Jaspar_MA0074	0.4925	(0.491330,0.493743)	0.500115	0.00603	0.925386
PRRX2_Jaspar_MA0075	0.51408	(0.449056,0.564124)	0.501025	0.059296	1		PRRX2_Jaspar_MA0075	0.52302	(0.473123,0.560357)	0.499048	0.042213	1		PRRX2_Jaspar_MA0075	0.520778	(0.497511,0.551423)	0.499731	0.030044	0.668825
ELK4_Jaspar_MA0076	0.47036	(0.427541,0.518839)	0.501784	0.050425	1		ELK4_Jaspar_MA0076	0.56723	(0.525920,0.600058)	0.49884	0.036588	1		ELK4_Jaspar_MA0076	0.567925	(0.536006,0.593608)	0.500193	0.025548	0.865
SOX9_Jaspar_MA0077	0.50256	(0.450141,0.564517)	0.499266	0.059829	1		SOX9_Jaspar_MA0077	0.52482	(0.498545,0.567285)	0.497801	0.040728	1		SOX9_Jaspar_MA0077	0.531482	(0.497945,0.554676)	0.50003	0.029183	0.685561
SOX17_Jaspar_MA0078	0.38784	(0.340094,0.440158)	0.498836	0.058771	0.998805		SOX17_Jaspar_MA0078	0.45465	(0.417583,0.497828)	0.498394	0.041608	0.922412		SOX17_Jaspar_MA0078	0.48762	(0.460082,0.512886)	0.499949	0.029801	0.805404
SP1_Jaspar_MA0079	0.5	(0.433585,0.569123)	0.498855	0.057745	1		SP1_Jaspar_MA0079	0.52623	(0.474685,0.565387)	0.498597	0.04239	1		SP1_Jaspar_MA0079	0.516587	(0.489186,0.547930)	0.50068	0.029864	0.708144
SPI1-PU1_Jaspar_MA0080	0.46344	(0.389180,0.523924)	0.499946	0.060151	1		SPI1-PU1_Jaspar_MA0080	0.48161	(0.436283,0.517070)	0.499024	0.042524	0.913726		SPI1-PU1_Jaspar_MA0080	0.507238	(0.475416,0.536413)	0.500059	0.028668	0.700344
SPIB_Jaspar_MA0081	0.47472	(0.404799,0.550211)	0.500371	0.059787	1		SPIB_Jaspar_MA0081	0.47322	(0.424112,0.509631)	0.498907	0.041189	0.876451		SPIB_Jaspar_MA0081	0.498182	(0.469478,0.525574)	0.500669	0.028043	0.754635
SRF_Jaspar_MA0083	0.48404	(0.460774,0.507753)	0.499415	0.026674	1		SRF_Jaspar_MA0083	0.4839	(0.468132,0.497625)	0.499487	0.018703	0.915946		SRF_Jaspar_MA0083	0.496962	(0.484917,0.511842)	0.499741	0.012693	0.747732
SRY_Jaspar_MA0084	0.484	(0.417799,0.549305)	0.499675	0.05934	1		SRY_Jaspar_MA0084	0.52059	(0.470490,0.556537)	0.497772	0.042247	1		SRY_Jaspar_MA0084	0.511232	(0.480381,0.538058)	0.499587	0.029142	0.73
SOX5_Jaspar_MA0087	0.5652	(0.510382,0.632687)	0.500081	0.059168	1		SOX5_Jaspar_MA0087	0.58279	(0.540655,0.623232)	0.498598	0.04254	1		SOX5_Jaspar_MA0087	0.57497	(0.541015,0.599477)	0.499111	0.030137	0.6135
ZNF143_Jaspar_MA0088	0.52336	(0.474083,0.574082)	0.498937	0.049955	1		ZNF143_Jaspar_MA0088	0.51785	(0.478946,0.555147)	0.49938	0.035982	0.995908		ZNF143_Jaspar_MA0088	0.51924	(0.496597,0.544352)	0.500488	0.025356	0.659273
NFE2L1-MafG_Jaspar_MA0089	0.4644	(0.390853,0.529623)	0.501257	0.059334	1		NFE2L1-MafG_Jaspar_MA0089	0.4762	(0.441347,0.537630)	0.498053	0.041141	0.901423		NFE2L1-MafG_Jaspar_MA0089	0.474618	(0.441094,0.508040)	0.500131	0.029215	0.861641
TEAD1_Jaspar_MA0090	0.4612	(0.400639,0.508300)	0.500618	0.056161	0.990146		TEAD1_Jaspar_MA0090	0.48015	(0.448984,0.524097)	0.499853	0.039162	0.911041		TEAD1_Jaspar_MA0090	0.47738	(0.452101,0.504495)	0.499407	0.026718	0.870245
TAL1-TCF3_Jaspar_MA0091	0.4974	(0.427917,0.554580)	0.499672	0.058036	1		TAL1-TCF3_Jaspar_MA0091	0.56452	(0.523577,0.607419)	0.49902	0.04222	1		TAL1-TCF3_Jaspar_MA0091	0.510027	(0.477579,0.539567)	0.500257	0.029633	0.705994
HAND1-TCFE2A_Jaspar_MA0092	0.46208	(0.399257,0.515063)	0.499985	0.058105	1		HAND1-TCFE2A_Jaspar_MA0092	0.53199	(0.492012,0.574896)	0.499765	0.040947	1		HAND1-TCFE2A_Jaspar_MA0092	0.537068	(0.506575,0.569391)	0.501223	0.029373	0.69275
USF1_Jaspar_MA0093	0.53564	(0.476504,0.585794)	0.501493	0.058272	1		USF1_Jaspar_MA0093	0.49363	(0.446965,0.535026)	0.499384	0.041551	0.87203		USF1_Jaspar_MA0093	0.499067	(0.474261,0.531310)	0.500051	0.029428	0.743806
YY1_Jaspar_MA0095	0.42448	(0.347958,0.491640)	0.500242	0.05811	0.97301		YY1_Jaspar_MA0095	0.44425	(0.406439,0.498716)	0.499281	0.041591	0.947062		YY1_Jaspar_MA0095	0.486375	(0.453100,0.513785)	0.500326	0.030004	0.814163
ETS1_Jaspar_MA0098	0.50848	(0.451930,0.570373)	0.500192	0.058871	1		ETS1_Jaspar_MA0098	0.56053	(0.513676,0.599993)	0.498189	0.042048	1		ETS1_Jaspar_MA0098	0.56991	(0.542919,0.602176)	0.500341	0.029352	0.3417
FOX_Jaspar_MA0099	0.4158	(0.344324,0.472532)	0.502034	0.059066	0.974768		FOX_Jaspar_MA0099	0.42949	(0.385255,0.478680)	0.499725	0.042493	0.973638		FOX_Jaspar_MA0099	0.46818	(0.433580,0.494207)	0.500402	0.029648	0.90177
MYB_Jaspar_MA0100	0.49616	(0.452974,0.565684)	0.500523	0.057449	1		MYB_Jaspar_MA0100	0.53767	(0.505907,0.575064)	0.499425	0.041918	1		MYB_Jaspar_MA0100	0.511397	(0.484847,0.539929)	0.500065	0.030372	0.702
REL_Jaspar_MA0101	0.48	(0.429941,0.543279)	0.499745	0.058644	1		REL_Jaspar_MA0101	0.51705	(0.472992,0.558431)	0.499706	0.040873	1		REL_Jaspar_MA0101	0.530092	(0.499091,0.560135)	0.500945	0.029922	0.714635
CEBPA_Jaspar_MA0102	0.46312	(0.412801,0.522678)	0.501056	0.058443	1		CEBPA_Jaspar_MA0102	0.47862	(0.433801,0.514186)	0.498258	0.040517	0.934222		CEBPA_Jaspar_MA0102	0.496472	(0.473393,0.526308)	0.499646	0.028944	0.758879
ZEB1_Jaspar_MA0103	0.49864	(0.439643,0.554275)	0.499404	0.058827	1		ZEB1_Jaspar_MA0103	0.49244	(0.450268,0.529267)	0.499413	0.041675	0.879828		ZEB1_Jaspar_MA0103	0.50154	(0.472710,0.532245)	0.501077	0.030006	0.723556
MYCN_Jaspar_MA0104	0.52176	(0.445201,0.583450)	0.501027	0.058175	1		MYCN_Jaspar_MA0104	0.45781	(0.416602,0.497142)	0.499835	0.042599	0.921717		MYCN_Jaspar_MA0104	0.483092	(0.450667,0.509984)	0.500763	0.030033	0.846563
NFkB1_Jaspar_MA0105	0.51972	(0.464789,0.571283)	0.49945	0.049761	1		NFkB1_Jaspar_MA0105	0.50463	(0.468041,0.543602)	0.501024	0.034864	0.919449		NFkB1_Jaspar_MA0105	0.509158	(0.482583,0.532031)	0.49986	0.024082	0.720143
P53_Jaspar_MA0106	0.5	(0.500000,0.500000)	0.5	0	0		P53_Jaspar_MA0106	0.5	(0.500000,0.500000)	0.5	0	0		P53_Jaspar_MA0106	0.5	(0.500000,0.500000)	0.5	0	0
RELA_Jaspar_MA0107	0.4668	(0.409528,0.513523)	0.500698	0.055556	1		RELA_Jaspar_MA0107	0.48048	(0.436013,0.516314)	0.499878	0.038847	0.917117		RELA_Jaspar_MA0107	0.499848	(0.465677,0.530336)	0.499128	0.029039	0.732
TBP_Jaspar_MA0108	0.5184	(0.464778,0.581193)	0.501448	0.058965	1		TBP_Jaspar_MA0108	0.56113	(0.517341,0.592519)	0.499176	0.040989	1		TBP_Jaspar_MA0108	0.524825	(0.494059,0.561675)	0.499854	0.029622	0.675894
HLTF_Jaspar_MA0109	0.47312	(0.414974,0.526995)	0.502037	0.058694	1		HLTF_Jaspar_MA0109	0.50369	(0.459600,0.537856)	0.497311	0.041056	0.936108		HLTF_Jaspar_MA0109	0.50298	(0.471400,0.536393)	0.499834	0.029711	0.727944
SPZ1_Jaspar_MA0111	0.44344	(0.381718,0.492690)	0.500222	0.058576	0.976796		SPZ1_Jaspar_MA0111	0.50207	(0.465307,0.540470)	0.498582	0.042009	0.901396		SPZ1_Jaspar_MA0111	0.516245	(0.494777,0.544801)	0.500397	0.030676	0.689739
ESR1_Jaspar_MA0112	0.54672	(0.471268,0.597852)	0.500565	0.059663	1		ESR1_Jaspar_MA0112	0.53765	(0.484523,0.579787)	0.500547	0.042437	1		ESR1_Jaspar_MA0112	0.52277	(0.495741,0.549241)	0.500099	0.028907	0.672824
NR3C1_Jaspar_MA0113	0.60624	(0.546027,0.671467)	0.501013	0.059541	1		NR3C1_Jaspar_MA0113	0.52843	(0.475300,0.570280)	0.49993	0.042382	1		NR3C1_Jaspar_MA0113	0.49396	(0.465440,0.524982)	0.499808	0.029697	0.748103
HNF4A_Jaspar_MA0114	0.44824	(0.407997,0.517047)	0.498941	0.059241	0.970031		HNF4A_Jaspar_MA0114	0.51007	(0.470267,0.545904)	0.497942	0.042865	0.997089		HNF4A_Jaspar_MA0114	0.508675	(0.478600,0.533112)	0.500862	0.029584	0.707114
NR1H2-RXRA_Jaspar_MA0115	0.5	(0.500000,0.500000)	0.5	0	0		NR1H2-RXRA_Jaspar_MA0115	0.4995	(0.499123,0.499929)	0.499936	0.002095	0.888337		NR1H2-RXRA_Jaspar_MA0115	0.4995	(0.499118,0.499833)	0.499994	0.001594	0.779496
ZFP423_Jaspar_MA0116	0.5782	(0.541836,0.620383)	0.500323	0.029578	0		ZFP423_Jaspar_MA0116	0.53916	(0.515258,0.568184)	0.499992	0.019716	1		ZFP423_Jaspar_MA0116	0.513065	(0.496862,0.527068)	0.500705	0.014244	0.683367
MAFB_Jaspar_MA0117	0.52584	(0.460608,0.576382)	0.499209	0.055689	1		MAFB_Jaspar_MA0117	0.50291	(0.457891,0.541405)	0.498751	0.042071	0.900204		MAFB_Jaspar_MA0117	0.519695	(0.483659,0.544720)	0.500693	0.029746	0.675918
TLX1-NFIC_Jaspar_MA0119	0.49848	(0.478249,0.517232)	0.499956	0.020432	1		TLX1-NFIC_Jaspar_MA0119	0.50008	(0.484868,0.514346)	0.500283	0.014329	0.904073		TLX1-NFIC_Jaspar_MA0119	0.499435	(0.489537,0.510130)	0.499783	0.010198	0.737307
NKX3_2_Jaspar_MA0122	0.42912	(0.363562,0.482338)	0.500652	0.059792	0.985479		NKX3_2_Jaspar_MA0122	0.50561	(0.465468,0.551551)	0.498307	0.041146	0.956669		NKX3_2_Jaspar_MA0122	0.533942	(0.507444,0.560255)	0.50079	0.029926	0.676813
NKX3_1_Jaspar_MA0124	0.51684	(0.461732,0.569115)	0.50015	0.057526	1		NKX3_1_Jaspar_MA0124	0.52275	(0.468183,0.563409)	0.498144	0.042455	1		NKX3_1_Jaspar_MA0124	0.524508	(0.498387,0.552278)	0.499009	0.029338	0.697352
NOBOX_Jaspar_MA0125	0.47952	(0.416639,0.538721)	0.501119	0.059281	1		NOBOX_Jaspar_MA0125	0.49534	(0.460423,0.546524)	0.49804	0.041718	0.880553		NOBOX_Jaspar_MA0125	0.525942	(0.493019,0.547765)	0.499829	0.029169	0.739812
ZNF354C_Jaspar_MA0130	0.4934	(0.432759,0.569745)	0.500594	0.05845	1		ZNF354C_Jaspar_MA0130	0.44503	(0.402159,0.486298)	0.49854	0.042427	0.942845		ZNF354C_Jaspar_MA0130	0.47912	(0.455469,0.509514)	0.500629	0.029901	0.863611
MIZF_Jaspar_MA0131	0.47752	(0.431844,0.523499)	0.501011	0.045777	1		MIZF_Jaspar_MA0131	0.51136	(0.476660,0.535270)	0.499853	0.031755	1		MIZF_Jaspar_MA0131	0.535722	(0.513411,0.559773)	0.499666	0.022049	0.720958
PDX1_Jaspar_MA0132	0.51928	(0.467511,0.575558)	0.500569	0.058753	1		PDX1_Jaspar_MA0132	0.53093	(0.498208,0.571704)	0.49753	0.041729	1		PDX1_Jaspar_MA0132	0.51967	(0.487165,0.548181)	0.499463	0.029635	0.661932
BRCA1_Jaspar_MA0133	0.49304	(0.414433,0.548926)	0.499941	0.058134	1		BRCA1_Jaspar_MA0133	0.52965	(0.488508,0.579141)	0.497953	0.042375	1		BRCA1_Jaspar_MA0133	0.515768	(0.486986,0.540998)	0.500406	0.028983	0.699724
LHX3_Jaspar_MA0135	0.50124	(0.442989,0.536998)	0.50173	0.055411	1		LHX3_Jaspar_MA0135	0.51191	(0.470151,0.543226)	0.4986	0.038738	0.986737		LHX3_Jaspar_MA0135	0.505775	(0.488548,0.535523)	0.498648	0.027671	0.70336
ELF5_Jaspar_MA0136	0.47144	(0.401187,0.533658)	0.500172	0.059037	1		ELF5_Jaspar_MA0136	0.51175	(0.478472,0.553291)	0.498744	0.041488	0.984148		ELF5_Jaspar_MA0136	0.523225	(0.499734,0.552098)	0.499814	0.029595	0.68015
STAT1_Jaspar_MA0137	0.44392	(0.380407,0.510671)	0.501417	0.0593	0.969676		STAT1_Jaspar_MA0137	0.49493	(0.456226,0.535565)	0.499581	0.042084	0.873288		STAT1_Jaspar_MA0137	0.513567	(0.489495,0.544807)	0.501162	0.028827	0.7275
REST_Jaspar_MA0138	0.49632	(0.480689,0.517842)	0.500348	0.021386	1		REST_Jaspar_MA0138	0.49074	(0.482570,0.503922)	0.499644	0.013656	0.874722		REST_Jaspar_MA0138	0.496105	(0.486240,0.504018)	0.49988	0.009693	0.79881
CTCF_Jaspar_MA0139	0.55844	(0.508129,0.619808)	0.500886	0.054356	1		CTCF_Jaspar_MA0139	0.5104	(0.476465,0.555615)	0.500028	0.037995	0.99073		CTCF_Jaspar_MA0139	0.49793	(0.468103,0.527686)	0.500248	0.027113	0.759827
TAL1-GATA1_Jaspar_MA0140	0.4712	(0.409708,0.524163)	0.500854	0.059383	1		TAL1-GATA1_Jaspar_MA0140	0.51465	(0.468811,0.560371)	0.499275	0.041823	1		TAL1-GATA1_Jaspar_MA0140	0.502398	(0.467894,0.530329)	0.499558	0.029867	0.72688
ESRRB_Jaspar_MA0141	0.52276	(0.456985,0.578433)	0.500661	0.056691	1		ESRRB_Jaspar_MA0141	0.53568	(0.501425,0.573021)	0.497958	0.042012	1		ESRRB_Jaspar_MA0141	0.54223	(0.514366,0.576319)	0.499633	0.030474	0.735
POU5F1_Jaspar_MA0142	0.5608	(0.497875,0.618731)	0.502086	0.06032	1		POU5F1_Jaspar_MA0142	0.58295	(0.545023,0.621668)	0.499718	0.041141	1		POU5F1_Jaspar_MA0142	0.533898	(0.501849,0.564810)	0.498962	0.029526	0.662983
SOX2_Jaspar_MA0143	0.55032	(0.486077,0.602268)	0.500528	0.059185	1		SOX2_Jaspar_MA0143	0.51623	(0.474754,0.560978)	0.497381	0.041575	1		SOX2_Jaspar_MA0143	0.511777	(0.480529,0.544610)	0.49857	0.028906	0.717319
STAT3_Jaspar_MA0144	0.39108	(0.328646,0.463937)	0.501845	0.058313	0.993123		STAT3_Jaspar_MA0144	0.43907	(0.399285,0.474145)	0.499349	0.041764	0.954487		STAT3_Jaspar_MA0144	0.476687	(0.439134,0.504390)	0.500761	0.029451	0.874111
TCFCP2L1_Jaspar_MA0145	0.48032	(0.417742,0.548156)	0.500196	0.058043	1		TCFCP2L1_Jaspar_MA0145	0.53325	(0.486615,0.568301)	0.500232	0.041681	1		TCFCP2L1_Jaspar_MA0145	0.545745	(0.517293,0.576818)	0.500917	0.028978	0.726607
ZFX_Jaspar_MA0146	0.47872	(0.421284,0.549980)	0.498756	0.058417	1		ZFX_Jaspar_MA0146	0.47889	(0.438253,0.520562)	0.500675	0.04264	0.907008		ZFX_Jaspar_MA0146	0.515938	(0.483683,0.540741)	0.501324	0.029388	0.690092
MYC_Jaspar_MA0147	0.54588	(0.483476,0.623049)	0.500311	0.05722	1		MYC_Jaspar_MA0147	0.48841	(0.434755,0.531081)	0.500045	0.042383	0.917052		MYC_Jaspar_MA0147	0.47674	(0.450464,0.503939)	0.500692	0.029789	0.872486
FOXA1_Jaspar_MA0148	0.51812	(0.454618,0.567709)	0.500468	0.058274	1		FOXA1_Jaspar_MA0148	0.51506	(0.460356,0.557152)	0.498377	0.041166	1		FOXA1_Jaspar_MA0148	0.52895	(0.499431,0.562125)	0.499699	0.029522	0.715569
EWSR1-FLI1_Jaspar_MA0149	0.51416	(0.493859,0.537489)	0.500212	0.01193	1		EWSR1-FLI1_Jaspar_MA0149	0.50604	(0.496323,0.518114)	0.500048	0.006813	1		EWSR1-FLI1_Jaspar_MA0149	0.507267	(0.499663,0.512706)	0.499981	0.004012	0.658833
NFE2L2_Jaspar_MA0150	0.42364	(0.366304,0.465354)	0.497878	0.058727	0.985771		NFE2L2_Jaspar_MA0150	0.46041	(0.416817,0.505549)	0.499365	0.041791	0.932674		NFE2L2_Jaspar_MA0150	0.464687	(0.432718,0.492647)	0.500711	0.029114	0.926735
ARID3A_Jaspar_MA0151	0.50936	(0.463254,0.563843)	0.500151	0.059738	1		ARID3A_Jaspar_MA0151	0.53059	(0.491813,0.571651)	0.49839	0.041858	1		ARID3A_Jaspar_MA0151	0.53604	(0.509219,0.567063)	0.499833	0.030125	0.688167
NFATC2_Jaspar_MA0152	0.48032	(0.390704,0.565115)	0.5008	0.058232	1		NFATC2_Jaspar_MA0152	0.48276	(0.439228,0.527650)	0.4979	0.042768	0.918477		NFATC2_Jaspar_MA0152	0.511857	(0.475864,0.538278)	0.500309	0.029397	0.724993
HNF1B_Jaspar_MA0153	0.48364	(0.438018,0.525029)	0.500406	0.04157	1		HNF1B_Jaspar_MA0153	0.4807	(0.449416,0.506394)	0.500156	0.030214	0.878149		HNF1B_Jaspar_MA0153	0.486337	(0.466134,0.509993)	0.499721	0.021771	0.850629
EBF1_Jaspar_MA0154	0.51444	(0.454275,0.583964)	0.500258	0.058546	1		EBF1_Jaspar_MA0154	0.51395	(0.467315,0.560949)	0.498115	0.041634	1		EBF1_Jaspar_MA0154	0.503785	(0.473348,0.535530)	0.500104	0.029566	0.72374
INSM1_Jaspar_MA0155	0.48356	(0.433354,0.528456)	0.499011	0.057736	1		INSM1_Jaspar_MA0155	0.50576	(0.470626,0.550800)	0.498018	0.042417	0.979942		INSM1_Jaspar_MA0155	0.53143	(0.507062,0.556996)	0.501234	0.028996	0.702029
FEV_Jaspar_MA0156	0.49848	(0.433761,0.565786)	0.501447	0.058151	1		FEV_Jaspar_MA0156	0.49331	(0.444341,0.537361)	0.497918	0.041728	0.882163		FEV_Jaspar_MA0156	0.51221	(0.482012,0.541972)	0.500415	0.0293	0.737642
FOXO3_Jaspar_MA0157	0.54848	(0.474885,0.603797)	0.498919	0.058119	1		FOXO3_Jaspar_MA0157	0.5497	(0.507335,0.585607)	0.498844	0.040941	1		FOXO3_Jaspar_MA0157	0.571897	(0.534003,0.596158)	0.500581	0.028903	0.457167
HOXA5_Jaspar_MA0158	0.54168	(0.478236,0.605327)	0.50148	0.059363	1		HOXA5_Jaspar_MA0158	0.5471	(0.498285,0.591892)	0.497866	0.041271	1		HOXA5_Jaspar_MA0158	0.525595	(0.503520,0.557266)	0.499172	0.029949	0.734439
RXR-RAR-DR5_Jaspar_MA0159	0.64568	(0.596718,0.701174)	0.499707	0.05624	0.9405		RXR-RAR-DR5_Jaspar_MA0159	0.59122	(0.550397,0.631479)	0.500675	0.039648	0		RXR-RAR-DR5_Jaspar_MA0159	0.570333	(0.540140,0.599472)	0.500493	0.02855	0.35925
NR4A2_Jaspar_MA0160	0.50984	(0.458931,0.573311)	0.500926	0.059047	1		NR4A2_Jaspar_MA0160	0.52689	(0.485263,0.560024)	0.498271	0.040403	1		NR4A2_Jaspar_MA0160	0.492617	(0.465615,0.522133)	0.500359	0.02893	0.765456
NFIC_Jaspar_MA0161	0.45688	(0.391125,0.537232)	0.499421	0.05845	0.983852		NFIC_Jaspar_MA0161	0.51645	(0.466790,0.555874)	0.498501	0.041586	1		NFIC_Jaspar_MA0161	0.505038	(0.473013,0.530023)	0.500498	0.028947	0.724332
EGR1_Jaspar_MA0162	0.42796	(0.382486,0.483800)	0.499156	0.053174	0.972463		EGR1_Jaspar_MA0162	0.45931	(0.420203,0.495910)	0.500202	0.039213	0.92668		EGR1_Jaspar_MA0162	0.476708	(0.453531,0.504569)	0.500484	0.027568	0.863824
PLAG1_Jaspar_MA0163	0.51152	(0.471960,0.546000)	0.499126	0.031574	1		PLAG1_Jaspar_MA0163	0.49217	(0.473963,0.517051)	0.499855	0.021378	0.913339		PLAG1_Jaspar_MA0163	0.498285	(0.485913,0.510115)	0.500177	0.014559	0.756132
NR2E3_Jaspar_MA0164	0.5128	(0.459778,0.566469)	0.499263	0.059479	1		NR2E3_Jaspar_MA0164	0.58054	(0.542295,0.623413)	0.497967	0.041658	1		NR2E3_Jaspar_MA0164	0.559647	(0.531799,0.591228)	0.499247	0.02944	0.600167
ESR2_Jaspar_MA0258	0.47664	(0.421804,0.544861)	0.499633	0.061296	1		ESR2_Jaspar_MA0258	0.51489	(0.474831,0.565670)	0.499463	0.042627	0.985776		ESR2_Jaspar_MA0258	0.50717	(0.478020,0.532559)	0.50041	0.028328	0.700022
HIF1A-ARNT_Jaspar_MA0259	0.49752	(0.448429,0.551583)	0.499959	0.056866	1		HIF1A-ARNT_Jaspar_MA0259	0.47287	(0.430961,0.510429)	0.497905	0.042522	0.882454		HIF1A-ARNT_Jaspar_MA0259	0.505015	(0.478097,0.537052)	0.500661	0.030186	0.718005
SOX10_Jaspar_MA0442	0.49684	(0.447796,0.557551)	0.500944	0.05864	1		SOX10_Jaspar_MA0442	0.52316	(0.495115,0.562457)	0.49792	0.040911	1		SOX10_Jaspar_MA0442	0.526717	(0.499488,0.552933)	0.499999	0.030347	0.718762

## Sheet: Cochlea-Mito
Using input groups with 25 genes							Using input groups with 50 genes							Using input groups with 100 genes
Motif	AUC Statistic	AUC Error	Bkgnd Mean	Bkgnd Std Dev	Q Value		Motif	AUC Statistic	AUC Error	Bkgnd Mean	Bkgnd Std Dev	Q Value		Motif	AUC Statistic	AUC Error	Bkgnd Mean	Bkgnd Std Dev	Q Value
RUNX1_Jaspar_MA0002	0.44132	(0.375618,0.499189)	0.499915	0.058089	0.923441		RUNX1_Jaspar_MA0002	0.48913	(0.447267,0.532868)	0.500957	0.042003	0.769		RUNX1_Jaspar_MA0002	0.47506	(0.442238,0.501731)	0.499834	0.02954	0.938387
TFAP2A_Jaspar_MA0003	0.5076	(0.458744,0.561645)	0.498623	0.060339	0.761893		TFAP2A_Jaspar_MA0003	0.52093	(0.480328,0.560637)	0.50003	0.041538	0.555694		TFAP2A_Jaspar_MA0003	0.480743	(0.453874,0.501027)	0.499671	0.029267	0.913813
ARNT_Jaspar_MA0004	0.5442	(0.491705,0.606199)	0.499197	0.057779	0.778023		ARNT_Jaspar_MA0004	0.54309	(0.501260,0.594594)	0.49973	0.040708	0.431404		ARNT_Jaspar_MA0004	0.534072	(0.508409,0.566226)	0.499486	0.02862	0.598258
ARNT-AHR_Jaspar_MA0006	0.46268	(0.415327,0.513864)	0.499216	0.058551	0.914679		ARNT-AHR_Jaspar_MA0006	0.50886	(0.477008,0.551699)	0.500262	0.042267	0.67033		ARNT-AHR_Jaspar_MA0006	0.53491	(0.512118,0.559418)	0.498856	0.028902	0.5803
AR_Jaspar_MA0007	0.5244	(0.470366,0.574919)	0.499376	0.051932	0.78579		AR_Jaspar_MA0007	0.57011	(0.524031,0.603869)	0.500008	0.037229	0.276611		AR_Jaspar_MA0007	0.537493	(0.509722,0.563778)	0.50029	0.026098	0.536229
T_Jaspar_MA0009	0.5192	(0.490084,0.559942)	0.49974	0.029316	0.746274		T_Jaspar_MA0009	0.49578	(0.474392,0.516298)	0.499797	0.020314	0.75016		T_Jaspar_MA0009	0.494733	(0.478586,0.509359)	0.500191	0.014883	0.812786
PAX5_Jaspar_MA0014	0.5352	(0.485999,0.587823)	0.49922	0.058447	0.750071		PAX5_Jaspar_MA0014	0.50164	(0.461527,0.547670)	0.501161	0.042556	0.708995		PAX5_Jaspar_MA0014	0.47961	(0.453568,0.504090)	0.500163	0.029847	0.915229
NR2F1_Jaspar_MA0017	0.56488	(0.508271,0.630538)	0.501012	0.056785	0.882958		NR2F1_Jaspar_MA0017	0.54355	(0.499899,0.581629)	0.500668	0.039711	0.429608		NR2F1_Jaspar_MA0017	0.497947	(0.464088,0.525087)	0.499135	0.028901	0.746335
CREB1_Jaspar_MA0018	0.51708	(0.455536,0.567187)	0.499436	0.058339	0.785587		CREB1_Jaspar_MA0018	0.5286	(0.483658,0.564179)	0.50161	0.042078	0.565986		CREB1_Jaspar_MA0018	0.525405	(0.492028,0.554146)	0.499057	0.029162	0.548176
DDIT3-CEBPA_Jaspar_MA0019	0.55272	(0.503129,0.618316)	0.498725	0.059802	0.882242		DDIT3-CEBPA_Jaspar_MA0019	0.52126	(0.491821,0.560218)	0.501549	0.041641	0.555727		DDIT3-CEBPA_Jaspar_MA0019	0.53886	(0.512452,0.559816)	0.499779	0.029877	0.582963
E2F1_Jaspar_MA0024	0.45868	(0.436474,0.486714)	0.499423	0.033433	0.954133		E2F1_Jaspar_MA0024	0.46405	(0.445610,0.482004)	0.499513	0.023972	0.960351		E2F1_Jaspar_MA0024	0.465755	(0.452104,0.477188)	0.500727	0.017157	0.999818
NFIL3_Jaspar_MA0025	0.51888	(0.458921,0.581004)	0.499383	0.055449	0.777479		NFIL3_Jaspar_MA0025	0.49355	(0.456966,0.531522)	0.49962	0.038979	0.741278		NFIL3_Jaspar_MA0025	0.516125	(0.487307,0.542976)	0.4998	0.029418	0.643062
EN1_Jaspar_MA0027	0.54224	(0.474744,0.604368)	0.498608	0.059453	0.770979		EN1_Jaspar_MA0027	0.58328	(0.538979,0.617493)	0.501379	0.041518	0.278233		EN1_Jaspar_MA0027	0.533177	(0.504139,0.555694)	0.499301	0.029406	0.585229
ELK1_Jaspar_MA0028	0.57264	(0.500246,0.622548)	0.498891	0.059825	0.927789		ELK1_Jaspar_MA0028	0.55127	(0.497408,0.594699)	0.501413	0.041892	0.385583		ELK1_Jaspar_MA0028	0.544155	(0.506317,0.566112)	0.499449	0.029499	0.576763
EVI1_Jaspar_MA0029	0.50876	(0.458862,0.541245)	0.499725	0.040753	0.76538		EVI1_Jaspar_MA0029	0.50944	(0.481188,0.536415)	0.500696	0.028263	0.616105		EVI1_Jaspar_MA0029	0.510005	(0.486539,0.526881)	0.500196	0.020722	0.660305
FOXF2_Jaspar_MA0030	0.56232	(0.508884,0.618919)	0.500178	0.056207	0.838		FOXF2_Jaspar_MA0030	0.52516	(0.479960,0.565350)	0.500235	0.041236	0.552947		FOXF2_Jaspar_MA0030	0.50088	(0.471752,0.531598)	0.500089	0.029194	0.740534
FOXD1_Jaspar_MA0031	0.59012	(0.528267,0.651967)	0.498259	0.059192	0.903727		FOXD1_Jaspar_MA0031	0.5512	(0.505806,0.596992)	0.499571	0.040198	0.353678		FOXD1_Jaspar_MA0031	0.507103	(0.472960,0.536960)	0.499686	0.028594	0.689791
FOXC1_Jaspar_MA0032	0.55456	(0.478543,0.612385)	0.500162	0.059595	0.897094		FOXC1_Jaspar_MA0032	0.57486	(0.528424,0.616053)	0.500361	0.041519	0.283143		FOXC1_Jaspar_MA0032	0.561937	(0.534418,0.598606)	0.499755	0.029551	0.3845
FOXL1_Jaspar_MA0033	0.51308	(0.454728,0.573914)	0.500707	0.059568	0.766101		FOXL1_Jaspar_MA0033	0.47991	(0.442307,0.523825)	0.498934	0.042937	0.790866		FOXL1_Jaspar_MA0033	0.51462	(0.490669,0.537694)	0.500808	0.029312	0.653308
GATA1_Jaspar_MA0035	0.45404	(0.402217,0.529145)	0.499756	0.059414	0.908696		GATA1_Jaspar_MA0035	0.51303	(0.468261,0.547468)	0.501382	0.041268	0.628125		GATA1_Jaspar_MA0035	0.511637	(0.486607,0.536299)	0.49941	0.029576	0.683418
GATA2_Jaspar_MA0036	0.5056	(0.438453,0.578315)	0.498966	0.058791	0.759777		GATA2_Jaspar_MA0036	0.57104	(0.546176,0.624243)	0.500695	0.042311	0.298192		GATA2_Jaspar_MA0036	0.528112	(0.495691,0.563543)	0.499236	0.029086	0.5805
GATA3_Jaspar_MA0037	0.44988	(0.381733,0.504500)	0.500074	0.059316	0.91446		GATA3_Jaspar_MA0037	0.52449	(0.484158,0.567135)	0.501962	0.041391	0.562569		GATA3_Jaspar_MA0037	0.53406	(0.503791,0.562572)	0.498932	0.029472	0.596531
GFI_Jaspar_MA0038	0.5056	(0.441795,0.573873)	0.501109	0.059447	0.775231		GFI_Jaspar_MA0038	0.53145	(0.482406,0.570120)	0.501257	0.040223	0.549055		GFI_Jaspar_MA0038	0.500425	(0.464157,0.522477)	0.499687	0.029441	0.734657
KLF4_Jaspar_MA0039	0.62368	(0.547857,0.682043)	0.499065	0.058565	0.9835		KLF4_Jaspar_MA0039	0.60079	(0.561004,0.637550)	0.500595	0.04211	0.2385		KLF4_Jaspar_MA0039	0.543685	(0.514224,0.565863)	0.499916	0.030026	0.52837
FOXQ1_Jaspar_MA0040	0.40808	(0.341618,0.466853)	0.50005	0.060642	0.988283		FOXQ1_Jaspar_MA0040	0.42103	(0.383824,0.449591)	0.499913	0.042805	0.987		FOXQ1_Jaspar_MA0040	0.47254	(0.446239,0.492811)	0.499982	0.029352	0.955529
FOXD3_Jaspar_MA0041	0.49512	(0.426305,0.552788)	0.50069	0.058898	0.811824		FOXD3_Jaspar_MA0041	0.52854	(0.489011,0.574442)	0.501171	0.041867	0.57358		FOXD3_Jaspar_MA0041	0.52816	(0.497418,0.557702)	0.500557	0.029268	0.549794
FOXI1_Jaspar_MA0042	0.45816	(0.398726,0.511665)	0.497846	0.056984	0.908286		FOXI1_Jaspar_MA0042	0.47321	(0.426214,0.517102)	0.501258	0.041761	0.84745		FOXI1_Jaspar_MA0042	0.496723	(0.475571,0.528220)	0.500682	0.02996	0.769097
HLF_Jaspar_MA0043	0.5674	(0.513960,0.619336)	0.50035	0.058401	0.890283		HLF_Jaspar_MA0043	0.49237	(0.459848,0.535506)	0.500199	0.042203	0.750004		HLF_Jaspar_MA0043	0.486868	(0.455900,0.515493)	0.49959	0.029516	0.836477
HNF1A_Jaspar_MA0046	0.54516	(0.491891,0.603197)	0.498998	0.058579	0.806155		HNF1A_Jaspar_MA0046	0.56706	(0.525653,0.610063)	0.501185	0.040192	0.290732		HNF1A_Jaspar_MA0046	0.548597	(0.513885,0.575932)	0.500516	0.028304	0.550571
FOXA2_Jaspar_MA0047	0.56588	(0.506503,0.630403)	0.500374	0.058484	0.85342		FOXA2_Jaspar_MA0047	0.53244	(0.482717,0.570957)	0.5002	0.041131	0.534024		FOXA2_Jaspar_MA0047	0.511798	(0.483709,0.546193)	0.500764	0.029644	0.694667
NHLH1_Jaspar_MA0048	0.47164	(0.418775,0.522028)	0.499581	0.059367	0.872289		NHLH1_Jaspar_MA0048	0.52209	(0.472163,0.562179)	0.499812	0.042422	0.55438		NHLH1_Jaspar_MA0048	0.502038	(0.473003,0.531673)	0.500528	0.028608	0.739951
IRF1_Jaspar_MA0050	0.51652	(0.464414,0.563443)	0.500968	0.056122	0.783805		IRF1_Jaspar_MA0050	0.5175	(0.480367,0.548260)	0.500523	0.0414	0.581328		IRF1_Jaspar_MA0050	0.496235	(0.474717,0.523915)	0.500046	0.028732	0.762588
IRF2_Jaspar_MA0051	0.494	(0.491555,0.495994)	0.499995	0.011174	0.8885		IRF2_Jaspar_MA0051	0.49	(0.488366,0.492555)	0.500267	0.010256	0.906537		IRF2_Jaspar_MA0051	0.49344	(0.488250,0.499567)	0.499925	0.007796	0.942743
MEF2A_Jaspar_MA0052	0.46048	(0.406650,0.516120)	0.500323	0.05648	0.897797		MEF2A_Jaspar_MA0052	0.48858	(0.451888,0.527670)	0.500196	0.040242	0.760222		MEF2A_Jaspar_MA0052	0.47928	(0.457214,0.506236)	0.500951	0.02756	0.934078
MYF_Jaspar_MA0055	0.48772	(0.434565,0.541205)	0.500392	0.057341	0.829069		MYF_Jaspar_MA0055	0.51961	(0.483827,0.547408)	0.499592	0.041415	0.562645		MYF_Jaspar_MA0055	0.495488	(0.465223,0.528684)	0.49971	0.029063	0.763187
MZF1_1_4_Jaspar_MA0056	0.45376	(0.398332,0.500118)	0.498534	0.057625	0.904596		MZF1_1_4_Jaspar_MA0056	0.47527	(0.430552,0.519358)	0.501279	0.041445	0.838406		MZF1_1_4_Jaspar_MA0056	0.44952	(0.425482,0.476106)	0.499948	0.029005	1
MZF1_5_13_Jaspar_MA0057	0.402	(0.343104,0.449157)	0.498663	0.05941	0.994924		MZF1_5_13_Jaspar_MA0057	0.47813	(0.441914,0.517101)	0.499545	0.042004	0.800383		MZF1_5_13_Jaspar_MA0057	0.498145	(0.471042,0.526239)	0.499352	0.028978	0.739805
MAX_Jaspar_MA0058	0.5774	(0.515898,0.643100)	0.500093	0.057173	1		MAX_Jaspar_MA0058	0.55835	(0.519110,0.599267)	0.500975	0.041028	0.348068		MAX_Jaspar_MA0058	0.539292	(0.510356,0.569682)	0.499101	0.029079	0.533308
MYC-MAX_Jaspar_MA0059	0.512	(0.465236,0.563386)	0.499184	0.054933	0.766317		MYC-MAX_Jaspar_MA0059	0.50801	(0.478331,0.548492)	0.500623	0.038911	0.671327		MYC-MAX_Jaspar_MA0059	0.531395	(0.499701,0.562777)	0.499377	0.02739	0.584338
NFYA_Jaspar_MA0060	0.55276	(0.502821,0.610848)	0.499669	0.059041	0.860574		NFYA_Jaspar_MA0060	0.62799	(0.590580,0.665801)	0.500167	0.04149	0.132		NFYA_Jaspar_MA0060	0.576325	(0.546541,0.609803)	0.499125	0.02955	0.270167
NFkB_Jaspar_MA0061	0.51404	(0.460755,0.581906)	0.499765	0.058369	0.767827		NFkB_Jaspar_MA0061	0.55899	(0.520917,0.605264)	0.500561	0.042107	0.336885		NFkB_Jaspar_MA0061	0.510317	(0.482521,0.538271)	0.500032	0.028789	0.679863
GABPA_Jaspar_MA0062	0.53468	(0.473567,0.608872)	0.497782	0.058107	0.759787		GABPA_Jaspar_MA0062	0.52678	(0.486267,0.580150)	0.500817	0.041377	0.552378		GABPA_Jaspar_MA0062	0.56701	(0.540977,0.598342)	0.500313	0.029348	0.305857
NKX2-5_Jaspar_MA0063	0.54028	(0.492291,0.604626)	0.500369	0.058011	0.751971		NKX2-5_Jaspar_MA0063	0.53154	(0.492394,0.566620)	0.500859	0.041459	0.547592		NKX2-5_Jaspar_MA0063	0.499755	(0.473661,0.529181)	0.500416	0.029298	0.742463
PPARG-RXRA_Jaspar_MA0065	0.59948	(0.537125,0.657395)	0.498318	0.058822	0.885375		PPARG-RXRA_Jaspar_MA0065	0.6036	(0.563786,0.645465)	0.502142	0.04248	0.27325		PPARG-RXRA_Jaspar_MA0065	0.568455	(0.544605,0.599709)	0.499738	0.0284	0.2768
PPARG_Jaspar_MA0066	0.478	(0.474391,0.482477)	0.500302	0.020352	0.937107		PPARG_Jaspar_MA0066	0.50532	(0.485688,0.520610)	0.500242	0.015756	0.619505		PPARG_Jaspar_MA0066	0.501045	(0.489513,0.510986)	0.50014	0.010679	0.742576
PAX2_Jaspar_MA0067	0.65456	(0.585315,0.723383)	0.499618	0.05834	0.869		PAX2_Jaspar_MA0067	0.63704	(0.588968,0.669083)	0.502327	0.041853	0.1875		PAX2_Jaspar_MA0067	0.585155	(0.559316,0.624869)	0.499599	0.029762	0.20875
PAX4_Jaspar_MA0068	0.60884	(0.541513,0.671030)	0.500482	0.059966	0.999167		PAX4_Jaspar_MA0068	0.5673	(0.518733,0.610809)	0.499717	0.041239	0.280828		PAX4_Jaspar_MA0068	0.51033	(0.475705,0.536788)	0.499647	0.029627	0.694049
PAX6_Jaspar_MA0069	0.52308	(0.468854,0.580112)	0.498191	0.059599	0.789235		PAX6_Jaspar_MA0069	0.51268	(0.470712,0.546368)	0.499709	0.041663	0.621133		PAX6_Jaspar_MA0069	0.5171	(0.491263,0.549674)	0.501224	0.028873	0.63826
PBX1_Jaspar_MA0070	0.44568	(0.397473,0.513803)	0.501474	0.058964	0.920056		PBX1_Jaspar_MA0070	0.48863	(0.441990,0.529152)	0.50182	0.040497	0.760539		PBX1_Jaspar_MA0070	0.516085	(0.482094,0.548733)	0.498755	0.029374	0.652529
RORA_1_Jaspar_MA0071	0.54652	(0.491485,0.596148)	0.501038	0.058392	0.796116		RORA_1_Jaspar_MA0071	0.54286	(0.498771,0.578981)	0.502039	0.041019	0.439246		RORA_1_Jaspar_MA0071	0.524443	(0.492979,0.555039)	0.498655	0.029791	0.565482
RORA_2_Jaspar_MA0072	0.50604	(0.466274,0.539955)	0.500099	0.031605	0.752845		RORA_2_Jaspar_MA0072	0.49882	(0.477628,0.530435)	0.500461	0.024335	0.734923		RORA_2_Jaspar_MA0072	0.477595	(0.458671,0.493817)	0.499465	0.017346	0.979755
RREB1_Jaspar_MA0073	0.46672	(0.434143,0.508805)	0.499482	0.04264	0.915082		RREB1_Jaspar_MA0073	0.48934	(0.461734,0.513805)	0.498534	0.029935	0.763445		RREB1_Jaspar_MA0073	0.476027	(0.457598,0.502850)	0.499521	0.021354	0.970965
RXRA-VDR_Jaspar_MA0074	0.493	(0.490424,0.495318)	0.500033	0.011763	0.90554		RXRA-VDR_Jaspar_MA0074	0.492	(0.490230,0.493780)	0.499732	0.008691	0.890733		RXRA-VDR_Jaspar_MA0074	0.498758	(0.493070,0.503243)	0.499953	0.005759	0.772349
PRRX2_Jaspar_MA0075	0.52312	(0.462842,0.588058)	0.499618	0.058859	0.780684		PRRX2_Jaspar_MA0075	0.51529	(0.483386,0.558106)	0.500054	0.041069	0.593016		PRRX2_Jaspar_MA0075	0.489248	(0.453544,0.509610)	0.499529	0.030135	0.820598
ELK4_Jaspar_MA0076	0.6088	(0.558085,0.660312)	0.499198	0.047974	1		ELK4_Jaspar_MA0076	0.57633	(0.548163,0.611129)	0.499948	0.035506	0.252455		ELK4_Jaspar_MA0076	0.587078	(0.560057,0.612225)	0.500076	0.024565	0.0925
SOX9_Jaspar_MA0077	0.42016	(0.355553,0.483875)	0.499601	0.058281	0.976851		SOX9_Jaspar_MA0077	0.46483	(0.418571,0.501335)	0.501136	0.041826	0.890308		SOX9_Jaspar_MA0077	0.467492	(0.439453,0.503643)	0.499348	0.02886	0.965104
SOX17_Jaspar_MA0078	0.50324	(0.445890,0.557046)	0.499903	0.059967	0.764203		SOX17_Jaspar_MA0078	0.50876	(0.470527,0.550318)	0.50132	0.040915	0.662365		SOX17_Jaspar_MA0078	0.50251	(0.473843,0.526818)	0.500217	0.029401	0.73943
SP1_Jaspar_MA0079	0.47176	(0.410072,0.541314)	0.499236	0.059594	0.889597		SP1_Jaspar_MA0079	0.52796	(0.486969,0.566490)	0.50067	0.0427	0.559681		SP1_Jaspar_MA0079	0.49352	(0.469443,0.524313)	0.499777	0.029521	0.768813
SPI1-PU1_Jaspar_MA0080	0.4588	(0.407686,0.522031)	0.499876	0.058614	0.902943		SPI1-PU1_Jaspar_MA0080	0.47142	(0.434465,0.519817)	0.500553	0.041517	0.851446		SPI1-PU1_Jaspar_MA0080	0.477038	(0.447090,0.505650)	0.499233	0.029078	0.933474
SPIB_Jaspar_MA0081	0.38848	(0.331630,0.452566)	0.499269	0.058478	0.991406		SPIB_Jaspar_MA0081	0.46449	(0.426027,0.504228)	0.500714	0.042629	0.897025		SPIB_Jaspar_MA0081	0.442122	(0.414790,0.467232)	0.498688	0.029658	1
SRF_Jaspar_MA0083	0.50892	(0.480295,0.532689)	0.49998	0.02499	0.794293		SRF_Jaspar_MA0083	0.51684	(0.493087,0.540591)	0.499744	0.018573	0.464725		SRF_Jaspar_MA0083	0.51407	(0.500914,0.526197)	0.500235	0.012327	0.579419
SRY_Jaspar_MA0084	0.54612	(0.490059,0.604473)	0.501708	0.057271	0.763989		SRY_Jaspar_MA0084	0.49761	(0.467007,0.528205)	0.499553	0.0409	0.730223		SRY_Jaspar_MA0084	0.51519	(0.487959,0.538493)	0.500298	0.029357	0.653873
SOX5_Jaspar_MA0087	0.48148	(0.426692,0.548476)	0.499845	0.059993	0.859964		SOX5_Jaspar_MA0087	0.45221	(0.403755,0.498008)	0.50065	0.040918	0.9329		SOX5_Jaspar_MA0087	0.472822	(0.442860,0.502892)	0.499482	0.029003	0.957935
ZNF143_Jaspar_MA0088	0.51472	(0.467483,0.575884)	0.501892	0.049301	0.786071		ZNF143_Jaspar_MA0088	0.51462	(0.478481,0.544648)	0.500191	0.037232	0.588819		ZNF143_Jaspar_MA0088	0.506528	(0.478400,0.528510)	0.49991	0.024643	0.691744
NFE2L1-MafG_Jaspar_MA0089	0.53108	(0.465582,0.586871)	0.499683	0.059395	0.785525		NFE2L1-MafG_Jaspar_MA0089	0.59429	(0.557925,0.645107)	0.501139	0.041919	0.23655		NFE2L1-MafG_Jaspar_MA0089	0.545007	(0.508322,0.578741)	0.499471	0.029531	0.58
TEAD1_Jaspar_MA0090	0.388	(0.341523,0.423576)	0.498218	0.053095	0.994936		TEAD1_Jaspar_MA0090	0.41939	(0.389275,0.449500)	0.500294	0.039058	0.994589		TEAD1_Jaspar_MA0090	0.462325	(0.436016,0.483758)	0.499644	0.026217	1
TAL1-TCF3_Jaspar_MA0091	0.46108	(0.410675,0.507100)	0.499712	0.059538	0.91765		TAL1-TCF3_Jaspar_MA0091	0.48093	(0.440210,0.525449)	0.501014	0.042128	0.798889		TAL1-TCF3_Jaspar_MA0091	0.47081	(0.439694,0.501808)	0.499123	0.029058	0.952957
HAND1-TCFE2A_Jaspar_MA0092	0.5512	(0.494547,0.623470)	0.499582	0.058546	0.809527		HAND1-TCFE2A_Jaspar_MA0092	0.53541	(0.485179,0.568061)	0.500989	0.04206	0.518105		HAND1-TCFE2A_Jaspar_MA0092	0.518378	(0.482134,0.547546)	0.49906	0.029063	0.623515
USF1_Jaspar_MA0093	0.58076	(0.516038,0.643259)	0.49937	0.058888	1		USF1_Jaspar_MA0093	0.55195	(0.516850,0.599480)	0.499817	0.042132	0.36566		USF1_Jaspar_MA0093	0.548755	(0.520201,0.584363)	0.499383	0.029513	0.505156
YY1_Jaspar_MA0095	0.53552	(0.471820,0.599397)	0.499492	0.059291	0.744009		YY1_Jaspar_MA0095	0.5899	(0.552804,0.647683)	0.500856	0.042001	0.227846		YY1_Jaspar_MA0095	0.545037	(0.509638,0.573046)	0.49888	0.02966	0.598118
ETS1_Jaspar_MA0098	0.50144	(0.444966,0.562488)	0.499633	0.05961	0.771912		ETS1_Jaspar_MA0098	0.50945	(0.467605,0.552492)	0.501348	0.043321	0.66601		ETS1_Jaspar_MA0098	0.510842	(0.485712,0.539374)	0.49925	0.028728	0.682013
FOX_Jaspar_MA0099	0.5106	(0.465381,0.577043)	0.499376	0.059406	0.760965		FOX_Jaspar_MA0099	0.48498	(0.449791,0.521661)	0.502233	0.041942	0.795863		FOX_Jaspar_MA0099	0.441198	(0.408480,0.477175)	0.500343	0.030185	1
MYB_Jaspar_MA0100	0.5196	(0.478553,0.573349)	0.499346	0.059052	0.774575		MYB_Jaspar_MA0100	0.59779	(0.565282,0.639780)	0.500277	0.041179	0.213188		MYB_Jaspar_MA0100	0.547713	(0.521139,0.575402)	0.498812	0.028928	0.5216
REL_Jaspar_MA0101	0.46	(0.398353,0.533998)	0.498433	0.059058	0.911227		REL_Jaspar_MA0101	0.52709	(0.486644,0.570457)	0.499581	0.042605	0.571086		REL_Jaspar_MA0101	0.506162	(0.482121,0.548897)	0.49929	0.029838	0.701908
CEBPA_Jaspar_MA0102	0.5784	(0.515027,0.626219)	0.50016	0.060202	1		CEBPA_Jaspar_MA0102	0.52946	(0.493224,0.566108)	0.502055	0.04151	0.577434		CEBPA_Jaspar_MA0102	0.508328	(0.481503,0.534579)	0.500221	0.029637	0.696028
ZEB1_Jaspar_MA0103	0.52824	(0.482268,0.592478)	0.499295	0.06	0.798287		ZEB1_Jaspar_MA0103	0.55644	(0.501109,0.591915)	0.500225	0.041854	0.349037		ZEB1_Jaspar_MA0103	0.528715	(0.502899,0.564420)	0.499548	0.030314	0.580979
MYCN_Jaspar_MA0104	0.55308	(0.501965,0.627294)	0.500362	0.059582	0.828708		MYCN_Jaspar_MA0104	0.56634	(0.529866,0.610356)	0.500061	0.041313	0.29005		MYCN_Jaspar_MA0104	0.537865	(0.503606,0.563161)	0.499517	0.029782	0.561603
NFkB1_Jaspar_MA0105	0.4932	(0.458523,0.538758)	0.498152	0.042001	0.81782		NFkB1_Jaspar_MA0105	0.53312	(0.498601,0.562542)	0.499557	0.031737	0.428679		NFkB1_Jaspar_MA0105	0.516915	(0.494134,0.542699)	0.500327	0.022862	0.602363
P53_Jaspar_MA0106	0.5	(0.500000,0.500000)	0.5	0	0		P53_Jaspar_MA0106	0.51	(0.498646,0.515141)	0.499957	0.002142	0		P53_Jaspar_MA0106	0.505	(0.500640,0.508815)	0.499984	0.001083	0
RELA_Jaspar_MA0107	0.50804	(0.449989,0.567185)	0.50091	0.056688	0.767872		RELA_Jaspar_MA0107	0.58815	(0.546080,0.628665)	0.500197	0.041076	0.236167		RELA_Jaspar_MA0107	0.528585	(0.497717,0.556961)	0.50053	0.028369	0.571152
TBP_Jaspar_MA0108	0.44548	(0.392360,0.506895)	0.499493	0.058094	0.928796		TBP_Jaspar_MA0108	0.46116	(0.416382,0.507083)	0.499416	0.040489	0.89714		TBP_Jaspar_MA0108	0.483565	(0.452770,0.508651)	0.499749	0.028824	0.885258
HLTF_Jaspar_MA0109	0.61136	(0.551419,0.677006)	0.498984	0.058678	0.9603		HLTF_Jaspar_MA0109	0.61504	(0.570421,0.654779)	0.500401	0.041338	0.190167		HLTF_Jaspar_MA0109	0.543887	(0.511205,0.568667)	0.500123	0.029148	0.535476
SPZ1_Jaspar_MA0111	0.47972	(0.418453,0.561740)	0.500262	0.061106	0.874848		SPZ1_Jaspar_MA0111	0.50003	(0.450360,0.550524)	0.501207	0.042472	0.725261		SPZ1_Jaspar_MA0111	0.46735	(0.435335,0.497641)	0.499336	0.029333	0.975412
ESR1_Jaspar_MA0112	0.55628	(0.513405,0.600018)	0.49903	0.057619	0.913839		ESR1_Jaspar_MA0112	0.55106	(0.509960,0.583792)	0.500451	0.043126	0.387163		ESR1_Jaspar_MA0112	0.505648	(0.482303,0.531769)	0.49974	0.029793	0.701389
NR3C1_Jaspar_MA0113	0.44444	(0.385521,0.503288)	0.500834	0.058313	0.919045		NR3C1_Jaspar_MA0113	0.46491	(0.424906,0.510515)	0.500649	0.04184	0.892158		NR3C1_Jaspar_MA0113	0.509235	(0.480215,0.539910)	0.499847	0.029376	0.689134
HNF4A_Jaspar_MA0114	0.59748	(0.540213,0.660650)	0.498285	0.059923	0.893333		HNF4A_Jaspar_MA0114	0.61104	(0.569364,0.655557)	0.502224	0.042082	0.2335		HNF4A_Jaspar_MA0114	0.570087	(0.538814,0.600999)	0.500041	0.028836	0.3385
NR1H2-RXRA_Jaspar_MA0115	0.5	(0.500000,0.500000)	0.5	0	0		NR1H2-RXRA_Jaspar_MA0115	0.5	(0.500000,0.500000)	0.5	0	0		NR1H2-RXRA_Jaspar_MA0115	0.49925	(0.498845,0.499700)	0.500009	0.00192	0.81974
ZFP423_Jaspar_MA0116	0.52088	(0.486794,0.558813)	0.499317	0.027926	0.750478		ZFP423_Jaspar_MA0116	0.51116	(0.492071,0.532431)	0.500731	0.019285	0.551262		ZFP423_Jaspar_MA0116	0.511005	(0.493208,0.524712)	0.499928	0.013665	0.556833
MAFB_Jaspar_MA0117	0.52456	(0.465277,0.570036)	0.498085	0.059196	0.777723		MAFB_Jaspar_MA0117	0.54079	(0.496608,0.582967)	0.500761	0.042003	0.459009		MAFB_Jaspar_MA0117	0.50216	(0.471200,0.529684)	0.499577	0.03013	0.74949
TLX1-NFIC_Jaspar_MA0119	0.485	(0.480597,0.488572)	0.500024	0.01683	0.921701		TLX1-NFIC_Jaspar_MA0119	0.50616	(0.492897,0.525556)	0.499829	0.012308	0.554601		TLX1-NFIC_Jaspar_MA0119	0.510532	(0.497631,0.522124)	0.49999	0.008925	0.589636
NKX3_2_Jaspar_MA0122	0.56612	(0.504760,0.622134)	0.498948	0.057997	0.917295		NKX3_2_Jaspar_MA0122	0.56436	(0.525959,0.610937)	0.500091	0.040915	0.289859		NKX3_2_Jaspar_MA0122	0.527138	(0.496163,0.553932)	0.499573	0.028865	0.574604
NKX3_1_Jaspar_MA0124	0.52252	(0.459660,0.583361)	0.501503	0.058913	0.783958		NKX3_1_Jaspar_MA0124	0.4947	(0.447329,0.544313)	0.498571	0.040947	0.729877		NKX3_1_Jaspar_MA0124	0.550002	(0.516381,0.582261)	0.500174	0.02908	0.575538
NOBOX_Jaspar_MA0125	0.53984	(0.482797,0.594735)	0.49911	0.057957	0.75305		NOBOX_Jaspar_MA0125	0.52559	(0.486500,0.565316)	0.500389	0.040898	0.55258		NOBOX_Jaspar_MA0125	0.463597	(0.438266,0.492190)	0.499881	0.029046	0.984336
ZNF354C_Jaspar_MA0130	0.47916	(0.410961,0.545361)	0.499381	0.058825	0.870717		ZNF354C_Jaspar_MA0130	0.50778	(0.465498,0.551486)	0.500723	0.041789	0.663361		ZNF354C_Jaspar_MA0130	0.50005	(0.469109,0.531508)	0.499509	0.028746	0.731354
MIZF_Jaspar_MA0131	0.45096	(0.418229,0.481233)	0.499144	0.042547	0.94114		MIZF_Jaspar_MA0131	0.46818	(0.439458,0.487871)	0.499622	0.02998	0.909534		MIZF_Jaspar_MA0131	0.497152	(0.475974,0.517798)	0.499375	0.021316	0.760496
PDX1_Jaspar_MA0132	0.56636	(0.491316,0.610628)	0.499199	0.057861	0.957357		PDX1_Jaspar_MA0132	0.53856	(0.497054,0.576404)	0.500465	0.040661	0.461983		PDX1_Jaspar_MA0132	0.503455	(0.474166,0.529807)	0.4996	0.029205	0.735734
BRCA1_Jaspar_MA0133	0.55912	(0.498348,0.602030)	0.499515	0.058444	0.91187		BRCA1_Jaspar_MA0133	0.57084	(0.533029,0.616400)	0.500759	0.041966	0.30552		BRCA1_Jaspar_MA0133	0.54377	(0.517962,0.574485)	0.499801	0.029271	0.56175
LHX3_Jaspar_MA0135	0.40344	(0.358077,0.446855)	0.500724	0.055233	0.994147		LHX3_Jaspar_MA0135	0.45367	(0.415083,0.485021)	0.50087	0.03901	0.933255		LHX3_Jaspar_MA0135	0.440918	(0.414292,0.471497)	0.50116	0.027958	0.991997
ELF5_Jaspar_MA0136	0.47632	(0.409462,0.544779)	0.499942	0.060041	0.871185		ELF5_Jaspar_MA0136	0.45822	(0.409505,0.504726)	0.500642	0.041885	0.906328		ELF5_Jaspar_MA0136	0.444603	(0.413107,0.476207)	0.498938	0.029109	1
STAT1_Jaspar_MA0137	0.60296	(0.544587,0.654546)	0.499744	0.058491	0.931		STAT1_Jaspar_MA0137	0.56606	(0.518045,0.618302)	0.500786	0.041581	0.281621		STAT1_Jaspar_MA0137	0.505	(0.475984,0.532039)	0.498839	0.03016	0.704761
REST_Jaspar_MA0138	0.51344	(0.483083,0.544632)	0.499014	0.022859	0.749618		REST_Jaspar_MA0138	0.50919	(0.490928,0.526393)	0.499822	0.014751	0.554603		REST_Jaspar_MA0138	0.507003	(0.494785,0.520494)	0.499948	0.009745	0.594008
CTCF_Jaspar_MA0139	0.60252	(0.549379,0.653748)	0.499751	0.053105	1		CTCF_Jaspar_MA0139	0.56495	(0.524613,0.606591)	0.500745	0.039006	0.297204		CTCF_Jaspar_MA0139	0.52567	(0.499474,0.556125)	0.500292	0.027	0.541471
TAL1-GATA1_Jaspar_MA0140	0.51212	(0.443770,0.574585)	0.500641	0.058854	0.765965		TAL1-GATA1_Jaspar_MA0140	0.48918	(0.441581,0.527437)	0.50053	0.043077	0.766285		TAL1-GATA1_Jaspar_MA0140	0.493642	(0.461174,0.529020)	0.499439	0.029715	0.777692
ESRRB_Jaspar_MA0141	0.57664	(0.537466,0.636695)	0.498706	0.057733	1		ESRRB_Jaspar_MA0141	0.58066	(0.544618,0.623131)	0.502243	0.040584	0.266353		ESRRB_Jaspar_MA0141	0.5612	(0.535337,0.590055)	0.49857	0.03	0.354833
POU5F1_Jaspar_MA0142	0.36724	(0.318406,0.427852)	0.500091	0.058173	0.995949		POU5F1_Jaspar_MA0142	0.42854	(0.385035,0.461250)	0.500337	0.042785	0.978945		POU5F1_Jaspar_MA0142	0.502957	(0.472388,0.524327)	0.4996	0.029749	0.740242
SOX2_Jaspar_MA0143	0.39332	(0.320166,0.454825)	0.500096	0.057196	0.996065		SOX2_Jaspar_MA0143	0.40868	(0.371271,0.455524)	0.500888	0.041689	0.993731		SOX2_Jaspar_MA0143	0.479045	(0.448876,0.505732)	0.499612	0.029891	0.921958
STAT3_Jaspar_MA0144	0.54216	(0.484820,0.608097)	0.499694	0.059883	0.762429		STAT3_Jaspar_MA0144	0.50135	(0.448921,0.551157)	0.500373	0.0412	0.714066		STAT3_Jaspar_MA0144	0.488325	(0.462471,0.517180)	0.498913	0.028889	0.819132
TCFCP2L1_Jaspar_MA0145	0.5948	(0.545161,0.646504)	0.499024	0.058631	0.83955		TCFCP2L1_Jaspar_MA0145	0.57119	(0.526888,0.611512)	0.500686	0.042033	0.313354		TCFCP2L1_Jaspar_MA0145	0.52925	(0.496379,0.554703)	0.499352	0.028976	0.573477
ZFX_Jaspar_MA0146	0.4666	(0.419304,0.527117)	0.498631	0.059308	0.888827		ZFX_Jaspar_MA0146	0.48622	(0.447540,0.527491)	0.499925	0.043129	0.76252		ZFX_Jaspar_MA0146	0.49367	(0.466283,0.520366)	0.499354	0.029055	0.771373
MYC_Jaspar_MA0147	0.55772	(0.508818,0.611613)	0.500479	0.059334	0.861919		MYC_Jaspar_MA0147	0.55475	(0.515630,0.602935)	0.499687	0.041648	0.34614		MYC_Jaspar_MA0147	0.543338	(0.519207,0.572482)	0.499889	0.029758	0.550045
FOXA1_Jaspar_MA0148	0.48856	(0.438405,0.550763)	0.499903	0.058162	0.822523		FOXA1_Jaspar_MA0148	0.49705	(0.461229,0.542529)	0.500095	0.040858	0.732259		FOXA1_Jaspar_MA0148	0.4909	(0.466092,0.521350)	0.499932	0.028596	0.814922
EWSR1-FLI1_Jaspar_MA0149	0.51904	(0.498075,0.538407)	0.499901	0.006135	0		EWSR1-FLI1_Jaspar_MA0149	0.50902	(0.500383,0.519938)	0.499913	0.00372	0.2554		EWSR1-FLI1_Jaspar_MA0149	0.504252	(0.498458,0.510003)	0.499977	0.002168	0.41895
NFE2L2_Jaspar_MA0150	0.49472	(0.445837,0.530999)	0.496836	0.057045	0.799202		NFE2L2_Jaspar_MA0150	0.54264	(0.503587,0.574651)	0.500076	0.041551	0.428714		NFE2L2_Jaspar_MA0150	0.51594	(0.490708,0.545869)	0.499473	0.028821	0.65813
ARID3A_Jaspar_MA0151	0.54232	(0.483446,0.589949)	0.498927	0.059277	0.75676		ARID3A_Jaspar_MA0151	0.55523	(0.529995,0.596848)	0.500272	0.041556	0.354083		ARID3A_Jaspar_MA0151	0.52463	(0.499610,0.557776)	0.499312	0.030114	0.573491
NFATC2_Jaspar_MA0152	0.49436	(0.419900,0.556407)	0.49904	0.059934	0.81771		NFATC2_Jaspar_MA0152	0.52832	(0.482419,0.565980)	0.501352	0.040817	0.585724		NFATC2_Jaspar_MA0152	0.5243	(0.496574,0.551945)	0.499657	0.029452	0.566272
HNF1B_Jaspar_MA0153	0.50308	(0.461206,0.542748)	0.499849	0.043207	0.767399		HNF1B_Jaspar_MA0153	0.49464	(0.461847,0.520317)	0.501438	0.031798	0.759867		HNF1B_Jaspar_MA0153	0.51523	(0.491345,0.537415)	0.500655	0.022018	0.615962
EBF1_Jaspar_MA0154	0.49012	(0.426903,0.550816)	0.498805	0.057368	0.821624		EBF1_Jaspar_MA0154	0.44187	(0.387645,0.471365)	0.501572	0.042253	0.956693		EBF1_Jaspar_MA0154	0.440512	(0.416146,0.468290)	0.499665	0.029597	1
INSM1_Jaspar_MA0155	0.51528	(0.450735,0.583099)	0.500209	0.058054	0.776608		INSM1_Jaspar_MA0155	0.5352	(0.485261,0.571485)	0.500594	0.041345	0.513377		INSM1_Jaspar_MA0155	0.514728	(0.488331,0.545840)	0.500465	0.028763	0.653099
FEV_Jaspar_MA0156	0.47688	(0.413503,0.542066)	0.499534	0.059318	0.873378		FEV_Jaspar_MA0156	0.48375	(0.447423,0.528014)	0.501557	0.041897	0.79558		FEV_Jaspar_MA0156	0.501315	(0.468676,0.526416)	0.499109	0.028565	0.732579
FOXO3_Jaspar_MA0157	0.47708	(0.413755,0.533687)	0.49902	0.057455	0.881018		FOXO3_Jaspar_MA0157	0.47954	(0.437540,0.519381)	0.499802	0.041348	0.798401		FOXO3_Jaspar_MA0157	0.501238	(0.471889,0.528114)	0.499941	0.029504	0.737932
HOXA5_Jaspar_MA0158	0.52048	(0.464240,0.598423)	0.499176	0.057072	0.791833		HOXA5_Jaspar_MA0158	0.55603	(0.506461,0.596456)	0.500716	0.040735	0.348		HOXA5_Jaspar_MA0158	0.526743	(0.494640,0.542673)	0.499208	0.029673	0.54033
RXR-RAR-DR5_Jaspar_MA0159	0.57264	(0.505740,0.615407)	0.501456	0.055842	0.966735		RXR-RAR-DR5_Jaspar_MA0159	0.55858	(0.526077,0.601976)	0.500214	0.039806	0.325829		RXR-RAR-DR5_Jaspar_MA0159	0.53148	(0.501957,0.557530)	0.50011	0.027889	0.593417
NR4A2_Jaspar_MA0160	0.55448	(0.477423,0.617723)	0.499036	0.05721	0.884517		NR4A2_Jaspar_MA0160	0.56095	(0.520857,0.595621)	0.501151	0.042004	0.342347		NR4A2_Jaspar_MA0160	0.556355	(0.528434,0.584994)	0.499675	0.029643	0.445636
NFIC_Jaspar_MA0161	0.52664	(0.464017,0.574866)	0.499381	0.057773	0.769352		NFIC_Jaspar_MA0161	0.59892	(0.565505,0.637392)	0.501443	0.041806	0.206389		NFIC_Jaspar_MA0161	0.568945	(0.540007,0.598880)	0.499273	0.029344	0.25575
EGR1_Jaspar_MA0162	0.46348	(0.424582,0.523843)	0.500447	0.05316	0.9149		EGR1_Jaspar_MA0162	0.48941	(0.447327,0.519053)	0.500393	0.038435	0.764844		EGR1_Jaspar_MA0162	0.473125	(0.446723,0.495329)	0.499582	0.027713	0.954257
PLAG1_Jaspar_MA0163	0.463	(0.455765,0.467824)	0.500123	0.025431	0.984688		PLAG1_Jaspar_MA0163	0.4836	(0.467571,0.497381)	0.500277	0.01855	0.890303		PLAG1_Jaspar_MA0163	0.47612	(0.467192,0.484440)	0.499767	0.013394	1
NR2E3_Jaspar_MA0164	0.5382	(0.487440,0.594564)	0.498651	0.058257	0.746212		NR2E3_Jaspar_MA0164	0.52182	(0.483379,0.572847)	0.499315	0.041371	0.555765		NR2E3_Jaspar_MA0164	0.531133	(0.496822,0.560780)	0.499604	0.029167	0.571675
ESR2_Jaspar_MA0258	0.57228	(0.517614,0.620489)	0.497746	0.0584	1		ESR2_Jaspar_MA0258	0.56883	(0.530643,0.605504)	0.499715	0.043123	0.281645		ESR2_Jaspar_MA0258	0.517223	(0.492283,0.547026)	0.500516	0.029392	0.651207
HIF1A-ARNT_Jaspar_MA0259	0.51372	(0.459953,0.570080)	0.498606	0.059991	0.772388		HIF1A-ARNT_Jaspar_MA0259	0.53163	(0.487681,0.563023)	0.50061	0.04314	0.553129		HIF1A-ARNT_Jaspar_MA0259	0.524358	(0.496288,0.550459)	0.49997	0.029218	0.558181
SOX10_Jaspar_MA0442	0.55272	(0.501217,0.600663)	0.499952	0.059101	0.843043		SOX10_Jaspar_MA0442	0.57557	(0.538514,0.620875)	0.50192	0.040138	0.288921		SOX10_Jaspar_MA0442	0.52445	(0.494840,0.550095)	0.500258	0.029363	0.556559

## Sheet: Liver-All
Using input groups with 25 genes							Using input groups with 50 genes							Using input groups with 100 genes
Motif	AUC Statistic	AUC Error	Bkgnd Mean	Bkgnd Std Dev	Q Value		Motif	AUC Statistic	AUC Error	Bkgnd Mean	Bkgnd Std Dev	Q Value		Motif	AUC Statistic	AUC Error	Bkgnd Mean	Bkgnd Std Dev	Q Value
RUNX1_Jaspar_MA0002	0.39284	(0.344418,0.446867)	0.499978	0.059359	1		RUNX1_Jaspar_MA0002	0.38523	(0.347004,0.424687)	0.499792	0.041878	1		RUNX1_Jaspar_MA0002	0.442327	(0.412932,0.476085)	0.498687	0.030579	1
TFAP2A_Jaspar_MA0003	0.56848	(0.507725,0.612658)	0.500295	0.059459	1		TFAP2A_Jaspar_MA0003	0.54744	(0.511309,0.588874)	0.499907	0.042269	1		TFAP2A_Jaspar_MA0003	0.53726	(0.508013,0.567566)	0.499657	0.029801	0.733109
ARNT_Jaspar_MA0004	0.55188	(0.503257,0.604159)	0.500733	0.058106	1		ARNT_Jaspar_MA0004	0.54835	(0.516194,0.588169)	0.500623	0.041044	1		ARNT_Jaspar_MA0004	0.52646	(0.500724,0.549419)	0.49956	0.028322	0.821909
ARNT-AHR_Jaspar_MA0006	0.53236	(0.468894,0.595702)	0.499829	0.058654	1		ARNT-AHR_Jaspar_MA0006	0.54428	(0.507282,0.592502)	0.500005	0.041733	1		ARNT-AHR_Jaspar_MA0006	0.571762	(0.540133,0.595977)	0.500216	0.02957	0.4735
AR_Jaspar_MA0007	0.57836	(0.529385,0.635854)	0.498796	0.053451	1		AR_Jaspar_MA0007	0.54283	(0.502409,0.576375)	0.500517	0.035916	1		AR_Jaspar_MA0007	0.468718	(0.442593,0.492634)	0.500309	0.025921	1
T_Jaspar_MA0009	0.48392	(0.453676,0.516867)	0.500991	0.033377	1		T_Jaspar_MA0009	0.4897	(0.465003,0.509938)	0.499762	0.021826	1		T_Jaspar_MA0009	0.478925	(0.465643,0.491477)	0.499609	0.015391	1
PAX5_Jaspar_MA0014	0.484	(0.433461,0.541606)	0.502237	0.059434	1		PAX5_Jaspar_MA0014	0.49202	(0.444746,0.523816)	0.49959	0.042008	1		PAX5_Jaspar_MA0014	0.54466	(0.518505,0.578867)	0.499273	0.029616	0.608618
NR2F1_Jaspar_MA0017	0.52172	(0.455949,0.580585)	0.50108	0.057434	1		NR2F1_Jaspar_MA0017	0.51352	(0.473621,0.550623)	0.500121	0.041775	1		NR2F1_Jaspar_MA0017	0.544395	(0.519601,0.575363)	0.499614	0.029166	0.643188
CREB1_Jaspar_MA0018	0.51908	(0.461082,0.563060)	0.498212	0.058749	1		CREB1_Jaspar_MA0018	0.51409	(0.472545,0.543816)	0.498406	0.040966	1		CREB1_Jaspar_MA0018	0.521802	(0.492880,0.545565)	0.500064	0.029319	0.927603
DDIT3-CEBPA_Jaspar_MA0019	0.47132	(0.433963,0.522957)	0.501047	0.061042	1		DDIT3-CEBPA_Jaspar_MA0019	0.4999	(0.466004,0.534238)	0.500251	0.041907	1		DDIT3-CEBPA_Jaspar_MA0019	0.484882	(0.455118,0.512561)	0.499845	0.029488	1
E2F1_Jaspar_MA0024	0.49968	(0.455466,0.529222)	0.499534	0.037484	1		E2F1_Jaspar_MA0024	0.52782	(0.497655,0.565147)	0.500147	0.025667	1		E2F1_Jaspar_MA0024	0.537817	(0.516162,0.557330)	0.500351	0.017586	0.320889
NFIL3_Jaspar_MA0025	0.46532	(0.403028,0.518251)	0.501427	0.055354	1		NFIL3_Jaspar_MA0025	0.51831	(0.470612,0.555603)	0.500319	0.039752	1		NFIL3_Jaspar_MA0025	0.508205	(0.476525,0.532588)	0.500097	0.0277	1
EN1_Jaspar_MA0027	0.42424	(0.364934,0.480501)	0.501782	0.059651	1		EN1_Jaspar_MA0027	0.42744	(0.389213,0.480764)	0.499763	0.041996	1		EN1_Jaspar_MA0027	0.476397	(0.445185,0.506599)	0.499212	0.029782	1
ELK1_Jaspar_MA0028	0.5384	(0.471461,0.587847)	0.498811	0.059732	1		ELK1_Jaspar_MA0028	0.48322	(0.436776,0.514015)	0.500935	0.042213	1		ELK1_Jaspar_MA0028	0.526992	(0.497846,0.556579)	0.498897	0.029167	0.831672
EVI1_Jaspar_MA0029	0.53288	(0.483798,0.583148)	0.498731	0.039966	1		EVI1_Jaspar_MA0029	0.53476	(0.503370,0.573058)	0.499953	0.028324	1		EVI1_Jaspar_MA0029	0.50298	(0.481317,0.526021)	0.499946	0.020972	1
FOXF2_Jaspar_MA0030	0.435	(0.374917,0.485391)	0.502435	0.058924	1		FOXF2_Jaspar_MA0030	0.50922	(0.478161,0.557198)	0.499265	0.041063	1		FOXF2_Jaspar_MA0030	0.45225	(0.424630,0.479780)	0.499405	0.028415	1
FOXD1_Jaspar_MA0031	0.38432	(0.341060,0.432063)	0.503117	0.057895	1		FOXD1_Jaspar_MA0031	0.44499	(0.417257,0.490218)	0.500957	0.04219	1		FOXD1_Jaspar_MA0031	0.454717	(0.424442,0.477038)	0.499237	0.029334	1
FOXC1_Jaspar_MA0032	0.39704	(0.349981,0.460948)	0.500604	0.058731	1		FOXC1_Jaspar_MA0032	0.47337	(0.438956,0.519402)	0.50006	0.043158	1		FOXC1_Jaspar_MA0032	0.502402	(0.476754,0.529601)	0.499799	0.030046	1
FOXL1_Jaspar_MA0033	0.36464	(0.310978,0.417982)	0.501545	0.058532	1		FOXL1_Jaspar_MA0033	0.42537	(0.386808,0.459341)	0.499323	0.041299	1		FOXL1_Jaspar_MA0033	0.380437	(0.352549,0.413070)	0.499223	0.029428	1
GATA1_Jaspar_MA0035	0.38176	(0.328909,0.444323)	0.500096	0.059686	1		GATA1_Jaspar_MA0035	0.43696	(0.393967,0.472421)	0.501126	0.041114	1		GATA1_Jaspar_MA0035	0.464382	(0.429937,0.492009)	0.500409	0.029875	1
GATA2_Jaspar_MA0036	0.4764	(0.419357,0.551553)	0.500659	0.059425	1		GATA2_Jaspar_MA0036	0.46172	(0.425609,0.507896)	0.499014	0.042704	1		GATA2_Jaspar_MA0036	0.496657	(0.464637,0.527987)	0.499504	0.030194	1
GATA3_Jaspar_MA0037	0.41064	(0.363158,0.464881)	0.501934	0.056785	1		GATA3_Jaspar_MA0037	0.43992	(0.399188,0.474584)	0.49994	0.041721	1		GATA3_Jaspar_MA0037	0.454037	(0.428447,0.478876)	0.499025	0.029379	1
GFI_Jaspar_MA0038	0.48792	(0.432358,0.552654)	0.502892	0.059527	1		GFI_Jaspar_MA0038	0.4683	(0.429568,0.510094)	0.499553	0.04161	1		GFI_Jaspar_MA0038	0.470045	(0.441126,0.495647)	0.500141	0.029995	1
KLF4_Jaspar_MA0039	0.48844	(0.435729,0.558062)	0.499577	0.057592	1		KLF4_Jaspar_MA0039	0.53217	(0.486413,0.564051)	0.49999	0.042397	1		KLF4_Jaspar_MA0039	0.539623	(0.511378,0.566711)	0.500416	0.029013	0.660455
FOXQ1_Jaspar_MA0040	0.37052	(0.316744,0.421481)	0.501953	0.060184	1		FOXQ1_Jaspar_MA0040	0.45858	(0.408478,0.494247)	0.499567	0.041516	1		FOXQ1_Jaspar_MA0040	0.443605	(0.415974,0.467922)	0.500321	0.029813	1
FOXD3_Jaspar_MA0041	0.52052	(0.476608,0.581195)	0.501934	0.059268	1		FOXD3_Jaspar_MA0041	0.51646	(0.472266,0.553773)	0.499853	0.041558	1		FOXD3_Jaspar_MA0041	0.47395	(0.454712,0.508494)	0.499228	0.030062	1
FOXI1_Jaspar_MA0042	0.52388	(0.474157,0.572000)	0.503013	0.058479	1		FOXI1_Jaspar_MA0042	0.52066	(0.494227,0.564262)	0.499838	0.042343	1		FOXI1_Jaspar_MA0042	0.471623	(0.449786,0.503006)	0.499328	0.029459	1
HLF_Jaspar_MA0043	0.48096	(0.429440,0.532051)	0.501373	0.05894	1		HLF_Jaspar_MA0043	0.54911	(0.518956,0.587491)	0.499437	0.042477	1		HLF_Jaspar_MA0043	0.52836	(0.504645,0.557641)	0.499676	0.029547	0.849484
HNF1A_Jaspar_MA0046	0.49608	(0.433366,0.550884)	0.499112	0.057829	1		HNF1A_Jaspar_MA0046	0.47507	(0.432175,0.516998)	0.500177	0.039814	1		HNF1A_Jaspar_MA0046	0.468175	(0.439572,0.504469)	0.500261	0.029027	1
FOXA2_Jaspar_MA0047	0.39288	(0.351750,0.442324)	0.502425	0.05859	1		FOXA2_Jaspar_MA0047	0.45569	(0.419949,0.497807)	0.501111	0.042092	1		FOXA2_Jaspar_MA0047	0.474305	(0.443508,0.509328)	0.499605	0.029688	1
NHLH1_Jaspar_MA0048	0.53168	(0.481013,0.568587)	0.499378	0.058835	1		NHLH1_Jaspar_MA0048	0.48902	(0.452238,0.522986)	0.499968	0.040955	1		NHLH1_Jaspar_MA0048	0.52063	(0.492047,0.551328)	0.500006	0.029245	0.865443
IRF1_Jaspar_MA0050	0.42288	(0.366002,0.478251)	0.500749	0.058269	1		IRF1_Jaspar_MA0050	0.42202	(0.386684,0.466366)	0.499968	0.040468	1		IRF1_Jaspar_MA0050	0.476345	(0.446071,0.500306)	0.499197	0.028515	1
IRF2_Jaspar_MA0051	0.49	(0.486641,0.493377)	0.500021	0.014046	1		IRF2_Jaspar_MA0051	0.4905	(0.488426,0.492819)	0.500107	0.010069	1		IRF2_Jaspar_MA0051	0.50002	(0.492570,0.506614)	0.500037	0.007233	1
MEF2A_Jaspar_MA0052	0.4792	(0.430585,0.554107)	0.503287	0.055847	1		MEF2A_Jaspar_MA0052	0.47499	(0.432291,0.504151)	0.498624	0.038834	1		MEF2A_Jaspar_MA0052	0.497928	(0.465133,0.517527)	0.499767	0.027667	1
MYF_Jaspar_MA0055	0.52308	(0.449128,0.571638)	0.497759	0.058271	1		MYF_Jaspar_MA0055	0.50041	(0.462777,0.538252)	0.499539	0.040624	1		MYF_Jaspar_MA0055	0.52079	(0.490875,0.554770)	0.499988	0.028549	0.898646
MZF1_1_4_Jaspar_MA0056	0.53864	(0.480014,0.603624)	0.499855	0.05901	1		MZF1_1_4_Jaspar_MA0056	0.49761	(0.460082,0.532014)	0.500837	0.041923	1		MZF1_1_4_Jaspar_MA0056	0.50691	(0.479041,0.532120)	0.499166	0.029587	1
MZF1_5_13_Jaspar_MA0057	0.47088	(0.409138,0.521952)	0.501608	0.059198	1		MZF1_5_13_Jaspar_MA0057	0.50263	(0.467947,0.546805)	0.500389	0.042735	1		MZF1_5_13_Jaspar_MA0057	0.50149	(0.468571,0.521437)	0.499961	0.028875	1
MAX_Jaspar_MA0058	0.62708	(0.573966,0.676764)	0.501696	0.059271	1		MAX_Jaspar_MA0058	0.58385	(0.541590,0.627644)	0.499644	0.041758	1		MAX_Jaspar_MA0058	0.523467	(0.492285,0.550913)	0.499387	0.028718	0.882125
MYC-MAX_Jaspar_MA0059	0.54032	(0.468744,0.592815)	0.501319	0.05714	1		MYC-MAX_Jaspar_MA0059	0.47773	(0.435532,0.521252)	0.500517	0.039858	1		MYC-MAX_Jaspar_MA0059	0.49668	(0.461772,0.526777)	0.499989	0.027291	1
NFYA_Jaspar_MA0060	0.57356	(0.518344,0.617763)	0.499272	0.059872	1		NFYA_Jaspar_MA0060	0.55778	(0.513928,0.608879)	0.499378	0.041799	1		NFYA_Jaspar_MA0060	0.542303	(0.504410,0.571864)	0.500523	0.028375	0.605711
NFkB_Jaspar_MA0061	0.46752	(0.402140,0.514186)	0.49905	0.059613	1		NFkB_Jaspar_MA0061	0.41708	(0.379839,0.469655)	0.500975	0.041464	1		NFkB_Jaspar_MA0061	0.51893	(0.487627,0.546671)	0.499587	0.029949	0.872511
GABPA_Jaspar_MA0062	0.54808	(0.506005,0.608024)	0.499436	0.058437	1		GABPA_Jaspar_MA0062	0.53067	(0.495597,0.567297)	0.500348	0.040812	1		GABPA_Jaspar_MA0062	0.5479	(0.520969,0.569715)	0.499552	0.029941	0.590567
NKX2-5_Jaspar_MA0063	0.4068	(0.350721,0.460752)	0.502119	0.058702	1		NKX2-5_Jaspar_MA0063	0.47878	(0.430016,0.523139)	0.49898	0.040968	1		NKX2-5_Jaspar_MA0063	0.449008	(0.418292,0.476612)	0.499178	0.030049	1
PPARG-RXRA_Jaspar_MA0065	0.5428	(0.482993,0.602278)	0.499612	0.058	1		PPARG-RXRA_Jaspar_MA0065	0.5241	(0.485396,0.561943)	0.50004	0.040963	1		PPARG-RXRA_Jaspar_MA0065	0.521737	(0.497986,0.548803)	0.499759	0.029516	0.947711
PPARG_Jaspar_MA0066	0.52896	(0.499552,0.565308)	0.499761	0.025049	1		PPARG_Jaspar_MA0066	0.5159	(0.496836,0.537839)	0.499808	0.015661	1		PPARG_Jaspar_MA0066	0.513475	(0.501585,0.523931)	0.500712	0.010192	0.714354
PAX2_Jaspar_MA0067	0.46352	(0.409485,0.518305)	0.501244	0.059627	1		PAX2_Jaspar_MA0067	0.47688	(0.431045,0.525119)	0.499674	0.041665	1		PAX2_Jaspar_MA0067	0.521055	(0.484486,0.550036)	0.499873	0.02927	0.883321
PAX4_Jaspar_MA0068	0.43216	(0.367419,0.490524)	0.500667	0.059525	1		PAX4_Jaspar_MA0068	0.43496	(0.398048,0.481943)	0.500225	0.041006	1		PAX4_Jaspar_MA0068	0.432163	(0.408675,0.464353)	0.498951	0.029618	1
PAX6_Jaspar_MA0069	0.51428	(0.462486,0.579231)	0.499475	0.059625	1		PAX6_Jaspar_MA0069	0.51068	(0.470381,0.544526)	0.499767	0.04277	1		PAX6_Jaspar_MA0069	0.47509	(0.445233,0.500983)	0.501332	0.029093	1
PBX1_Jaspar_MA0070	0.52752	(0.461070,0.585710)	0.503637	0.058151	1		PBX1_Jaspar_MA0070	0.46842	(0.424429,0.502775)	0.499186	0.040707	1		PBX1_Jaspar_MA0070	0.49089	(0.457281,0.520043)	0.500868	0.029142	1
RORA_1_Jaspar_MA0071	0.35004	(0.312432,0.408970)	0.50198	0.059188	1		RORA_1_Jaspar_MA0071	0.40243	(0.369214,0.440736)	0.499868	0.041143	1		RORA_1_Jaspar_MA0071	0.422513	(0.393117,0.448807)	0.500717	0.029074	1
RORA_2_Jaspar_MA0072	0.46396	(0.432190,0.497781)	0.500422	0.036552	1		RORA_2_Jaspar_MA0072	0.49946	(0.474235,0.527144)	0.500534	0.025062	1		RORA_2_Jaspar_MA0072	0.51886	(0.498902,0.537517)	0.500374	0.018626	0.850917
RREB1_Jaspar_MA0073	0.47144	(0.429594,0.519594)	0.499693	0.045271	1		RREB1_Jaspar_MA0073	0.50047	(0.468913,0.535252)	0.500467	0.03192	1		RREB1_Jaspar_MA0073	0.499195	(0.475500,0.520654)	0.499802	0.022797	1
RXRA-VDR_Jaspar_MA0074	0.494	(0.491018,0.496217)	0.499964	0.010882	1		RXRA-VDR_Jaspar_MA0074	0.50596	(0.495982,0.518908)	0.499993	0.006861	1		RXRA-VDR_Jaspar_MA0074	0.502925	(0.495586,0.508885)	0.499938	0.006047	0.942817
PRRX2_Jaspar_MA0075	0.34816	(0.294759,0.422436)	0.502571	0.058553	1		PRRX2_Jaspar_MA0075	0.41905	(0.378136,0.453926)	0.499307	0.041225	1		PRRX2_Jaspar_MA0075	0.391082	(0.361079,0.413882)	0.499124	0.029642	1
ELK4_Jaspar_MA0076	0.57268	(0.518019,0.627690)	0.499894	0.052679	1		ELK4_Jaspar_MA0076	0.54465	(0.508611,0.581439)	0.501316	0.035737	1		ELK4_Jaspar_MA0076	0.546157	(0.523084,0.576003)	0.500055	0.025306	0.530682
SOX9_Jaspar_MA0077	0.44344	(0.399378,0.521031)	0.50115	0.058536	1		SOX9_Jaspar_MA0077	0.46392	(0.426734,0.499851)	0.499228	0.041114	1		SOX9_Jaspar_MA0077	0.46474	(0.434979,0.489149)	0.499586	0.029852	1
SOX17_Jaspar_MA0078	0.33284	(0.274194,0.397819)	0.502418	0.059278	1		SOX17_Jaspar_MA0078	0.42499	(0.376703,0.463255)	0.500116	0.040866	1		SOX17_Jaspar_MA0078	0.460485	(0.431628,0.492340)	0.499869	0.030071	1
SP1_Jaspar_MA0079	0.52168	(0.475573,0.568112)	0.501185	0.057681	1		SP1_Jaspar_MA0079	0.53132	(0.486940,0.567024)	0.501135	0.042092	1		SP1_Jaspar_MA0079	0.50601	(0.481009,0.539331)	0.499306	0.029724	1
SPI1-PU1_Jaspar_MA0080	0.46088	(0.397394,0.516299)	0.500005	0.058191	1		SPI1-PU1_Jaspar_MA0080	0.41966	(0.370985,0.460135)	0.499214	0.041779	1		SPI1-PU1_Jaspar_MA0080	0.475905	(0.449402,0.509267)	0.499145	0.029788	1
SPIB_Jaspar_MA0081	0.41692	(0.360058,0.479512)	0.499966	0.059624	1		SPIB_Jaspar_MA0081	0.42292	(0.394892,0.468547)	0.500272	0.042625	1		SPIB_Jaspar_MA0081	0.485998	(0.464136,0.515535)	0.499506	0.029114	1
SRF_Jaspar_MA0083	0.48052	(0.458859,0.497668)	0.501373	0.027662	1		SRF_Jaspar_MA0083	0.48087	(0.467389,0.494053)	0.49956	0.019142	1		SRF_Jaspar_MA0083	0.48507	(0.473946,0.496518)	0.500288	0.013345	1
SRY_Jaspar_MA0084	0.46568	(0.410721,0.520544)	0.503366	0.058532	1		SRY_Jaspar_MA0084	0.47062	(0.424335,0.517790)	0.498882	0.041623	1		SRY_Jaspar_MA0084	0.438352	(0.405758,0.469672)	0.499661	0.030025	1
SOX5_Jaspar_MA0087	0.3538	(0.311500,0.405169)	0.502548	0.05903	1		SOX5_Jaspar_MA0087	0.4298	(0.392262,0.475509)	0.499235	0.041585	1		SOX5_Jaspar_MA0087	0.456643	(0.429887,0.487268)	0.499626	0.029679	1
ZNF143_Jaspar_MA0088	0.55716	(0.497358,0.618878)	0.499723	0.053178	1		ZNF143_Jaspar_MA0088	0.53482	(0.494967,0.576728)	0.499991	0.036888	1		ZNF143_Jaspar_MA0088	0.494702	(0.470350,0.525498)	0.500253	0.025496	1
NFE2L1-MafG_Jaspar_MA0089	0.50604	(0.435168,0.557671)	0.501727	0.058883	1		NFE2L1-MafG_Jaspar_MA0089	0.4621	(0.414614,0.488255)	0.498844	0.041673	1		NFE2L1-MafG_Jaspar_MA0089	0.488705	(0.457483,0.521728)	0.499946	0.030539	1
TEAD1_Jaspar_MA0090	0.53056	(0.479264,0.578036)	0.499544	0.054767	1		TEAD1_Jaspar_MA0090	0.52916	(0.494602,0.564322)	0.500368	0.039027	1		TEAD1_Jaspar_MA0090	0.536965	(0.507311,0.566239)	0.499972	0.026457	0.632952
TAL1-TCF3_Jaspar_MA0091	0.46536	(0.403369,0.518970)	0.499342	0.057397	1		TAL1-TCF3_Jaspar_MA0091	0.43877	(0.398497,0.482714)	0.49985	0.041287	1		TAL1-TCF3_Jaspar_MA0091	0.481488	(0.450217,0.509398)	0.500058	0.029491	1
HAND1-TCFE2A_Jaspar_MA0092	0.46064	(0.401462,0.527860)	0.499659	0.059032	1		HAND1-TCFE2A_Jaspar_MA0092	0.4444	(0.400773,0.484701)	0.499832	0.04104	1		HAND1-TCFE2A_Jaspar_MA0092	0.475285	(0.448503,0.506443)	0.499843	0.02928	1
USF1_Jaspar_MA0093	0.58068	(0.524010,0.628488)	0.500755	0.058939	1		USF1_Jaspar_MA0093	0.57449	(0.530893,0.617881)	0.500668	0.041965	1		USF1_Jaspar_MA0093	0.524922	(0.502737,0.560779)	0.499757	0.029209	0.877843
YY1_Jaspar_MA0095	0.44544	(0.382351,0.483080)	0.500835	0.060005	1		YY1_Jaspar_MA0095	0.46854	(0.434419,0.510180)	0.500071	0.042801	1		YY1_Jaspar_MA0095	0.501422	(0.465408,0.529202)	0.499521	0.030434	1
ETS1_Jaspar_MA0098	0.55032	(0.502392,0.605597)	0.498519	0.059043	1		ETS1_Jaspar_MA0098	0.46276	(0.421733,0.499965)	0.499368	0.041882	1		ETS1_Jaspar_MA0098	0.505363	(0.474443,0.529383)	0.500032	0.029657	1
FOX_Jaspar_MA0099	0.40828	(0.347983,0.449485)	0.501331	0.058683	1		FOX_Jaspar_MA0099	0.46018	(0.420925,0.505522)	0.498572	0.041666	1		FOX_Jaspar_MA0099	0.499872	(0.472992,0.529234)	0.498142	0.028588	1
MYB_Jaspar_MA0100	0.4142	(0.358412,0.480785)	0.500867	0.058953	1		MYB_Jaspar_MA0100	0.43772	(0.395532,0.476649)	0.500025	0.041722	1		MYB_Jaspar_MA0100	0.461247	(0.433668,0.489301)	0.499089	0.02978	1
REL_Jaspar_MA0101	0.50112	(0.450669,0.535672)	0.500309	0.059187	1		REL_Jaspar_MA0101	0.42732	(0.389158,0.466407)	0.499937	0.042238	1		REL_Jaspar_MA0101	0.484695	(0.455363,0.510898)	0.500376	0.029902	1
CEBPA_Jaspar_MA0102	0.458	(0.375010,0.531791)	0.500074	0.058727	1		CEBPA_Jaspar_MA0102	0.44438	(0.399844,0.496215)	0.500091	0.041833	1		CEBPA_Jaspar_MA0102	0.464037	(0.425723,0.495359)	0.498344	0.029202	1
ZEB1_Jaspar_MA0103	0.61968	(0.546884,0.679911)	0.500109	0.059248	1		ZEB1_Jaspar_MA0103	0.54954	(0.508127,0.593944)	0.499108	0.042017	1		ZEB1_Jaspar_MA0103	0.551717	(0.517577,0.585675)	0.500514	0.029691	0.546962
MYCN_Jaspar_MA0104	0.52744	(0.471389,0.582625)	0.499745	0.059231	1		MYCN_Jaspar_MA0104	0.53046	(0.489372,0.580068)	0.500555	0.043352	1		MYCN_Jaspar_MA0104	0.520332	(0.495814,0.555978)	0.499476	0.029193	0.873907
NFkB1_Jaspar_MA0105	0.47812	(0.434553,0.515984)	0.499724	0.049769	1		NFkB1_Jaspar_MA0105	0.44727	(0.412104,0.472098)	0.500184	0.032997	1		NFkB1_Jaspar_MA0105	0.485978	(0.464569,0.515188)	0.499825	0.023689	1
P53_Jaspar_MA0106	0.5	(0.500000,0.500000)	0.5	0	0		P53_Jaspar_MA0106	0.5	(0.500000,0.500000)	0.5	0	0		P53_Jaspar_MA0106	0.5	(0.500000,0.500000)	0.5	0	0
RELA_Jaspar_MA0107	0.48536	(0.426859,0.544956)	0.497798	0.056312	1		RELA_Jaspar_MA0107	0.45999	(0.421107,0.501352)	0.50094	0.039552	1		RELA_Jaspar_MA0107	0.51703	(0.485326,0.543993)	0.49909	0.027857	0.856333
TBP_Jaspar_MA0108	0.38864	(0.334195,0.435388)	0.50149	0.057672	1		TBP_Jaspar_MA0108	0.4545	(0.418676,0.487623)	0.498802	0.040722	1		TBP_Jaspar_MA0108	0.46952	(0.440439,0.498348)	0.499824	0.030064	1
HLTF_Jaspar_MA0109	0.42136	(0.356870,0.479627)	0.501522	0.059615	1		HLTF_Jaspar_MA0109	0.45174	(0.415989,0.494859)	0.499491	0.042198	1		HLTF_Jaspar_MA0109	0.47229	(0.437968,0.497723)	0.500608	0.030982	1
SPZ1_Jaspar_MA0111	0.46024	(0.406787,0.515375)	0.49965	0.058205	1		SPZ1_Jaspar_MA0111	0.45085	(0.411753,0.499454)	0.500642	0.041015	1		SPZ1_Jaspar_MA0111	0.492957	(0.463134,0.518717)	0.499748	0.029782	1
ESR1_Jaspar_MA0112	0.49904	(0.446799,0.564382)	0.49883	0.059098	1		ESR1_Jaspar_MA0112	0.48813	(0.452029,0.533544)	0.50072	0.041612	1		ESR1_Jaspar_MA0112	0.509417	(0.482332,0.540636)	0.499772	0.029475	1
NR3C1_Jaspar_MA0113	0.38504	(0.341871,0.437409)	0.501519	0.058726	1		NR3C1_Jaspar_MA0113	0.47381	(0.425138,0.513181)	0.499635	0.042415	1		NR3C1_Jaspar_MA0113	0.474502	(0.445710,0.503459)	0.500305	0.029344	1
HNF4A_Jaspar_MA0114	0.66	(0.599116,0.713146)	0.499939	0.058032	0		HNF4A_Jaspar_MA0114	0.5744	(0.532617,0.612008)	0.499776	0.04066	1		HNF4A_Jaspar_MA0114	0.572758	(0.543306,0.599337)	0.499735	0.029565	1
NR1H2-RXRA_Jaspar_MA0115	0.498	(0.497104,0.499372)	0.500016	0.00633	1		NR1H2-RXRA_Jaspar_MA0115	0.499	(0.498579,0.499683)	0.50005	0.003304	1		NR1H2-RXRA_Jaspar_MA0115	0.49875	(0.498263,0.499329)	0.499994	0.002479	1
ZFP423_Jaspar_MA0116	0.5152	(0.484660,0.546053)	0.499814	0.028924	1		ZFP423_Jaspar_MA0116	0.52786	(0.502274,0.550359)	0.499953	0.020923	1		ZFP423_Jaspar_MA0116	0.532035	(0.517982,0.554965)	0.499879	0.01444	0.284875
MAFB_Jaspar_MA0117	0.49344	(0.425373,0.567777)	0.499391	0.059701	1		MAFB_Jaspar_MA0117	0.48344	(0.443809,0.531670)	0.499793	0.041002	1		MAFB_Jaspar_MA0117	0.505725	(0.474209,0.536065)	0.498893	0.029254	1
TLX1-NFIC_Jaspar_MA0119	0.486	(0.482262,0.488978)	0.500119	0.016573	1		TLX1-NFIC_Jaspar_MA0119	0.483	(0.479995,0.486060)	0.500269	0.012882	1		TLX1-NFIC_Jaspar_MA0119	0.48781	(0.483176,0.495083)	0.500468	0.00948	1
NKX3_2_Jaspar_MA0122	0.50032	(0.450813,0.556785)	0.500736	0.060208	1		NKX3_2_Jaspar_MA0122	0.45078	(0.409546,0.490478)	0.498852	0.041107	1		NKX3_2_Jaspar_MA0122	0.511663	(0.487020,0.542931)	0.499069	0.028837	0.983877
NKX3_1_Jaspar_MA0124	0.496	(0.442265,0.549221)	0.50175	0.058706	1		NKX3_1_Jaspar_MA0124	0.49283	(0.452870,0.536051)	0.501045	0.041326	1		NKX3_1_Jaspar_MA0124	0.487185	(0.458922,0.512908)	0.499301	0.030608	1
NOBOX_Jaspar_MA0125	0.3552	(0.297339,0.398603)	0.502189	0.058051	1		NOBOX_Jaspar_MA0125	0.42498	(0.389235,0.458593)	0.498025	0.041762	1		NOBOX_Jaspar_MA0125	0.4144	(0.387776,0.434437)	0.499342	0.029267	1
ZNF354C_Jaspar_MA0130	0.48572	(0.423943,0.551324)	0.499154	0.060215	1		ZNF354C_Jaspar_MA0130	0.4499	(0.408402,0.492329)	0.499992	0.042259	1		ZNF354C_Jaspar_MA0130	0.51619	(0.488708,0.545059)	0.499447	0.030193	0.91285
MIZF_Jaspar_MA0131	0.51328	(0.464673,0.553368)	0.498391	0.045243	1		MIZF_Jaspar_MA0131	0.51906	(0.483819,0.550512)	0.49883	0.031145	1		MIZF_Jaspar_MA0131	0.551595	(0.529228,0.573539)	0.499616	0.022282	0.3521
PDX1_Jaspar_MA0132	0.46352	(0.396812,0.525231)	0.503203	0.058717	1		PDX1_Jaspar_MA0132	0.49454	(0.454259,0.539696)	0.499036	0.041389	1		PDX1_Jaspar_MA0132	0.426745	(0.398519,0.456813)	0.498202	0.029849	1
BRCA1_Jaspar_MA0133	0.51584	(0.450505,0.589423)	0.500824	0.05857	1		BRCA1_Jaspar_MA0133	0.47158	(0.429206,0.513356)	0.499029	0.042142	1		BRCA1_Jaspar_MA0133	0.518948	(0.484073,0.552445)	0.499281	0.029764	0.876163
LHX3_Jaspar_MA0135	0.4876	(0.445925,0.545176)	0.501751	0.05493	1		LHX3_Jaspar_MA0135	0.49915	(0.464429,0.533072)	0.498632	0.039023	1		LHX3_Jaspar_MA0135	0.46607	(0.438049,0.489651)	0.499835	0.027161	1
ELF5_Jaspar_MA0136	0.4644	(0.385049,0.505639)	0.500052	0.058677	1		ELF5_Jaspar_MA0136	0.44864	(0.407284,0.490052)	0.499374	0.041604	1		ELF5_Jaspar_MA0136	0.468898	(0.436432,0.492254)	0.49863	0.029631	1
STAT1_Jaspar_MA0137	0.50328	(0.438785,0.552248)	0.50068	0.058123	1		STAT1_Jaspar_MA0137	0.4596	(0.420376,0.502590)	0.501014	0.041919	1		STAT1_Jaspar_MA0137	0.491237	(0.455631,0.526484)	0.499025	0.030363	1
REST_Jaspar_MA0138	0.473	(0.467961,0.478272)	0.50022	0.022133	1		REST_Jaspar_MA0138	0.48776	(0.478223,0.496398)	0.499285	0.014544	1		REST_Jaspar_MA0138	0.485677	(0.479807,0.491064)	0.499681	0.009772	1
CTCF_Jaspar_MA0139	0.48108	(0.435780,0.534710)	0.501545	0.053951	1		CTCF_Jaspar_MA0139	0.47291	(0.443531,0.514620)	0.501073	0.038889	1		CTCF_Jaspar_MA0139	0.456665	(0.430515,0.480029)	0.500744	0.026964	1
TAL1-GATA1_Jaspar_MA0140	0.4472	(0.396462,0.503487)	0.501169	0.060902	1		TAL1-GATA1_Jaspar_MA0140	0.43004	(0.399504,0.469366)	0.50101	0.041829	1		TAL1-GATA1_Jaspar_MA0140	0.458618	(0.428868,0.485322)	0.500817	0.02951	1
ESRRB_Jaspar_MA0141	0.4324	(0.376681,0.474520)	0.499224	0.060399	1		ESRRB_Jaspar_MA0141	0.48162	(0.436753,0.518847)	0.500836	0.040471	1		ESRRB_Jaspar_MA0141	0.495375	(0.467394,0.525572)	0.500365	0.029768	1
POU5F1_Jaspar_MA0142	0.46192	(0.396757,0.514778)	0.499296	0.056902	1		POU5F1_Jaspar_MA0142	0.48807	(0.443001,0.521591)	0.500162	0.042318	1		POU5F1_Jaspar_MA0142	0.453458	(0.425072,0.479149)	0.499748	0.030838	1
SOX2_Jaspar_MA0143	0.50368	(0.437901,0.551809)	0.500971	0.060138	1		SOX2_Jaspar_MA0143	0.50208	(0.461391,0.546227)	0.499326	0.041708	1		SOX2_Jaspar_MA0143	0.48381	(0.457799,0.508786)	0.498584	0.029645	1
STAT3_Jaspar_MA0144	0.48452	(0.417614,0.537762)	0.499697	0.057461	1		STAT3_Jaspar_MA0144	0.47916	(0.434791,0.518675)	0.500301	0.042714	1		STAT3_Jaspar_MA0144	0.502498	(0.476091,0.531363)	0.49969	0.030384	1
TCFCP2L1_Jaspar_MA0145	0.48776	(0.433742,0.550719)	0.498724	0.058024	1		TCFCP2L1_Jaspar_MA0145	0.49772	(0.468788,0.534162)	0.498671	0.042097	1		TCFCP2L1_Jaspar_MA0145	0.52216	(0.496504,0.553166)	0.499835	0.029487	0.956878
ZFX_Jaspar_MA0146	0.50872	(0.454175,0.581098)	0.500706	0.060707	1		ZFX_Jaspar_MA0146	0.46663	(0.421683,0.504820)	0.500312	0.041417	1		ZFX_Jaspar_MA0146	0.47221	(0.438632,0.501232)	0.498854	0.029584	1
MYC_Jaspar_MA0147	0.52696	(0.465213,0.576374)	0.499607	0.059259	1		MYC_Jaspar_MA0147	0.51745	(0.480477,0.562658)	0.499807	0.04329	1		MYC_Jaspar_MA0147	0.529402	(0.499864,0.557650)	0.499683	0.028733	0.857536
FOXA1_Jaspar_MA0148	0.49384	(0.448380,0.545775)	0.502223	0.058393	1		FOXA1_Jaspar_MA0148	0.51376	(0.476059,0.556482)	0.499703	0.042028	1		FOXA1_Jaspar_MA0148	0.48404	(0.454426,0.511261)	0.498913	0.030348	1
EWSR1-FLI1_Jaspar_MA0149	0.499	(0.498099,0.500084)	0.500082	0.004642	1		EWSR1-FLI1_Jaspar_MA0149	0.4995	(0.499094,0.500035)	0.499952	0.002131	1		EWSR1-FLI1_Jaspar_MA0149	0.499	(0.498573,0.499560)	0.50005	0.002283	1
NFE2L2_Jaspar_MA0150	0.50852	(0.470558,0.563827)	0.501359	0.058685	1		NFE2L2_Jaspar_MA0150	0.53974	(0.494416,0.577363)	0.499482	0.040321	1		NFE2L2_Jaspar_MA0150	0.56696	(0.545415,0.593457)	0.498958	0.029265	0.30075
ARID3A_Jaspar_MA0151	0.35484	(0.294679,0.411996)	0.500644	0.059808	1		ARID3A_Jaspar_MA0151	0.41046	(0.366792,0.445217)	0.499429	0.041665	1		ARID3A_Jaspar_MA0151	0.393885	(0.366257,0.425047)	0.499004	0.029712	1
NFATC2_Jaspar_MA0152	0.4598	(0.396015,0.516502)	0.500996	0.058699	1		NFATC2_Jaspar_MA0152	0.43006	(0.393542,0.476523)	0.500431	0.042297	1		NFATC2_Jaspar_MA0152	0.470438	(0.444388,0.506640)	0.499941	0.029689	1
HNF1B_Jaspar_MA0153	0.50732	(0.469962,0.559737)	0.501288	0.045465	1		HNF1B_Jaspar_MA0153	0.49845	(0.469582,0.529498)	0.499229	0.030111	1		HNF1B_Jaspar_MA0153	0.496667	(0.473219,0.518898)	0.500247	0.022212	1
EBF1_Jaspar_MA0154	0.56816	(0.521388,0.644952)	0.498893	0.059395	1		EBF1_Jaspar_MA0154	0.4945	(0.455116,0.538838)	0.499605	0.042119	1		EBF1_Jaspar_MA0154	0.506375	(0.480133,0.538682)	0.498746	0.029963	1
INSM1_Jaspar_MA0155	0.56992	(0.529002,0.633509)	0.499455	0.058791	1		INSM1_Jaspar_MA0155	0.51623	(0.471403,0.559216)	0.499668	0.039904	1		INSM1_Jaspar_MA0155	0.532752	(0.501185,0.560730)	0.499749	0.029068	0.763963
FEV_Jaspar_MA0156	0.4728	(0.418822,0.546453)	0.501325	0.059106	1		FEV_Jaspar_MA0156	0.44965	(0.407612,0.494094)	0.499931	0.042051	1		FEV_Jaspar_MA0156	0.479108	(0.448620,0.510886)	0.500034	0.030217	1
FOXO3_Jaspar_MA0157	0.46364	(0.417348,0.512436)	0.502846	0.05697	1		FOXO3_Jaspar_MA0157	0.47466	(0.435708,0.510203)	0.500218	0.042032	1		FOXO3_Jaspar_MA0157	0.482155	(0.454208,0.510151)	0.499959	0.029295	1
HOXA5_Jaspar_MA0158	0.39228	(0.329093,0.457325)	0.502408	0.058163	1		HOXA5_Jaspar_MA0158	0.45658	(0.408717,0.498954)	0.498669	0.041612	1		HOXA5_Jaspar_MA0158	0.448037	(0.419336,0.475838)	0.499765	0.029766	1
RXR-RAR-DR5_Jaspar_MA0159	0.50944	(0.454126,0.565259)	0.501023	0.057417	1		RXR-RAR-DR5_Jaspar_MA0159	0.50154	(0.467758,0.542244)	0.501198	0.039477	1		RXR-RAR-DR5_Jaspar_MA0159	0.494793	(0.461925,0.527863)	0.501835	0.028042	1
NR4A2_Jaspar_MA0160	0.48196	(0.430399,0.547757)	0.500733	0.059916	1		NR4A2_Jaspar_MA0160	0.5157	(0.466122,0.554305)	0.498755	0.041598	1		NR4A2_Jaspar_MA0160	0.516328	(0.480842,0.542149)	0.500721	0.02994	0.928902
NFIC_Jaspar_MA0161	0.5624	(0.480582,0.618205)	0.498649	0.058807	1		NFIC_Jaspar_MA0161	0.50762	(0.464789,0.547558)	0.49885	0.041578	1		NFIC_Jaspar_MA0161	0.529605	(0.499010,0.561997)	0.499261	0.03012	0.861793
EGR1_Jaspar_MA0162	0.63368	(0.576284,0.701638)	0.499779	0.056469	1		EGR1_Jaspar_MA0162	0.58437	(0.549623,0.629616)	0.498873	0.039743	0		EGR1_Jaspar_MA0162	0.562565	(0.539494,0.598157)	0.49924	0.027052	0.430875
PLAG1_Jaspar_MA0163	0.52072	(0.485165,0.551607)	0.500159	0.027778	1		PLAG1_Jaspar_MA0163	0.50016	(0.479100,0.522757)	0.500731	0.019314	1		PLAG1_Jaspar_MA0163	0.503208	(0.486856,0.516703)	0.499578	0.013391	1
NR2E3_Jaspar_MA0164	0.41056	(0.366977,0.462882)	0.500972	0.061556	1		NR2E3_Jaspar_MA0164	0.47458	(0.428249,0.511157)	0.49924	0.041592	1		NR2E3_Jaspar_MA0164	0.4958	(0.466238,0.523926)	0.500281	0.02933	1
ESR2_Jaspar_MA0258	0.47424	(0.424654,0.524145)	0.498341	0.060163	1		ESR2_Jaspar_MA0258	0.44092	(0.404881,0.478832)	0.50121	0.042362	1		ESR2_Jaspar_MA0258	0.477992	(0.453401,0.512696)	0.499408	0.02908	1
HIF1A-ARNT_Jaspar_MA0259	0.54092	(0.481377,0.607981)	0.501177	0.057187	1		HIF1A-ARNT_Jaspar_MA0259	0.56795	(0.515144,0.603048)	0.500234	0.042533	1		HIF1A-ARNT_Jaspar_MA0259	0.55492	(0.523525,0.584689)	0.499559	0.029628	0.51045
SOX10_Jaspar_MA0442	0.47768	(0.431245,0.526463)	0.501041	0.059683	1		SOX10_Jaspar_MA0442	0.437	(0.396354,0.476512)	0.499495	0.041812	1		SOX10_Jaspar_MA0442	0.466135	(0.433837,0.499616)	0.499325	0.029547	1

## Sheet: Liver-Mito
Using input groups with 25 genes							Using input groups with 50 genes							Using input groups with 100 genes
Motif	AUC Statistic	AUC Error	Bkgnd Mean	Bkgnd Std Dev	Q Value		Motif	AUC Statistic	AUC Error	Bkgnd Mean	Bkgnd Std Dev	Q Value		Motif	AUC Statistic	AUC Error	Bkgnd Mean	Bkgnd Std Dev	Q Value
RUNX1_Jaspar_MA0002	0.51768	(0.458204,0.574676)	0.499186	0.058761	0.780093		RUNX1_Jaspar_MA0002	0.52327	(0.480491,0.556826)	0.500779	0.041507	0.657764		RUNX1_Jaspar_MA0002	0.506953	(0.477502,0.542228)	0.499667	0.029134	0.794031
TFAP2A_Jaspar_MA0003	0.48576	(0.430564,0.541898)	0.499539	0.059808	0.843676		TFAP2A_Jaspar_MA0003	0.52526	(0.490602,0.565420)	0.500919	0.041255	0.629442		TFAP2A_Jaspar_MA0003	0.537042	(0.508584,0.559126)	0.500893	0.029148	0.497771
ARNT_Jaspar_MA0004	0.54248	(0.493957,0.609355)	0.499826	0.057381	0.696176		ARNT_Jaspar_MA0004	0.52766	(0.489148,0.569221)	0.500836	0.040131	0.637395		ARNT_Jaspar_MA0004	0.518175	(0.487816,0.543289)	0.500501	0.028835	0.743491
ARNT-AHR_Jaspar_MA0006	0.56668	(0.520331,0.621302)	0.499705	0.058572	0.69219		ARNT-AHR_Jaspar_MA0006	0.55282	(0.508396,0.583535)	0.500682	0.039879	0.569315		ARNT-AHR_Jaspar_MA0006	0.569908	(0.543830,0.598612)	0.501116	0.030187	0.273125
AR_Jaspar_MA0007	0.42568	(0.395172,0.480431)	0.499776	0.051343	1		AR_Jaspar_MA0007	0.42272	(0.384228,0.448400)	0.497712	0.037048	1		AR_Jaspar_MA0007	0.48033	(0.454295,0.507777)	0.500378	0.026149	1
T_Jaspar_MA0009	0.54664	(0.508690,0.580269)	0.499745	0.027157	0.782611		T_Jaspar_MA0009	0.53041	(0.507409,0.555432)	0.50014	0.019783	0.5123		T_Jaspar_MA0009	0.507657	(0.492865,0.523090)	0.499586	0.014128	0.743508
PAX5_Jaspar_MA0014	0.60696	(0.552781,0.662471)	0.501692	0.058074	0.981167		PAX5_Jaspar_MA0014	0.52182	(0.483761,0.566987)	0.502005	0.041249	0.680432		PAX5_Jaspar_MA0014	0.545945	(0.520530,0.573593)	0.500483	0.029429	0.393288
NR2F1_Jaspar_MA0017	0.5438	(0.477933,0.611899)	0.499902	0.05661	0.709937		NR2F1_Jaspar_MA0017	0.53455	(0.497216,0.566296)	0.501893	0.040978	0.657275		NR2F1_Jaspar_MA0017	0.526325	(0.499634,0.554073)	0.500456	0.028647	0.623351
CREB1_Jaspar_MA0018	0.47304	(0.417825,0.526778)	0.500354	0.059816	0.876426		CREB1_Jaspar_MA0018	0.51757	(0.469550,0.554619)	0.501004	0.04143	0.685424		CREB1_Jaspar_MA0018	0.505705	(0.477280,0.531975)	0.50014	0.030135	0.803048
DDIT3-CEBPA_Jaspar_MA0019	0.62376	(0.581738,0.670013)	0.500712	0.059157	1		DDIT3-CEBPA_Jaspar_MA0019	0.53886	(0.501243,0.576846)	0.49858	0.042383	0.728351		DDIT3-CEBPA_Jaspar_MA0019	0.53823	(0.511317,0.564656)	0.499954	0.029641	0.53485
E2F1_Jaspar_MA0024	0.47032	(0.440387,0.500168)	0.500669	0.03598	0.936684		E2F1_Jaspar_MA0024	0.4785	(0.461032,0.502054)	0.500599	0.025498	0.956664		E2F1_Jaspar_MA0024	0.487443	(0.474931,0.504810)	0.499888	0.01794	1
NFIL3_Jaspar_MA0025	0.4882	(0.431830,0.559588)	0.501172	0.055406	0.83789		NFIL3_Jaspar_MA0025	0.44033	(0.401644,0.476849)	0.49978	0.039413	1		NFIL3_Jaspar_MA0025	0.42636	(0.396907,0.453537)	0.49972	0.02856	1
EN1_Jaspar_MA0027	0.51424	(0.458035,0.576212)	0.500798	0.058901	0.814596		EN1_Jaspar_MA0027	0.53194	(0.482088,0.569435)	0.498993	0.039968	0.685128		EN1_Jaspar_MA0027	0.528303	(0.497376,0.558250)	0.499853	0.030015	0.598478
ELK1_Jaspar_MA0028	0.5964	(0.535156,0.662034)	0.501507	0.060434	0.730846		ELK1_Jaspar_MA0028	0.59478	(0.560982,0.637835)	0.501438	0.042261	0.277111		ELK1_Jaspar_MA0028	0.57791	(0.544440,0.601578)	0.500009	0.029007	0.1425
EVI1_Jaspar_MA0029	0.52756	(0.473947,0.571490)	0.498903	0.042309	0.726972		EVI1_Jaspar_MA0029	0.49437	(0.465910,0.521782)	0.499854	0.030022	0.874485		EVI1_Jaspar_MA0029	0.492945	(0.472413,0.518501)	0.499826	0.02103	0.935416
FOXF2_Jaspar_MA0030	0.54292	(0.486961,0.601018)	0.498713	0.058957	0.70466		FOXF2_Jaspar_MA0030	0.4917	(0.448617,0.537875)	0.499635	0.040164	0.874917		FOXF2_Jaspar_MA0030	0.474995	(0.446759,0.499885)	0.500123	0.029562	1
FOXD1_Jaspar_MA0031	0.56168	(0.496550,0.600505)	0.500216	0.058654	0.728297		FOXD1_Jaspar_MA0031	0.50564	(0.460723,0.542482)	0.50105	0.042054	0.790617		FOXD1_Jaspar_MA0031	0.500175	(0.475795,0.533444)	0.498803	0.029495	0.817419
FOXC1_Jaspar_MA0032	0.57264	(0.514682,0.632609)	0.50016	0.060506	0.73714		FOXC1_Jaspar_MA0032	0.55846	(0.519015,0.603085)	0.499042	0.042052	0.582727		FOXC1_Jaspar_MA0032	0.536643	(0.513302,0.566496)	0.500527	0.030877	0.514289
FOXL1_Jaspar_MA0033	0.50016	(0.442317,0.553666)	0.499194	0.05968	0.818118		FOXL1_Jaspar_MA0033	0.48036	(0.437418,0.521327)	0.500159	0.042815	0.912534		FOXL1_Jaspar_MA0033	0.446765	(0.416715,0.477162)	0.498943	0.02957	1
GATA1_Jaspar_MA0035	0.48012	(0.427095,0.546272)	0.499829	0.058825	0.854849		GATA1_Jaspar_MA0035	0.45745	(0.417595,0.503522)	0.50006	0.041885	0.981985		GATA1_Jaspar_MA0035	0.441873	(0.416658,0.475832)	0.498986	0.029562	1
GATA2_Jaspar_MA0036	0.48048	(0.405687,0.550349)	0.501039	0.060637	0.849197		GATA2_Jaspar_MA0036	0.5239	(0.475817,0.579090)	0.498378	0.041754	0.632642		GATA2_Jaspar_MA0036	0.50167	(0.473298,0.532428)	0.500009	0.029898	0.81987
GATA3_Jaspar_MA0037	0.54208	(0.474938,0.601969)	0.501465	0.060059	0.714343		GATA3_Jaspar_MA0037	0.51686	(0.475528,0.555641)	0.500123	0.040812	0.695656		GATA3_Jaspar_MA0037	0.456645	(0.427763,0.480342)	0.499827	0.030137	1
GFI_Jaspar_MA0038	0.37368	(0.325116,0.427749)	0.500314	0.057387	1		GFI_Jaspar_MA0038	0.45666	(0.420608,0.494063)	0.499308	0.042044	0.988338		GFI_Jaspar_MA0038	0.48928	(0.465008,0.516717)	0.499761	0.029887	0.93028
KLF4_Jaspar_MA0039	0.58788	(0.533713,0.641378)	0.499488	0.059857	0.661706		KLF4_Jaspar_MA0039	0.61485	(0.574808,0.651298)	0.501406	0.041822	0.226333		KLF4_Jaspar_MA0039	0.553817	(0.520139,0.584329)	0.500184	0.029724	0.302375
FOXQ1_Jaspar_MA0040	0.4012	(0.363028,0.473650)	0.499144	0.058808	0.992729		FOXQ1_Jaspar_MA0040	0.4327	(0.401941,0.477037)	0.498602	0.042167	1		FOXQ1_Jaspar_MA0040	0.41838	(0.395053,0.445566)	0.500305	0.029952	1
FOXD3_Jaspar_MA0041	0.4808	(0.415323,0.535191)	0.499163	0.060392	0.860866		FOXD3_Jaspar_MA0041	0.4999	(0.454167,0.541888)	0.499929	0.042487	0.810151		FOXD3_Jaspar_MA0041	0.463877	(0.431566,0.489560)	0.49888	0.03027	1
FOXI1_Jaspar_MA0042	0.43416	(0.380069,0.491833)	0.502742	0.058505	0.998196		FOXI1_Jaspar_MA0042	0.48247	(0.445302,0.524176)	0.499129	0.042203	0.911868		FOXI1_Jaspar_MA0042	0.459465	(0.429694,0.492370)	0.49975	0.030026	1
HLF_Jaspar_MA0043	0.48312	(0.431690,0.525214)	0.501655	0.057402	0.855839		HLF_Jaspar_MA0043	0.45343	(0.420171,0.490018)	0.500152	0.042052	0.991734		HLF_Jaspar_MA0043	0.450638	(0.414552,0.468386)	0.499065	0.029141	1
HNF1A_Jaspar_MA0046	0.53476	(0.474175,0.598468)	0.501099	0.058792	0.733008		HNF1A_Jaspar_MA0046	0.47496	(0.432656,0.523245)	0.498967	0.041191	0.928276		HNF1A_Jaspar_MA0046	0.46807	(0.437504,0.495102)	0.499451	0.028831	1
FOXA2_Jaspar_MA0047	0.5116	(0.459671,0.573387)	0.499518	0.0591	0.801599		FOXA2_Jaspar_MA0047	0.4658	(0.430966,0.513252)	0.499871	0.041529	0.955678		FOXA2_Jaspar_MA0047	0.46029	(0.420115,0.481319)	0.49971	0.029471	1
NHLH1_Jaspar_MA0048	0.50936	(0.448036,0.560856)	0.50166	0.05755	0.783443		NHLH1_Jaspar_MA0048	0.55498	(0.518085,0.594301)	0.499173	0.040454	0.568063		NHLH1_Jaspar_MA0048	0.569388	(0.542135,0.600626)	0.499805	0.02913	0.255833
IRF1_Jaspar_MA0050	0.52748	(0.486406,0.585590)	0.499456	0.056252	0.760802		IRF1_Jaspar_MA0050	0.5246	(0.490859,0.560920)	0.500199	0.040174	0.626243		IRF1_Jaspar_MA0050	0.499047	(0.473580,0.525440)	0.499476	0.028821	0.81551
IRF2_Jaspar_MA0051	0.50696	(0.486751,0.526723)	0.499577	0.016262	0.743309		IRF2_Jaspar_MA0051	0.5084	(0.495496,0.521152)	0.49973	0.01093	0.635972		IRF2_Jaspar_MA0051	0.505742	(0.497944,0.515369)	0.499725	0.007002	0.640061
MEF2A_Jaspar_MA0052	0.38828	(0.337853,0.436073)	0.499998	0.055712	1		MEF2A_Jaspar_MA0052	0.40565	(0.370256,0.441182)	0.498997	0.039616	1		MEF2A_Jaspar_MA0052	0.433545	(0.411931,0.462441)	0.499802	0.028201	1
MYF_Jaspar_MA0055	0.51384	(0.444415,0.575723)	0.501256	0.058258	0.813165		MYF_Jaspar_MA0055	0.53633	(0.488740,0.579571)	0.499047	0.040985	0.680024		MYF_Jaspar_MA0055	0.524585	(0.499290,0.555325)	0.499971	0.029073	0.64083
MZF1_1_4_Jaspar_MA0056	0.52812	(0.460997,0.581328)	0.501276	0.05804	0.75853		MZF1_1_4_Jaspar_MA0056	0.52768	(0.483712,0.576765)	0.501116	0.040573	0.63931		MZF1_1_4_Jaspar_MA0056	0.50419	(0.473273,0.536682)	0.500459	0.029719	0.815862
MZF1_5_13_Jaspar_MA0057	0.50136	(0.433386,0.556823)	0.501095	0.059942	0.817835		MZF1_5_13_Jaspar_MA0057	0.47319	(0.430070,0.516506)	0.500955	0.041878	0.930819		MZF1_5_13_Jaspar_MA0057	0.475683	(0.444496,0.509352)	0.500102	0.029949	1
MAX_Jaspar_MA0058	0.58008	(0.522844,0.637075)	0.500605	0.057733	0.710526		MAX_Jaspar_MA0058	0.55408	(0.513774,0.596489)	0.500402	0.041336	0.557125		MAX_Jaspar_MA0058	0.502175	(0.474923,0.537837)	0.500153	0.028899	0.819159
MYC-MAX_Jaspar_MA0059	0.56512	(0.512660,0.629003)	0.500071	0.054929	0.697574		MYC-MAX_Jaspar_MA0059	0.52649	(0.494425,0.571090)	0.500333	0.038689	0.641213		MYC-MAX_Jaspar_MA0059	0.513367	(0.485076,0.536214)	0.500637	0.026721	0.756045
NFYA_Jaspar_MA0060	0.60648	(0.563162,0.655652)	0.500255	0.058649	0.843071		NFYA_Jaspar_MA0060	0.5974	(0.559588,0.636776)	0.499266	0.042111	0.270786		NFYA_Jaspar_MA0060	0.55987	(0.535323,0.589987)	0.499595	0.029922	0.2599
NFkB_Jaspar_MA0061	0.42536	(0.348474,0.466458)	0.498702	0.058437	0.995458		NFkB_Jaspar_MA0061	0.43621	(0.402903,0.483024)	0.500328	0.041321	1		NFkB_Jaspar_MA0061	0.476555	(0.446263,0.501699)	0.500618	0.029888	1
GABPA_Jaspar_MA0062	0.5286	(0.476871,0.600818)	0.501248	0.057473	0.757131		GABPA_Jaspar_MA0062	0.53621	(0.497814,0.582962)	0.49985	0.040862	0.667602		GABPA_Jaspar_MA0062	0.564758	(0.531306,0.597623)	0.500356	0.028633	0.258278
NKX2-5_Jaspar_MA0063	0.46528	(0.412993,0.523307)	0.501291	0.061285	0.90402		NKX2-5_Jaspar_MA0063	0.40704	(0.366490,0.448249)	0.498452	0.04216	1		NKX2-5_Jaspar_MA0063	0.412185	(0.389422,0.438604)	0.499613	0.029579	1
PPARG-RXRA_Jaspar_MA0065	0.5712	(0.525455,0.633940)	0.501494	0.058802	0.723019		PPARG-RXRA_Jaspar_MA0065	0.54658	(0.508676,0.583587)	0.501143	0.042578	0.683697		PPARG-RXRA_Jaspar_MA0065	0.53128	(0.508806,0.564878)	0.499952	0.02964	0.54614
PPARG_Jaspar_MA0066	0.51056	(0.482799,0.539620)	0.499602	0.023746	0.748067		PPARG_Jaspar_MA0066	0.49424	(0.480076,0.511367)	0.499893	0.015297	0.932615		PPARG_Jaspar_MA0066	0.49555	(0.483970,0.506257)	0.500031	0.011193	0.930102
PAX2_Jaspar_MA0067	0.494	(0.424375,0.555851)	0.501763	0.059023	0.84403		PAX2_Jaspar_MA0067	0.51342	(0.479915,0.566196)	0.499958	0.041415	0.706428		PAX2_Jaspar_MA0067	0.52722	(0.494141,0.562618)	0.500254	0.030547	0.627083
PAX4_Jaspar_MA0068	0.3744	(0.321405,0.442481)	0.500279	0.060198	1		PAX4_Jaspar_MA0068	0.4538	(0.423177,0.500729)	0.499653	0.040718	0.983223		PAX4_Jaspar_MA0068	0.459892	(0.425192,0.487646)	0.500164	0.030084	1
PAX6_Jaspar_MA0069	0.5376	(0.482912,0.597329)	0.500703	0.05893	0.734946		PAX6_Jaspar_MA0069	0.50096	(0.456129,0.539255)	0.499389	0.040658	0.810731		PAX6_Jaspar_MA0069	0.50617	(0.480849,0.537365)	0.499572	0.03006	0.806556
PBX1_Jaspar_MA0070	0.40528	(0.343237,0.466810)	0.500437	0.057973	1		PBX1_Jaspar_MA0070	0.42975	(0.393611,0.473733)	0.500417	0.039919	1		PBX1_Jaspar_MA0070	0.444398	(0.417794,0.477090)	0.499833	0.028878	1
RORA_1_Jaspar_MA0071	0.56124	(0.501601,0.625499)	0.500863	0.058667	0.705544		RORA_1_Jaspar_MA0071	0.57015	(0.521635,0.610207)	0.498803	0.042233	0.446882		RORA_1_Jaspar_MA0071	0.53633	(0.511266,0.564955)	0.499276	0.029577	0.502735
RORA_2_Jaspar_MA0072	0.55496	(0.511662,0.601127)	0.500479	0.034444	0.775625		RORA_2_Jaspar_MA0072	0.53069	(0.506894,0.564094)	0.500493	0.025969	0.647		RORA_2_Jaspar_MA0072	0.53803	(0.516454,0.557634)	0.499131	0.018027	0.2846
RREB1_Jaspar_MA0073	0.46496	(0.420311,0.510684)	0.500136	0.043527	0.941617		RREB1_Jaspar_MA0073	0.47541	(0.445696,0.508562)	0.499909	0.031855	0.952427		RREB1_Jaspar_MA0073	0.494185	(0.474938,0.520683)	0.49973	0.022843	0.906686
RXRA-VDR_Jaspar_MA0074	0.494	(0.491731,0.496384)	0.500509	0.011443	0.897336		RXRA-VDR_Jaspar_MA0074	0.51544	(0.503549,0.533876)	0.499981	0.007423	0.27675		RXRA-VDR_Jaspar_MA0074	0.509733	(0.500713,0.519503)	0.500198	0.005496	0.318318
PRRX2_Jaspar_MA0075	0.34712	(0.296530,0.397205)	0.50001	0.059619	1		PRRX2_Jaspar_MA0075	0.36387	(0.334214,0.404530)	0.500009	0.041583	1		PRRX2_Jaspar_MA0075	0.399095	(0.367529,0.425691)	0.498658	0.029386	1
ELK4_Jaspar_MA0076	0.55232	(0.503488,0.603939)	0.500687	0.04941	0.70953		ELK4_Jaspar_MA0076	0.52746	(0.495060,0.558829)	0.499418	0.035121	0.6691		ELK4_Jaspar_MA0076	0.528277	(0.500860,0.558625)	0.49959	0.024876	0.48989
SOX9_Jaspar_MA0077	0.57408	(0.524847,0.622557)	0.500345	0.060338	0.7395		SOX9_Jaspar_MA0077	0.51334	(0.471251,0.547977)	0.500391	0.041657	0.708393		SOX9_Jaspar_MA0077	0.514097	(0.488719,0.543830)	0.499139	0.029419	0.765414
SOX17_Jaspar_MA0078	0.54072	(0.475979,0.599607)	0.500862	0.057189	0.723029		SOX17_Jaspar_MA0078	0.50933	(0.468008,0.549995)	0.502388	0.040883	0.777483		SOX17_Jaspar_MA0078	0.504855	(0.472263,0.532676)	0.498318	0.030402	0.800159
SP1_Jaspar_MA0079	0.51868	(0.468513,0.566517)	0.499394	0.059654	0.784014		SP1_Jaspar_MA0079	0.53423	(0.491510,0.572117)	0.502162	0.04041	0.647971		SP1_Jaspar_MA0079	0.52218	(0.494363,0.556722)	0.499709	0.029531	0.679396
SPI1-PU1_Jaspar_MA0080	0.49272	(0.425964,0.542459)	0.501278	0.059209	0.843338		SPI1-PU1_Jaspar_MA0080	0.52736	(0.485813,0.570572)	0.500409	0.041774	0.635984		SPI1-PU1_Jaspar_MA0080	0.520003	(0.493462,0.553062)	0.49942	0.029413	0.693527
SPIB_Jaspar_MA0081	0.47792	(0.414589,0.543937)	0.501522	0.059996	0.860672		SPIB_Jaspar_MA0081	0.48306	(0.435037,0.517679)	0.50163	0.042073	0.910239		SPIB_Jaspar_MA0081	0.509795	(0.482192,0.536122)	0.499601	0.030068	0.757188
SRF_Jaspar_MA0083	0.48816	(0.465911,0.505133)	0.499728	0.024256	0.871337		SRF_Jaspar_MA0083	0.47358	(0.463542,0.485066)	0.500204	0.017994	1		SRF_Jaspar_MA0083	0.477297	(0.469059,0.485406)	0.500191	0.012533	1
SRY_Jaspar_MA0084	0.52048	(0.440720,0.578287)	0.500566	0.060155	0.788507		SRY_Jaspar_MA0084	0.4831	(0.445012,0.522776)	0.499974	0.042805	0.919686		SRY_Jaspar_MA0084	0.45967	(0.439414,0.486849)	0.499769	0.03064	1
SOX5_Jaspar_MA0087	0.55196	(0.473741,0.622954)	0.501258	0.059912	0.704148		SOX5_Jaspar_MA0087	0.53229	(0.488598,0.571560)	0.499365	0.042363	0.604193		SOX5_Jaspar_MA0087	0.484972	(0.451601,0.513989)	0.499675	0.029974	0.966956
ZNF143_Jaspar_MA0088	0.52904	(0.468218,0.582701)	0.500381	0.051072	0.730615		ZNF143_Jaspar_MA0088	0.46101	(0.426134,0.500938)	0.501224	0.036162	0.984854		ZNF143_Jaspar_MA0088	0.497113	(0.475270,0.523980)	0.499741	0.02579	0.853345
NFE2L1-MafG_Jaspar_MA0089	0.51088	(0.449899,0.581907)	0.500363	0.059958	0.801916		NFE2L1-MafG_Jaspar_MA0089	0.51764	(0.470942,0.556318)	0.498925	0.041024	0.679547		NFE2L1-MafG_Jaspar_MA0089	0.509642	(0.481603,0.544523)	0.500271	0.029926	0.766346
TEAD1_Jaspar_MA0090	0.41004	(0.361375,0.459058)	0.50133	0.055319	1		TEAD1_Jaspar_MA0090	0.48321	(0.444863,0.523498)	0.499674	0.037856	0.922817		TEAD1_Jaspar_MA0090	0.471407	(0.440654,0.500206)	0.500802	0.026786	1
TAL1-TCF3_Jaspar_MA0091	0.50272	(0.448677,0.563203)	0.499702	0.058972	0.820583		TAL1-TCF3_Jaspar_MA0091	0.53827	(0.499654,0.576416)	0.500195	0.041982	0.666895		TAL1-TCF3_Jaspar_MA0091	0.478855	(0.446148,0.507297)	0.499253	0.02972	1
HAND1-TCFE2A_Jaspar_MA0092	0.49	(0.429532,0.546215)	0.501182	0.059737	0.851764		HAND1-TCFE2A_Jaspar_MA0092	0.54188	(0.503875,0.593723)	0.500319	0.040203	0.69925		HAND1-TCFE2A_Jaspar_MA0092	0.537517	(0.510937,0.560861)	0.500455	0.028717	0.518097
USF1_Jaspar_MA0093	0.55888	(0.511878,0.625226)	0.50059	0.058734	0.666171		USF1_Jaspar_MA0093	0.53866	(0.495138,0.575051)	0.500596	0.041495	0.706287		USF1_Jaspar_MA0093	0.513305	(0.486965,0.543919)	0.500558	0.029578	0.737667
YY1_Jaspar_MA0095	0.48852	(0.435350,0.544675)	0.500852	0.058285	0.849		YY1_Jaspar_MA0095	0.53155	(0.484796,0.577729)	0.499077	0.041421	0.609437		YY1_Jaspar_MA0095	0.514565	(0.477500,0.539410)	0.499664	0.029515	0.7567
ETS1_Jaspar_MA0098	0.56344	(0.498632,0.630290)	0.500044	0.059024	0.721806		ETS1_Jaspar_MA0098	0.57334	(0.532943,0.630095)	0.500388	0.042443	0.479333		ETS1_Jaspar_MA0098	0.56233	(0.531054,0.593605)	0.499802	0.030066	0.259923
FOX_Jaspar_MA0099	0.5452	(0.509392,0.608819)	0.500663	0.059085	0.715337		FOX_Jaspar_MA0099	0.52836	(0.487429,0.570784)	0.499841	0.040786	0.630992		FOX_Jaspar_MA0099	0.472618	(0.445045,0.502633)	0.499902	0.029637	1
MYB_Jaspar_MA0100	0.51856	(0.457535,0.564695)	0.501166	0.059021	0.774961		MYB_Jaspar_MA0100	0.51473	(0.471836,0.553456)	0.498781	0.041339	0.687137		MYB_Jaspar_MA0100	0.518055	(0.485914,0.546978)	0.499333	0.030583	0.73161
REL_Jaspar_MA0101	0.56072	(0.510624,0.615339)	0.500411	0.059128	0.675722		REL_Jaspar_MA0101	0.52231	(0.486105,0.561054)	0.500148	0.04132	0.653282		REL_Jaspar_MA0101	0.505792	(0.477471,0.528981)	0.500443	0.029413	0.795759
CEBPA_Jaspar_MA0102	0.56112	(0.497074,0.622580)	0.501099	0.059306	0.66473		CEBPA_Jaspar_MA0102	0.51968	(0.483241,0.558877)	0.499747	0.042727	0.681446		CEBPA_Jaspar_MA0102	0.493432	(0.460759,0.521368)	0.498397	0.029746	0.885267
ZEB1_Jaspar_MA0103	0.536	(0.469841,0.607066)	0.500972	0.058201	0.719847		ZEB1_Jaspar_MA0103	0.53242	(0.488265,0.587223)	0.501107	0.040763	0.600957		ZEB1_Jaspar_MA0103	0.538567	(0.499253,0.562966)	0.500803	0.029873	0.523953
MYCN_Jaspar_MA0104	0.59508	(0.547787,0.661930)	0.499674	0.059807	0.825591		MYCN_Jaspar_MA0104	0.54836	(0.513221,0.589488)	0.499741	0.042981	0.657984		MYCN_Jaspar_MA0104	0.54065	(0.511490,0.569464)	0.50061	0.029585	0.498966
NFkB1_Jaspar_MA0105	0.46576	(0.407054,0.495257)	0.501463	0.046053	0.937902		NFkB1_Jaspar_MA0105	0.48137	(0.447834,0.519060)	0.499978	0.032975	0.927914		NFkB1_Jaspar_MA0105	0.502848	(0.480817,0.521171)	0.500246	0.022751	0.814722
P53_Jaspar_MA0106	0.5	(0.500000,0.500000)	0.5	0	0		P53_Jaspar_MA0106	0.5	(0.500000,0.500000)	0.5	0	0		P53_Jaspar_MA0106	0.49975	(0.499527,0.499993)	0.500026	0.001171	0.90199
RELA_Jaspar_MA0107	0.56668	(0.518683,0.615531)	0.501054	0.057223	0.713107		RELA_Jaspar_MA0107	0.50508	(0.460623,0.534109)	0.500717	0.039355	0.79832		RELA_Jaspar_MA0107	0.522885	(0.491524,0.549426)	0.500694	0.028246	0.668769
TBP_Jaspar_MA0108	0.44696	(0.376977,0.489470)	0.499932	0.059302	0.94458		TBP_Jaspar_MA0108	0.44724	(0.406927,0.488855)	0.500852	0.041087	1		TBP_Jaspar_MA0108	0.448505	(0.425313,0.480162)	0.499312	0.029374	1
HLTF_Jaspar_MA0109	0.5216	(0.455687,0.577299)	0.501677	0.058774	0.793201		HLTF_Jaspar_MA0109	0.4954	(0.453330,0.543331)	0.49933	0.040435	0.844641		HLTF_Jaspar_MA0109	0.492555	(0.464260,0.523985)	0.499909	0.030159	0.898821
SPZ1_Jaspar_MA0111	0.5218	(0.454935,0.587690)	0.500638	0.058523	0.78638		SPZ1_Jaspar_MA0111	0.49733	(0.445089,0.537756)	0.501272	0.04196	0.851209		SPZ1_Jaspar_MA0111	0.51027	(0.487595,0.542673)	0.498987	0.029946	0.738974
ESR1_Jaspar_MA0112	0.61016	(0.565556,0.671218)	0.500746	0.059854	1		ESR1_Jaspar_MA0112	0.58019	(0.534639,0.619850)	0.500222	0.0413	0.354038		ESR1_Jaspar_MA0112	0.540552	(0.514249,0.570698)	0.498715	0.028953	0.441
NR3C1_Jaspar_MA0113	0.51056	(0.454409,0.564395)	0.499362	0.057106	0.797591		NR3C1_Jaspar_MA0113	0.50766	(0.463715,0.548949)	0.499918	0.043504	0.781134		NR3C1_Jaspar_MA0113	0.511798	(0.487653,0.543573)	0.499775	0.029415	0.744747
HNF4A_Jaspar_MA0114	0.55528	(0.495693,0.623942)	0.499374	0.059079	0.675063		HNF4A_Jaspar_MA0114	0.5604	(0.513939,0.606593)	0.50051	0.042727	0.569674		HNF4A_Jaspar_MA0114	0.530717	(0.502794,0.560858)	0.500713	0.030149	0.571967
NR1H2-RXRA_Jaspar_MA0115	0.498	(0.496272,0.499284)	0.5001	0.006575	0.85386		NR1H2-RXRA_Jaspar_MA0115	0.499	(0.498340,0.499824)	0.499992	0.003143	0.909407		NR1H2-RXRA_Jaspar_MA0115	0.49925	(0.498948,0.499733)	0.500006	0.001931	0.926076
ZFP423_Jaspar_MA0116	0.54008	(0.498275,0.577278)	0.500547	0.028993	0.690425		ZFP423_Jaspar_MA0116	0.50285	(0.478203,0.525800)	0.499772	0.021744	0.787273		ZFP423_Jaspar_MA0116	0.497582	(0.484180,0.513705)	0.500131	0.01451	0.883686
MAFB_Jaspar_MA0117	0.55176	(0.502438,0.620422)	0.501215	0.060619	0.699922		MAFB_Jaspar_MA0117	0.5348	(0.491325,0.579814)	0.50093	0.041805	0.670582		MAFB_Jaspar_MA0117	0.53673	(0.505774,0.568383)	0.500313	0.028891	0.511288
TLX1-NFIC_Jaspar_MA0119	0.488	(0.485102,0.492142)	0.499545	0.015029	0.938363		TLX1-NFIC_Jaspar_MA0119	0.49596	(0.485130,0.506975)	0.50022	0.011825	0.935634		TLX1-NFIC_Jaspar_MA0119	0.499623	(0.490725,0.506535)	0.500036	0.00881	0.826899
NKX3_2_Jaspar_MA0122	0.49152	(0.433615,0.549838)	0.500809	0.059293	0.842078		NKX3_2_Jaspar_MA0122	0.52816	(0.479700,0.565037)	0.499255	0.04037	0.629051		NKX3_2_Jaspar_MA0122	0.523305	(0.492003,0.554563)	0.499602	0.02931	0.660108
NKX3_1_Jaspar_MA0124	0.50296	(0.443705,0.573900)	0.501311	0.059826	0.818815		NKX3_1_Jaspar_MA0124	0.51481	(0.469585,0.555340)	0.498474	0.040623	0.692538		NKX3_1_Jaspar_MA0124	0.53404	(0.508536,0.563112)	0.498611	0.030316	0.48945
NOBOX_Jaspar_MA0125	0.42548	(0.375489,0.478773)	0.499393	0.058774	0.989094		NOBOX_Jaspar_MA0125	0.43001	(0.400122,0.469102)	0.498689	0.040485	1		NOBOX_Jaspar_MA0125	0.423215	(0.397427,0.449160)	0.498964	0.02946	1
ZNF354C_Jaspar_MA0130	0.51016	(0.461174,0.561224)	0.50134	0.058337	0.799235		ZNF354C_Jaspar_MA0130	0.53978	(0.496570,0.589043)	0.500294	0.041081	0.758286		ZNF354C_Jaspar_MA0130	0.514685	(0.483981,0.539266)	0.50106	0.029974	0.740307
MIZF_Jaspar_MA0131	0.42968	(0.403961,0.464067)	0.49999	0.042135	0.986484		MIZF_Jaspar_MA0131	0.48279	(0.456859,0.519535)	0.498884	0.031756	0.925282		MIZF_Jaspar_MA0131	0.51528	(0.498114,0.538382)	0.500443	0.022658	0.719158
PDX1_Jaspar_MA0132	0.40324	(0.355543,0.460997)	0.499487	0.060521	1		PDX1_Jaspar_MA0132	0.40892	(0.368783,0.443404)	0.501065	0.04141	1		PDX1_Jaspar_MA0132	0.403938	(0.376170,0.437098)	0.49883	0.029127	1
BRCA1_Jaspar_MA0133	0.62488	(0.576669,0.669920)	0.499549	0.058874	1		BRCA1_Jaspar_MA0133	0.5862	(0.549719,0.627948)	0.500878	0.040734	0.3229		BRCA1_Jaspar_MA0133	0.567645	(0.539708,0.595174)	0.500047	0.029354	0.296857
LHX3_Jaspar_MA0135	0.48448	(0.421841,0.542532)	0.501589	0.055975	0.854115		LHX3_Jaspar_MA0135	0.50054	(0.470390,0.546066)	0.497954	0.038192	0.800641		LHX3_Jaspar_MA0135	0.456015	(0.431614,0.486462)	0.499468	0.027452	1
ELF5_Jaspar_MA0136	0.43184	(0.351756,0.506058)	0.502892	0.058874	0.991208		ELF5_Jaspar_MA0136	0.50062	(0.453750,0.552853)	0.500151	0.04142	0.811026		ELF5_Jaspar_MA0136	0.534205	(0.496122,0.557703)	0.499768	0.029448	0.501346
STAT1_Jaspar_MA0137	0.47496	(0.405150,0.526984)	0.501255	0.060668	0.873154		STAT1_Jaspar_MA0137	0.49113	(0.445289,0.543392)	0.500228	0.042157	0.869581		STAT1_Jaspar_MA0137	0.473313	(0.442166,0.501555)	0.499509	0.029837	1
REST_Jaspar_MA0138	0.479	(0.475008,0.484042)	0.50024	0.020111	0.982511		REST_Jaspar_MA0138	0.476	(0.472683,0.479811)	0.499737	0.014833	1		REST_Jaspar_MA0138	0.48492	(0.479746,0.488746)	0.500341	0.009923	1
CTCF_Jaspar_MA0139	0.49516	(0.438482,0.542200)	0.499772	0.052414	0.834333		CTCF_Jaspar_MA0139	0.53092	(0.486750,0.566973)	0.500441	0.038668	0.617364		CTCF_Jaspar_MA0139	0.5026	(0.473611,0.530476)	0.499928	0.026875	0.816803
TAL1-GATA1_Jaspar_MA0140	0.4876	(0.440236,0.541143)	0.501002	0.059897	0.84785		TAL1-GATA1_Jaspar_MA0140	0.46822	(0.429040,0.517529)	0.501638	0.042382	0.952019		TAL1-GATA1_Jaspar_MA0140	0.460703	(0.433430,0.486394)	0.499631	0.029467	1
ESRRB_Jaspar_MA0141	0.62472	(0.564010,0.688038)	0.500239	0.059577	1		ESRRB_Jaspar_MA0141	0.67382	(0.629372,0.713465)	0.499123	0.041733	0		ESRRB_Jaspar_MA0141	0.629625	(0.594134,0.662030)	0.499758	0.029506	0
POU5F1_Jaspar_MA0142	0.45104	(0.385647,0.511654)	0.501686	0.060401	0.941996		POU5F1_Jaspar_MA0142	0.40988	(0.366413,0.456219)	0.499769	0.040966	1		POU5F1_Jaspar_MA0142	0.453823	(0.418321,0.479804)	0.499768	0.029641	1
SOX2_Jaspar_MA0143	0.47872	(0.429216,0.532364)	0.501967	0.060071	0.864797		SOX2_Jaspar_MA0143	0.43028	(0.388731,0.461938)	0.500259	0.040214	1		SOX2_Jaspar_MA0143	0.461703	(0.429379,0.488146)	0.500177	0.029522	1
STAT3_Jaspar_MA0144	0.51896	(0.466768,0.574352)	0.500606	0.05979	0.775599		STAT3_Jaspar_MA0144	0.5265	(0.487056,0.565626)	0.500261	0.041854	0.640177		STAT3_Jaspar_MA0144	0.49948	(0.473664,0.526741)	0.499533	0.030407	0.832668
TCFCP2L1_Jaspar_MA0145	0.50848	(0.444846,0.562914)	0.499941	0.058114	0.783517		TCFCP2L1_Jaspar_MA0145	0.51075	(0.464420,0.564168)	0.50072	0.041247	0.746124		TCFCP2L1_Jaspar_MA0145	0.514957	(0.486619,0.554587)	0.501434	0.02919	0.755331
ZFX_Jaspar_MA0146	0.48912	(0.432526,0.559090)	0.501261	0.059035	0.853895		ZFX_Jaspar_MA0146	0.53838	(0.498295,0.580001)	0.501767	0.042458	0.678789		ZFX_Jaspar_MA0146	0.553142	(0.526451,0.585296)	0.500799	0.029631	0.309643
MYC_Jaspar_MA0147	0.5948	(0.528024,0.647067)	0.499883	0.059376	0.90145		MYC_Jaspar_MA0147	0.55802	(0.517425,0.605382)	0.499876	0.042716	0.56216		MYC_Jaspar_MA0147	0.54979	(0.519302,0.583475)	0.500804	0.029707	0.347729
FOXA1_Jaspar_MA0148	0.5466	(0.481657,0.607846)	0.499486	0.059975	0.73075		FOXA1_Jaspar_MA0148	0.47907	(0.435604,0.519652)	0.500773	0.040881	0.928517		FOXA1_Jaspar_MA0148	0.469695	(0.435942,0.499588)	0.498664	0.029107	1
EWSR1-FLI1_Jaspar_MA0149	0.499	(0.498171,0.499888)	0.500145	0.004768	0.833532		EWSR1-FLI1_Jaspar_MA0149	0.4985	(0.497776,0.499343)	0.49997	0.003778	0.917893		EWSR1-FLI1_Jaspar_MA0149	0.49775	(0.497004,0.498478)	0.500078	0.003394	1
NFE2L2_Jaspar_MA0150	0.52312	(0.464683,0.578617)	0.500061	0.058751	0.772029		NFE2L2_Jaspar_MA0150	0.5552	(0.512162,0.597821)	0.500876	0.041393	0.585942		NFE2L2_Jaspar_MA0150	0.533622	(0.505083,0.564043)	0.499026	0.029461	0.524486
ARID3A_Jaspar_MA0151	0.54668	(0.479883,0.602722)	0.500226	0.059681	0.722245		ARID3A_Jaspar_MA0151	0.46965	(0.430953,0.506614)	0.499982	0.042213	0.943746		ARID3A_Jaspar_MA0151	0.470187	(0.441302,0.490750)	0.498818	0.029767	1
NFATC2_Jaspar_MA0152	0.47292	(0.400906,0.540541)	0.500743	0.059323	0.874992		NFATC2_Jaspar_MA0152	0.51832	(0.475900,0.565805)	0.500548	0.042022	0.694796		NFATC2_Jaspar_MA0152	0.49917	(0.464787,0.530637)	0.499593	0.030422	0.831948
HNF1B_Jaspar_MA0153	0.50668	(0.453705,0.561783)	0.499667	0.044577	0.804857		HNF1B_Jaspar_MA0153	0.52872	(0.494448,0.557771)	0.499331	0.031125	0.715474		HNF1B_Jaspar_MA0153	0.492233	(0.470363,0.509648)	0.499999	0.021437	0.919342
EBF1_Jaspar_MA0154	0.45704	(0.385833,0.508393)	0.49883	0.057819	0.943016		EBF1_Jaspar_MA0154	0.53449	(0.489401,0.580734)	0.500599	0.041406	0.676417		EBF1_Jaspar_MA0154	0.511432	(0.487023,0.542189)	0.499569	0.029228	0.736689
INSM1_Jaspar_MA0155	0.53524	(0.477560,0.597674)	0.501177	0.056412	0.730534		INSM1_Jaspar_MA0155	0.57102	(0.529261,0.608410)	0.501043	0.040747	0.450719		INSM1_Jaspar_MA0155	0.56131	(0.527181,0.586978)	0.499766	0.029468	0.277083
FEV_Jaspar_MA0156	0.48324	(0.402856,0.542565)	0.500875	0.058578	0.866991		FEV_Jaspar_MA0156	0.46362	(0.419401,0.507806)	0.50061	0.041423	0.958696		FEV_Jaspar_MA0156	0.492553	(0.456949,0.515254)	0.499455	0.03014	0.907248
FOXO3_Jaspar_MA0157	0.5928	(0.540287,0.629468)	0.503285	0.06044	0.697875		FOXO3_Jaspar_MA0157	0.53554	(0.502569,0.567266)	0.500252	0.042078	0.686272		FOXO3_Jaspar_MA0157	0.531353	(0.502287,0.556685)	0.499282	0.029461	0.531881
HOXA5_Jaspar_MA0158	0.45648	(0.392973,0.522220)	0.501588	0.058982	0.944358		HOXA5_Jaspar_MA0158	0.46774	(0.432474,0.505159)	0.498763	0.040913	0.955558		HOXA5_Jaspar_MA0158	0.499742	(0.476236,0.528399)	0.500159	0.029256	0.823546
RXR-RAR-DR5_Jaspar_MA0159	0.40856	(0.355271,0.474034)	0.500651	0.055371	0.999043		RXR-RAR-DR5_Jaspar_MA0159	0.46594	(0.421205,0.504904)	0.499484	0.039658	0.956838		RXR-RAR-DR5_Jaspar_MA0159	0.503472	(0.475143,0.530219)	0.499742	0.028092	0.820221
NR4A2_Jaspar_MA0160	0.58488	(0.518300,0.640144)	0.500994	0.060011	0.72175		NR4A2_Jaspar_MA0160	0.60406	(0.559576,0.638810)	0.499561	0.041661	0.191333		NR4A2_Jaspar_MA0160	0.585418	(0.558080,0.617286)	0.499805	0.028912	0.118167
NFIC_Jaspar_MA0161	0.55712	(0.490420,0.626587)	0.499577	0.061574	0.670012		NFIC_Jaspar_MA0161	0.56202	(0.512122,0.609080)	0.499462	0.041199	0.499		NFIC_Jaspar_MA0161	0.54849	(0.522206,0.581809)	0.500356	0.029653	0.35114
EGR1_Jaspar_MA0162	0.5744	(0.516687,0.614006)	0.502325	0.055034	0.658109		EGR1_Jaspar_MA0162	0.54865	(0.509522,0.582579)	0.500811	0.039103	0.608483		EGR1_Jaspar_MA0162	0.517147	(0.490483,0.548450)	0.500775	0.026952	0.723325
PLAG1_Jaspar_MA0163	0.46	(0.454893,0.466334)	0.501227	0.027629	1		PLAG1_Jaspar_MA0163	0.48925	(0.472141,0.502217)	0.499692	0.019498	0.922864		PLAG1_Jaspar_MA0163	0.50268	(0.488459,0.518135)	0.499729	0.014051	0.794006
NR2E3_Jaspar_MA0164	0.41636	(0.366402,0.482210)	0.499829	0.061263	1		NR2E3_Jaspar_MA0164	0.47626	(0.423273,0.520041)	0.500498	0.040994	0.916912		NR2E3_Jaspar_MA0164	0.507363	(0.478939,0.533811)	0.49986	0.029557	0.801266
ESR2_Jaspar_MA0258	0.53736	(0.471286,0.602960)	0.499971	0.058453	0.734255		ESR2_Jaspar_MA0258	0.56389	(0.522113,0.617975)	0.499209	0.041148	0.525722		ESR2_Jaspar_MA0258	0.54936	(0.515137,0.579244)	0.499858	0.029227	0.3315
HIF1A-ARNT_Jaspar_MA0259	0.63708	(0.592240,0.692368)	0.498124	0.059396	0		HIF1A-ARNT_Jaspar_MA0259	0.61945	(0.577024,0.660242)	0.501245	0.041235	0.23		HIF1A-ARNT_Jaspar_MA0259	0.594845	(0.568303,0.623894)	0.501628	0.030203	0.13075
SOX10_Jaspar_MA0442	0.55368	(0.492823,0.596909)	0.499585	0.059644	0.6795		SOX10_Jaspar_MA0442	0.51624	(0.471931,0.548954)	0.500907	0.041458	0.68979		SOX10_Jaspar_MA0442	0.513715	(0.489484,0.545673)	0.499587	0.029484	0.76525

## Sheet: Kidney-All
Using input groups with 25 genes							Using input groups with 50 genes							Using input groups with 100 genes
Motif	AUC Statistic	AUC Error	Bkgnd Mean	Bkgnd Std Dev	Q Value		Motif	AUC Statistic	AUC Error	Bkgnd Mean	Bkgnd Std Dev	Q Value		Motif	AUC Statistic	AUC Error	Bkgnd Mean	Bkgnd Std Dev	Q Value
RUNX1_Jaspar_MA0002	0.4394	(0.371816,0.499025)	0.498585	0.058764	1		RUNX1_Jaspar_MA0002	0.46675	(0.417291,0.505924)	0.498878	0.041875	1		RUNX1_Jaspar_MA0002	0.485608	(0.455705,0.512751)	0.500635	0.029141	0.947103
TFAP2A_Jaspar_MA0003	0.52496	(0.468069,0.582414)	0.499466	0.059129	0.827645		TFAP2A_Jaspar_MA0003	0.51933	(0.486565,0.559147)	0.500919	0.042275	0.686625		TFAP2A_Jaspar_MA0003	0.534455	(0.505583,0.562639)	0.500671	0.029292	0.505115
ARNT_Jaspar_MA0004	0.57392	(0.523772,0.641375)	0.49864	0.055206	0.679275		ARNT_Jaspar_MA0004	0.58961	(0.553861,0.627552)	0.499701	0.040872	0.357857		ARNT_Jaspar_MA0004	0.590433	(0.563083,0.616847)	0.500513	0.028458	0.2225
ARNT-AHR_Jaspar_MA0006	0.6018	(0.532492,0.654494)	0.499615	0.058159	0.483962		ARNT-AHR_Jaspar_MA0006	0.56794	(0.531293,0.611989)	0.499669	0.041775	0.466056		ARNT-AHR_Jaspar_MA0006	0.547233	(0.515772,0.578402)	0.500712	0.029145	0.406386
AR_Jaspar_MA0007	0.59264	(0.534159,0.641125)	0.500407	0.051111	0.5717		AR_Jaspar_MA0007	0.5602	(0.526383,0.594608)	0.499975	0.037004	0.446895		AR_Jaspar_MA0007	0.563102	(0.537662,0.590204)	0.499768	0.026812	0.1805
T_Jaspar_MA0009	0.48676	(0.452910,0.520217)	0.499625	0.032722	0.932303		T_Jaspar_MA0009	0.49895	(0.476228,0.517983)	0.499651	0.022059	0.865172		T_Jaspar_MA0009	0.496293	(0.479406,0.511352)	0.500532	0.016268	0.912
PAX5_Jaspar_MA0014	0.5438	(0.481855,0.592905)	0.49784	0.058918	0.706635		PAX5_Jaspar_MA0014	0.55316	(0.511100,0.590457)	0.499568	0.042283	0.488412		PAX5_Jaspar_MA0014	0.528665	(0.496174,0.559547)	0.500264	0.029131	0.528286
NR2F1_Jaspar_MA0017	0.55624	(0.498329,0.601175)	0.498934	0.057415	0.709214		NR2F1_Jaspar_MA0017	0.55867	(0.523156,0.596162)	0.498958	0.04109	0.449962		NR2F1_Jaspar_MA0017	0.537173	(0.505338,0.565383)	0.500949	0.027879	0.442314
CREB1_Jaspar_MA0018	0.60576	(0.561045,0.668048)	0.50079	0.059608	0.519417		CREB1_Jaspar_MA0018	0.58488	(0.549488,0.622877)	0.499437	0.042893	0.40265		CREB1_Jaspar_MA0018	0.539388	(0.509564,0.566546)	0.49999	0.030033	0.444971
DDIT3-CEBPA_Jaspar_MA0019	0.41916	(0.354971,0.477195)	0.501087	0.058263	1		DDIT3-CEBPA_Jaspar_MA0019	0.44967	(0.415847,0.493401)	0.500131	0.042484	0.980635		DDIT3-CEBPA_Jaspar_MA0019	0.43953	(0.410426,0.468666)	0.499928	0.029983	1
E2F1_Jaspar_MA0024	0.57036	(0.525847,0.619065)	0.500202	0.036362	0.733417		E2F1_Jaspar_MA0024	0.54754	(0.519606,0.578776)	0.500072	0.025952	0.474792		E2F1_Jaspar_MA0024	0.519895	(0.498151,0.541265)	0.49989	0.018263	0.516
NFIL3_Jaspar_MA0025	0.47876	(0.417989,0.527361)	0.500201	0.057744	0.938103		NFIL3_Jaspar_MA0025	0.44385	(0.405157,0.478652)	0.500452	0.040463	0.987403		NFIL3_Jaspar_MA0025	0.479478	(0.453059,0.501827)	0.500408	0.027516	0.964195
EN1_Jaspar_MA0027	0.45736	(0.404739,0.521941)	0.498973	0.059776	1		EN1_Jaspar_MA0027	0.45193	(0.412111,0.491214)	0.49926	0.042669	0.998025		EN1_Jaspar_MA0027	0.4948	(0.462961,0.526830)	0.500004	0.029278	0.906821
ELK1_Jaspar_MA0028	0.4336	(0.361898,0.485753)	0.501329	0.059576	1		ELK1_Jaspar_MA0028	0.51642	(0.472249,0.558902)	0.5008	0.043136	0.712608		ELK1_Jaspar_MA0028	0.52425	(0.487877,0.554012)	0.499932	0.029135	0.54475
EVI1_Jaspar_MA0029	0.52884	(0.479953,0.573562)	0.50014	0.040245	0.724441		EVI1_Jaspar_MA0029	0.51931	(0.491411,0.548534)	0.499657	0.028324	0.603578		EVI1_Jaspar_MA0029	0.529995	(0.511344,0.552948)	0.499887	0.020454	0.45048
FOXF2_Jaspar_MA0030	0.356	(0.306926,0.402271)	0.50151	0.05842	1		FOXF2_Jaspar_MA0030	0.42622	(0.384903,0.478032)	0.499934	0.042197	0.995769		FOXF2_Jaspar_MA0030	0.471295	(0.437709,0.497245)	0.498863	0.028586	0.984914
FOXD1_Jaspar_MA0031	0.60552	(0.535759,0.666317)	0.499732	0.06046	0.425733		FOXD1_Jaspar_MA0031	0.55708	(0.511204,0.609561)	0.498863	0.041507	0.4278		FOXD1_Jaspar_MA0031	0.524388	(0.491859,0.553854)	0.499022	0.029439	0.554527
FOXC1_Jaspar_MA0032	0.4732	(0.419638,0.522503)	0.500698	0.060209	0.938214		FOXC1_Jaspar_MA0032	0.46675	(0.429442,0.498466)	0.500522	0.04288	1		FOXC1_Jaspar_MA0032	0.490387	(0.463936,0.515468)	0.499709	0.029029	0.929377
FOXL1_Jaspar_MA0033	0.39792	(0.337412,0.473722)	0.500988	0.058711	1		FOXL1_Jaspar_MA0033	0.45101	(0.404737,0.493894)	0.498503	0.041754	0.990316		FOXL1_Jaspar_MA0033	0.475822	(0.449197,0.512155)	0.499726	0.029574	0.972876
GATA1_Jaspar_MA0035	0.48668	(0.444934,0.534954)	0.499496	0.059598	0.91247		GATA1_Jaspar_MA0035	0.48575	(0.438429,0.525529)	0.498341	0.042252	0.936341		GATA1_Jaspar_MA0035	0.50857	(0.482866,0.540813)	0.4988	0.029587	0.734487
GATA2_Jaspar_MA0036	0.50824	(0.450347,0.579448)	0.501978	0.059519	0.909224		GATA2_Jaspar_MA0036	0.45238	(0.418433,0.506023)	0.498642	0.042809	1		GATA2_Jaspar_MA0036	0.467243	(0.438947,0.498662)	0.499922	0.029445	1
GATA3_Jaspar_MA0037	0.46104	(0.399845,0.511847)	0.500945	0.059333	1		GATA3_Jaspar_MA0037	0.44458	(0.401450,0.477161)	0.499058	0.043029	0.977929		GATA3_Jaspar_MA0037	0.43026	(0.398420,0.457964)	0.499959	0.029755	0.997174
GFI_Jaspar_MA0038	0.50556	(0.457093,0.568978)	0.499795	0.058665	0.903133		GFI_Jaspar_MA0038	0.52939	(0.491035,0.563811)	0.498641	0.04238	0.614967		GFI_Jaspar_MA0038	0.488042	(0.459115,0.518029)	0.499923	0.029388	0.932
KLF4_Jaspar_MA0039	0.544	(0.496648,0.599356)	0.499847	0.058387	0.713582		KLF4_Jaspar_MA0039	0.53635	(0.496662,0.578350)	0.498932	0.041245	0.612862		KLF4_Jaspar_MA0039	0.53049	(0.501306,0.554021)	0.500591	0.030191	0.538915
FOXQ1_Jaspar_MA0040	0.39252	(0.344168,0.435170)	0.499772	0.058724	1		FOXQ1_Jaspar_MA0040	0.41935	(0.383020,0.458795)	0.499563	0.041731	1		FOXQ1_Jaspar_MA0040	0.432488	(0.402303,0.456702)	0.500198	0.029563	1
FOXD3_Jaspar_MA0041	0.4984	(0.432659,0.560517)	0.498987	0.05799	0.895		FOXD3_Jaspar_MA0041	0.45453	(0.408863,0.501306)	0.498718	0.042828	0.999482		FOXD3_Jaspar_MA0041	0.50616	(0.469368,0.536167)	0.50026	0.030086	0.807815
FOXI1_Jaspar_MA0042	0.43704	(0.369369,0.503750)	0.499577	0.059871	1		FOXI1_Jaspar_MA0042	0.39836	(0.353312,0.448550)	0.499675	0.041807	1		FOXI1_Jaspar_MA0042	0.439507	(0.411160,0.467122)	0.500587	0.030039	1
HLF_Jaspar_MA0043	0.47612	(0.421133,0.517328)	0.501147	0.059168	0.938623		HLF_Jaspar_MA0043	0.45121	(0.400640,0.481127)	0.499133	0.041566	0.986768		HLF_Jaspar_MA0043	0.455037	(0.426253,0.485969)	0.50016	0.029482	1
HNF1A_Jaspar_MA0046	0.45676	(0.383381,0.525076)	0.499201	0.057109	1		HNF1A_Jaspar_MA0046	0.47459	(0.428523,0.506468)	0.499248	0.040815	0.993226		HNF1A_Jaspar_MA0046	0.454473	(0.424643,0.483809)	0.498957	0.02879	1
FOXA2_Jaspar_MA0047	0.4958	(0.428876,0.570877)	0.503142	0.059232	0.920054		FOXA2_Jaspar_MA0047	0.47638	(0.444008,0.518135)	0.499194	0.041986	0.991754		FOXA2_Jaspar_MA0047	0.504895	(0.476976,0.531651)	0.499384	0.029255	0.804152
NHLH1_Jaspar_MA0048	0.5626	(0.515087,0.613449)	0.500218	0.057005	0.650167		NHLH1_Jaspar_MA0048	0.57875	(0.539562,0.604587)	0.498565	0.041056	0.400455		NHLH1_Jaspar_MA0048	0.574815	(0.547202,0.605805)	0.500315	0.028866	0.134071
IRF1_Jaspar_MA0050	0.45688	(0.406778,0.523482)	0.501779	0.057458	0.994133		IRF1_Jaspar_MA0050	0.52075	(0.471630,0.557386)	0.499689	0.041033	0.637807		IRF1_Jaspar_MA0050	0.458282	(0.431585,0.481268)	0.500584	0.028416	1
IRF2_Jaspar_MA0051	0.49	(0.487618,0.492862)	0.499762	0.013879	1		IRF2_Jaspar_MA0051	0.50159	(0.490505,0.515911)	0.499851	0.009266	0.798446		IRF2_Jaspar_MA0051	0.496787	(0.491877,0.502301)	0.5	0.006483	0.952101
MEF2A_Jaspar_MA0052	0.40096	(0.341475,0.446035)	0.501725	0.056046	1		MEF2A_Jaspar_MA0052	0.47932	(0.442880,0.525847)	0.499772	0.039065	0.991173		MEF2A_Jaspar_MA0052	0.452058	(0.425671,0.488334)	0.499671	0.027876	1
MYF_Jaspar_MA0055	0.56368	(0.498633,0.629492)	0.501295	0.055825	0.647828		MYF_Jaspar_MA0055	0.53308	(0.483734,0.566866)	0.499192	0.039818	0.612657		MYF_Jaspar_MA0055	0.521532	(0.490932,0.545861)	0.500123	0.028345	0.573934
MZF1_1_4_Jaspar_MA0056	0.5122	(0.462098,0.572318)	0.500431	0.05881	0.940551		MZF1_1_4_Jaspar_MA0056	0.52984	(0.480815,0.568901)	0.500657	0.042428	0.599338		MZF1_1_4_Jaspar_MA0056	0.541758	(0.516827,0.574630)	0.500681	0.028915	0.474692
MZF1_5_13_Jaspar_MA0057	0.54148	(0.494148,0.596967)	0.501222	0.059247	0.728698		MZF1_5_13_Jaspar_MA0057	0.54548	(0.504957,0.587471)	0.500791	0.041473	0.56425		MZF1_5_13_Jaspar_MA0057	0.516643	(0.488943,0.547129)	0.500638	0.029383	0.627014
MAX_Jaspar_MA0058	0.53336	(0.473462,0.598420)	0.499169	0.058215	0.757623		MAX_Jaspar_MA0058	0.57215	(0.520943,0.622248)	0.499928	0.041239	0.394382		MAX_Jaspar_MA0058	0.579937	(0.552057,0.601101)	0.500796	0.028445	0.138875
MYC-MAX_Jaspar_MA0059	0.60228	(0.557189,0.653617)	0.499483	0.054865	0.707357		MYC-MAX_Jaspar_MA0059	0.58853	(0.546577,0.630928)	0.499225	0.039639	0.4375		MYC-MAX_Jaspar_MA0059	0.577078	(0.543021,0.607689)	0.499559	0.027671	0.178667
NFYA_Jaspar_MA0060	0.53496	(0.471797,0.610528)	0.498902	0.058323	0.757064		NFYA_Jaspar_MA0060	0.57222	(0.538517,0.615499)	0.498379	0.041252	0.476962		NFYA_Jaspar_MA0060	0.50873	(0.479699,0.533633)	0.499102	0.029834	0.730557
NFkB_Jaspar_MA0061	0.49308	(0.438282,0.546120)	0.499857	0.05891	0.934894		NFkB_Jaspar_MA0061	0.47046	(0.436236,0.521342)	0.49995	0.042086	1		NFkB_Jaspar_MA0061	0.515068	(0.484807,0.544934)	0.500752	0.02923	0.64954
GABPA_Jaspar_MA0062	0.59116	(0.552106,0.641963)	0.500235	0.060478	0.58275		GABPA_Jaspar_MA0062	0.5271	(0.479197,0.567589)	0.499479	0.041277	0.578688		GABPA_Jaspar_MA0062	0.55113	(0.520933,0.582469)	0.500157	0.029075	0.36475
NKX2-5_Jaspar_MA0063	0.3716	(0.323631,0.422634)	0.49871	0.058907	1		NKX2-5_Jaspar_MA0063	0.46875	(0.432528,0.506583)	0.498906	0.041253	1		NKX2-5_Jaspar_MA0063	0.4796	(0.455492,0.505904)	0.499726	0.029542	0.956396
PPARG-RXRA_Jaspar_MA0065	0.56756	(0.512546,0.619258)	0.500687	0.057947	0.632742		PPARG-RXRA_Jaspar_MA0065	0.55896	(0.522305,0.597609)	0.498574	0.043045	0.44231		PPARG-RXRA_Jaspar_MA0065	0.552013	(0.518335,0.580447)	0.500407	0.029985	0.349325
PPARG_Jaspar_MA0066	0.51524	(0.486292,0.544273)	0.499183	0.02263	0.714087		PPARG_Jaspar_MA0066	0.52552	(0.502755,0.547725)	0.500311	0.016059	0.429159		PPARG_Jaspar_MA0066	0.507095	(0.495516,0.526418)	0.499546	0.012078	0.593921
PAX2_Jaspar_MA0067	0.49624	(0.439818,0.548256)	0.499606	0.059903	0.915631		PAX2_Jaspar_MA0067	0.52496	(0.484290,0.577350)	0.500578	0.042079	0.625303		PAX2_Jaspar_MA0067	0.532735	(0.507464,0.567102)	0.500356	0.030142	0.496533
PAX4_Jaspar_MA0068	0.53112	(0.459226,0.594209)	0.499307	0.060083	0.782771		PAX4_Jaspar_MA0068	0.52766	(0.484886,0.571437)	0.499685	0.041588	0.584485		PAX4_Jaspar_MA0068	0.543063	(0.516469,0.572542)	0.499369	0.028971	0.457348
PAX6_Jaspar_MA0069	0.4932	(0.434953,0.551593)	0.500608	0.061021	0.928555		PAX6_Jaspar_MA0069	0.55959	(0.507220,0.601394)	0.499426	0.041644	0.440222		PAX6_Jaspar_MA0069	0.52144	(0.484277,0.544126)	0.499775	0.029649	0.574159
PBX1_Jaspar_MA0070	0.50428	(0.444681,0.565873)	0.497967	0.058431	0.91889		PBX1_Jaspar_MA0070	0.531	(0.496054,0.581695)	0.4982	0.042833	0.613912		PBX1_Jaspar_MA0070	0.495615	(0.464759,0.529664)	0.500123	0.029073	0.901907
RORA_1_Jaspar_MA0071	0.48924	(0.420606,0.549198)	0.501185	0.059412	0.912832		RORA_1_Jaspar_MA0071	0.47943	(0.437677,0.520634)	0.500132	0.041917	0.985192		RORA_1_Jaspar_MA0071	0.486453	(0.457776,0.512134)	0.500005	0.029418	0.943416
RORA_2_Jaspar_MA0072	0.42768	(0.406618,0.448983)	0.499554	0.039321	1		RORA_2_Jaspar_MA0072	0.47615	(0.450141,0.495486)	0.499832	0.027231	1		RORA_2_Jaspar_MA0072	0.483205	(0.464821,0.502081)	0.500522	0.0189	0.984924
RREB1_Jaspar_MA0073	0.48352	(0.447312,0.529629)	0.500047	0.042146	0.940287		RREB1_Jaspar_MA0073	0.48576	(0.457246,0.519729)	0.499141	0.03031	0.991875		RREB1_Jaspar_MA0073	0.556255	(0.533718,0.579558)	0.499793	0.021503	0.1694
RXRA-VDR_Jaspar_MA0074	0.5152	(0.495372,0.535296)	0.500183	0.011067	0.655143		RXRA-VDR_Jaspar_MA0074	0.5051	(0.493927,0.515886)	0.499927	0.007243	0.603419		RXRA-VDR_Jaspar_MA0074	0.499555	(0.494406,0.504080)	0.500012	0.005327	0.8739
PRRX2_Jaspar_MA0075	0.35124	(0.305061,0.413714)	0.498938	0.059163	1		PRRX2_Jaspar_MA0075	0.44226	(0.399957,0.492769)	0.498494	0.041629	0.986919		PRRX2_Jaspar_MA0075	0.458942	(0.432430,0.488003)	0.499515	0.029487	1
ELK4_Jaspar_MA0076	0.52356	(0.469101,0.585590)	0.501531	0.051824	0.819762		ELK4_Jaspar_MA0076	0.48364	(0.450734,0.519007)	0.499894	0.036454	0.976209		ELK4_Jaspar_MA0076	0.518382	(0.492111,0.546159)	0.498844	0.025696	0.579483
SOX9_Jaspar_MA0077	0.41432	(0.340591,0.455107)	0.501796	0.058639	1		SOX9_Jaspar_MA0077	0.48928	(0.444265,0.534827)	0.499582	0.041243	0.936302		SOX9_Jaspar_MA0077	0.501415	(0.473992,0.531745)	0.500583	0.030433	0.837665
SOX17_Jaspar_MA0078	0.45068	(0.393093,0.513969)	0.502941	0.057188	0.992996		SOX17_Jaspar_MA0078	0.4616	(0.422381,0.500241)	0.499703	0.042014	0.989197		SOX17_Jaspar_MA0078	0.444415	(0.413814,0.476207)	0.50088	0.028873	1
SP1_Jaspar_MA0079	0.56024	(0.511071,0.615511)	0.50044	0.058879	0.710691		SP1_Jaspar_MA0079	0.55989	(0.519067,0.596511)	0.499393	0.042063	0.429482		SP1_Jaspar_MA0079	0.55866	(0.529978,0.585159)	0.500969	0.029856	0.27375
SPI1-PU1_Jaspar_MA0080	0.57448	(0.524359,0.625553)	0.500385	0.058976	0.596982		SPI1-PU1_Jaspar_MA0080	0.53957	(0.488637,0.576483)	0.498528	0.041531	0.610762		SPI1-PU1_Jaspar_MA0080	0.514948	(0.482400,0.540089)	0.500193	0.029096	0.645662
SPIB_Jaspar_MA0081	0.51096	(0.453162,0.566059)	0.5	0.058708	0.927148		SPIB_Jaspar_MA0081	0.53424	(0.492087,0.579659)	0.499824	0.041994	0.603361		SPIB_Jaspar_MA0081	0.495003	(0.459642,0.520100)	0.500502	0.029175	0.89503
SRF_Jaspar_MA0083	0.48432	(0.465808,0.506911)	0.499053	0.026314	0.977452		SRF_Jaspar_MA0083	0.50348	(0.482981,0.519275)	0.499986	0.01911	0.793024		SRF_Jaspar_MA0083	0.486277	(0.476496,0.497165)	0.499593	0.012316	1
SRY_Jaspar_MA0084	0.39112	(0.321124,0.458628)	0.501217	0.05989	1		SRY_Jaspar_MA0084	0.45816	(0.414108,0.500496)	0.499282	0.04345	0.986593		SRY_Jaspar_MA0084	0.454757	(0.423570,0.483099)	0.499861	0.029823	1
SOX5_Jaspar_MA0087	0.41872	(0.365505,0.486533)	0.502676	0.060246	1		SOX5_Jaspar_MA0087	0.45233	(0.407709,0.488007)	0.50012	0.042918	0.991914		SOX5_Jaspar_MA0087	0.443842	(0.407103,0.469764)	0.499486	0.029916	1
ZNF143_Jaspar_MA0088	0.586	(0.527356,0.641266)	0.498779	0.050416	0.416531		ZNF143_Jaspar_MA0088	0.58896	(0.548481,0.621872)	0.500108	0.036091	0.435167		ZNF143_Jaspar_MA0088	0.561055	(0.533297,0.587363)	0.500387	0.026276	0.18595
NFE2L1-MafG_Jaspar_MA0089	0.48552	(0.430911,0.552869)	0.50185	0.059658	0.912764		NFE2L1-MafG_Jaspar_MA0089	0.47635	(0.446348,0.515863)	0.499954	0.04129	0.996043		NFE2L1-MafG_Jaspar_MA0089	0.484565	(0.460917,0.518503)	0.500398	0.029488	0.948816
TEAD1_Jaspar_MA0090	0.56616	(0.512108,0.638845)	0.49911	0.05603	0.6122		TEAD1_Jaspar_MA0090	0.53599	(0.491309,0.566084)	0.50118	0.039006	0.613313		TEAD1_Jaspar_MA0090	0.525783	(0.493334,0.554004)	0.500232	0.027357	0.517792
TAL1-TCF3_Jaspar_MA0091	0.50052	(0.437977,0.562084)	0.500438	0.058111	0.908318		TAL1-TCF3_Jaspar_MA0091	0.44981	(0.399473,0.499173)	0.498052	0.040563	0.974176		TAL1-TCF3_Jaspar_MA0091	0.489297	(0.461609,0.523115)	0.499183	0.029396	0.920338
HAND1-TCFE2A_Jaspar_MA0092	0.51136	(0.456387,0.580676)	0.499832	0.05701	0.952375		HAND1-TCFE2A_Jaspar_MA0092	0.4688	(0.427886,0.500316)	0.499794	0.043256	1		HAND1-TCFE2A_Jaspar_MA0092	0.48079	(0.446925,0.506102)	0.499422	0.029955	0.970858
USF1_Jaspar_MA0093	0.54852	(0.482220,0.614543)	0.498361	0.057832	0.680182		USF1_Jaspar_MA0093	0.58718	(0.547452,0.630339)	0.499801	0.042334	0.433063		USF1_Jaspar_MA0093	0.599568	(0.567626,0.624452)	0.500553	0.02936	0
YY1_Jaspar_MA0095	0.50104	(0.442942,0.548848)	0.500361	0.059889	0.923151		YY1_Jaspar_MA0095	0.4625	(0.426807,0.498667)	0.499958	0.041659	0.994305		YY1_Jaspar_MA0095	0.488748	(0.462077,0.519604)	0.500407	0.029083	0.938527
ETS1_Jaspar_MA0098	0.5348	(0.471681,0.586969)	0.499168	0.060113	0.766545		ETS1_Jaspar_MA0098	0.54816	(0.507644,0.582637)	0.499658	0.042056	0.527461		ETS1_Jaspar_MA0098	0.501545	(0.474070,0.529819)	0.499787	0.028361	0.849914
FOX_Jaspar_MA0099	0.58072	(0.517020,0.637650)	0.501959	0.058497	0.641795		FOX_Jaspar_MA0099	0.52799	(0.491249,0.570707)	0.499518	0.041665	0.594212		FOX_Jaspar_MA0099	0.522903	(0.484352,0.546415)	0.500612	0.030133	0.576177
MYB_Jaspar_MA0100	0.55212	(0.492412,0.616804)	0.499222	0.057856	0.652233		MYB_Jaspar_MA0100	0.52256	(0.480220,0.555890)	0.498735	0.042105	0.626201		MYB_Jaspar_MA0100	0.51883	(0.491382,0.547434)	0.499744	0.029699	0.589138
REL_Jaspar_MA0101	0.52076	(0.476465,0.566873)	0.498518	0.060591	0.854187		REL_Jaspar_MA0101	0.53095	(0.493216,0.571298)	0.499989	0.041971	0.626052		REL_Jaspar_MA0101	0.484623	(0.458501,0.505507)	0.499694	0.028052	0.940983
CEBPA_Jaspar_MA0102	0.47136	(0.420172,0.548435)	0.499532	0.05951	0.937633		CEBPA_Jaspar_MA0102	0.53594	(0.497835,0.584063)	0.500039	0.042208	0.601231		CEBPA_Jaspar_MA0102	0.518258	(0.487321,0.547173)	0.498946	0.029477	0.606114
ZEB1_Jaspar_MA0103	0.4812	(0.412047,0.544774)	0.498688	0.057544	0.920195		ZEB1_Jaspar_MA0103	0.46772	(0.425501,0.509027)	0.49976	0.040815	1		ZEB1_Jaspar_MA0103	0.496032	(0.462163,0.524608)	0.500209	0.02958	0.902651
MYCN_Jaspar_MA0104	0.63388	(0.590996,0.686823)	0.49658	0.057503	1		MYCN_Jaspar_MA0104	0.6272	(0.588464,0.667209)	0.500256	0.04195	0		MYCN_Jaspar_MA0104	0.572172	(0.540354,0.599070)	0.500185	0.029523	0.166875
NFkB1_Jaspar_MA0105	0.49216	(0.451898,0.545727)	0.500677	0.046039	0.921135		NFkB1_Jaspar_MA0105	0.49762	(0.459601,0.520740)	0.499934	0.032556	0.872642		NFkB1_Jaspar_MA0105	0.520335	(0.494935,0.540506)	0.499916	0.02386	0.548759
P53_Jaspar_MA0106	0.5	(0.500000,0.500000)	0.5	0	0		P53_Jaspar_MA0106	0.5	(0.500000,0.500000)	0.5	0	0		P53_Jaspar_MA0106	0.5	(0.500000,0.500000)	0.5	0	0
RELA_Jaspar_MA0107	0.59836	(0.547929,0.645185)	0.49991	0.056142	0.452607		RELA_Jaspar_MA0107	0.52833	(0.492536,0.561554)	0.499922	0.039367	0.607557		RELA_Jaspar_MA0107	0.505467	(0.480480,0.536525)	0.500992	0.028191	0.817831
TBP_Jaspar_MA0108	0.43408	(0.379357,0.482230)	0.499422	0.057744	1		TBP_Jaspar_MA0108	0.51498	(0.475272,0.555494)	0.49895	0.041645	0.704641		TBP_Jaspar_MA0108	0.493022	(0.465347,0.519500)	0.499477	0.029137	0.906564
HLTF_Jaspar_MA0109	0.4092	(0.353376,0.474373)	0.500695	0.058992	1		HLTF_Jaspar_MA0109	0.45831	(0.409298,0.500043)	0.49962	0.043204	0.985478		HLTF_Jaspar_MA0109	0.486897	(0.457292,0.513273)	0.499811	0.029221	0.942478
SPZ1_Jaspar_MA0111	0.4862	(0.422999,0.551724)	0.500492	0.058756	0.912583		SPZ1_Jaspar_MA0111	0.54305	(0.497717,0.577558)	0.498559	0.041551	0.555634		SPZ1_Jaspar_MA0111	0.529937	(0.504668,0.558853)	0.500246	0.028846	0.519804
ESR1_Jaspar_MA0112	0.55624	(0.504913,0.597515)	0.497153	0.059356	0.692125		ESR1_Jaspar_MA0112	0.50919	(0.475247,0.538818)	0.498591	0.040652	0.762268		ESR1_Jaspar_MA0112	0.501263	(0.475771,0.519181)	0.500071	0.029123	0.837161
NR3C1_Jaspar_MA0113	0.55688	(0.507105,0.621871)	0.500371	0.058902	0.6564		NR3C1_Jaspar_MA0113	0.56299	(0.530027,0.609461)	0.500756	0.041431	0.445396		NR3C1_Jaspar_MA0113	0.560163	(0.524628,0.588770)	0.500235	0.02883	0.241308
HNF4A_Jaspar_MA0114	0.53132	(0.495012,0.596720)	0.498552	0.059379	0.776052		HNF4A_Jaspar_MA0114	0.5912	(0.554276,0.621629)	0.497952	0.0422	0.406		HNF4A_Jaspar_MA0114	0.55904	(0.530490,0.586145)	0.500831	0.029332	0.276179
NR1H2-RXRA_Jaspar_MA0115	0.5	(0.500000,0.500000)	0.5	0	0		NR1H2-RXRA_Jaspar_MA0115	0.4995	(0.499113,0.500038)	0.500004	0.002245	0.92122		NR1H2-RXRA_Jaspar_MA0115	0.49975	(0.499463,0.499997)	0.499976	0.001065	0.900391
ZFP423_Jaspar_MA0116	0.4738	(0.455382,0.502139)	0.500008	0.029834	0.989453		ZFP423_Jaspar_MA0116	0.49727	(0.478179,0.517931)	0.499471	0.020288	0.886797		ZFP423_Jaspar_MA0116	0.50979	(0.492606,0.524583)	0.500448	0.015082	0.589669
MAFB_Jaspar_MA0117	0.55536	(0.503171,0.605622)	0.498826	0.05921	0.644902		MAFB_Jaspar_MA0117	0.54008	(0.487813,0.575989)	0.499704	0.042293	0.611341		MAFB_Jaspar_MA0117	0.532565	(0.503976,0.567378)	0.500218	0.029111	0.514634
TLX1-NFIC_Jaspar_MA0119	0.50492	(0.483760,0.523916)	0.499658	0.01711	0.894477		TLX1-NFIC_Jaspar_MA0119	0.49546	(0.485206,0.508244)	0.500116	0.012094	0.976976		TLX1-NFIC_Jaspar_MA0119	0.50051	(0.491163,0.508867)	0.500339	0.008506	0.833147
NKX3_2_Jaspar_MA0122	0.4568	(0.414242,0.504301)	0.499043	0.05914	1		NKX3_2_Jaspar_MA0122	0.49649	(0.460225,0.537419)	0.499184	0.041348	0.877936		NKX3_2_Jaspar_MA0122	0.493308	(0.461118,0.520515)	0.500119	0.029285	0.904752
NKX3_1_Jaspar_MA0124	0.36772	(0.305827,0.436303)	0.500429	0.057878	1		NKX3_1_Jaspar_MA0124	0.43612	(0.386240,0.475299)	0.49943	0.041807	0.984336		NKX3_1_Jaspar_MA0124	0.45545	(0.429725,0.480258)	0.499943	0.028662	1
NOBOX_Jaspar_MA0125	0.46024	(0.409883,0.515706)	0.500291	0.058269	1		NOBOX_Jaspar_MA0125	0.50257	(0.464302,0.536592)	0.499149	0.04184	0.828506		NOBOX_Jaspar_MA0125	0.482215	(0.451363,0.508350)	0.499335	0.029196	0.96295
ZNF354C_Jaspar_MA0130	0.49312	(0.432540,0.543822)	0.499752	0.058469	0.944399		ZNF354C_Jaspar_MA0130	0.49958	(0.467773,0.540000)	0.498766	0.041403	0.850797		ZNF354C_Jaspar_MA0130	0.50912	(0.480398,0.536421)	0.499209	0.029525	0.740182
MIZF_Jaspar_MA0131	0.50296	(0.460706,0.547203)	0.500676	0.042728	0.903329		MIZF_Jaspar_MA0131	0.50414	(0.471398,0.534021)	0.49924	0.031228	0.804401		MIZF_Jaspar_MA0131	0.500572	(0.476239,0.520438)	0.499485	0.022018	0.840258
PDX1_Jaspar_MA0132	0.3982	(0.332963,0.461945)	0.499712	0.05846	1		PDX1_Jaspar_MA0132	0.48741	(0.447370,0.526962)	0.499195	0.041755	0.936578		PDX1_Jaspar_MA0132	0.46266	(0.431970,0.491903)	0.499591	0.029591	1
BRCA1_Jaspar_MA0133	0.58456	(0.532460,0.624219)	0.500224	0.060809	0.685316		BRCA1_Jaspar_MA0133	0.5329	(0.494742,0.570080)	0.499666	0.042597	0.623855		BRCA1_Jaspar_MA0133	0.540845	(0.514146,0.563594)	0.500716	0.029233	0.440097
LHX3_Jaspar_MA0135	0.45492	(0.393812,0.503528)	0.49987	0.055029	0.983303		LHX3_Jaspar_MA0135	0.48371	(0.443968,0.520885)	0.499838	0.038681	0.987243		LHX3_Jaspar_MA0135	0.482335	(0.451745,0.505635)	0.500038	0.027238	0.974665
ELF5_Jaspar_MA0136	0.47792	(0.411672,0.527106)	0.499215	0.058851	0.942175		ELF5_Jaspar_MA0136	0.52695	(0.480007,0.568029)	0.498751	0.042655	0.576286		ELF5_Jaspar_MA0136	0.50379	(0.474831,0.531170)	0.499592	0.028788	0.808529
STAT1_Jaspar_MA0137	0.63052	(0.582718,0.706297)	0.50267	0.058875	0.6355		STAT1_Jaspar_MA0137	0.56085	(0.514319,0.598528)	0.500795	0.041209	0.46476		STAT1_Jaspar_MA0137	0.52849	(0.491890,0.559764)	0.499094	0.029878	0.532208
REST_Jaspar_MA0138	0.50368	(0.488262,0.525313)	0.500208	0.018552	0.939564		REST_Jaspar_MA0138	0.49284	(0.482200,0.502042)	0.499198	0.012891	0.993676		REST_Jaspar_MA0138	0.50123	(0.491593,0.514388)	0.499943	0.009505	0.806924
CTCF_Jaspar_MA0139	0.59336	(0.535294,0.642033)	0.5015	0.054521	0.427706		CTCF_Jaspar_MA0139	0.55117	(0.507010,0.590028)	0.499499	0.038263	0.442844		CTCF_Jaspar_MA0139	0.554183	(0.528943,0.578893)	0.500689	0.027294	0.271867
TAL1-GATA1_Jaspar_MA0140	0.47112	(0.403643,0.524552)	0.498311	0.059555	0.946563		TAL1-GATA1_Jaspar_MA0140	0.5482	(0.511811,0.594950)	0.499203	0.042171	0.533757		TAL1-GATA1_Jaspar_MA0140	0.51667	(0.493537,0.556378)	0.499027	0.029227	0.592861
ESRRB_Jaspar_MA0141	0.55984	(0.493779,0.613387)	0.501354	0.059658	0.688757		ESRRB_Jaspar_MA0141	0.56357	(0.519060,0.605414)	0.499259	0.04162	0.429978		ESRRB_Jaspar_MA0141	0.541042	(0.514949,0.572019)	0.49964	0.029576	0.473796
POU5F1_Jaspar_MA0142	0.37872	(0.331579,0.436203)	0.50032	0.060084	1		POU5F1_Jaspar_MA0142	0.45518	(0.428202,0.506209)	0.500368	0.04158	0.999551		POU5F1_Jaspar_MA0142	0.435415	(0.405612,0.460668)	0.501187	0.030276	1
SOX2_Jaspar_MA0143	0.43384	(0.399091,0.479714)	0.501013	0.060678	1		SOX2_Jaspar_MA0143	0.44588	(0.401241,0.490848)	0.499317	0.042718	0.981699		SOX2_Jaspar_MA0143	0.450273	(0.425955,0.482488)	0.500639	0.029543	1
STAT3_Jaspar_MA0144	0.55956	(0.503482,0.607597)	0.501238	0.060043	0.662282		STAT3_Jaspar_MA0144	0.54039	(0.503545,0.582882)	0.500296	0.042185	0.601367		STAT3_Jaspar_MA0144	0.531898	(0.500828,0.563046)	0.499794	0.029707	0.503136
TCFCP2L1_Jaspar_MA0145	0.62552	(0.577294,0.678512)	0.499656	0.059072	0.5571		TCFCP2L1_Jaspar_MA0145	0.55808	(0.512756,0.596602)	0.499862	0.042026	0.427597		TCFCP2L1_Jaspar_MA0145	0.561617	(0.531662,0.589733)	0.500312	0.029302	0.254083
ZFX_Jaspar_MA0146	0.60356	(0.547018,0.657422)	0.498371	0.059517	0.558909		ZFX_Jaspar_MA0146	0.59878	(0.559733,0.631045)	0.500085	0.042109	0.4405		ZFX_Jaspar_MA0146	0.587747	(0.562676,0.610852)	0.499501	0.029264	0.1505
MYC_Jaspar_MA0147	0.65792	(0.627836,0.712387)	0.497332	0.058121	0		MYC_Jaspar_MA0147	0.62312	(0.583785,0.664545)	0.500047	0.04299	0.25675		MYC_Jaspar_MA0147	0.576135	(0.548432,0.603056)	0.500058	0.029165	0.146
FOXA1_Jaspar_MA0148	0.4558	(0.394389,0.514951)	0.503299	0.059705	0.983583		FOXA1_Jaspar_MA0148	0.50163	(0.448207,0.543295)	0.498868	0.041966	0.829961		FOXA1_Jaspar_MA0148	0.497157	(0.467457,0.529404)	0.499362	0.029171	0.876729
EWSR1-FLI1_Jaspar_MA0149	0.499	(0.498054,0.499828)	0.500134	0.004748	0.909223		EWSR1-FLI1_Jaspar_MA0149	0.50951	(0.499067,0.518909)	0.500024	0.003151	0.287		EWSR1-FLI1_Jaspar_MA0149	0.503763	(0.498460,0.507429)	0.500028	0.002689	0.449621
NFE2L2_Jaspar_MA0150	0.5554	(0.496641,0.603031)	0.500268	0.058717	0.6445		NFE2L2_Jaspar_MA0150	0.54657	(0.510599,0.585766)	0.4988	0.041525	0.516449		NFE2L2_Jaspar_MA0150	0.519798	(0.489353,0.550989)	0.499738	0.029375	0.602313
ARID3A_Jaspar_MA0151	0.33488	(0.293661,0.401791)	0.500261	0.058719	1		ARID3A_Jaspar_MA0151	0.39924	(0.357974,0.433509)	0.498428	0.042066	1		ARID3A_Jaspar_MA0151	0.44569	(0.409503,0.473285)	0.499671	0.029042	1
NFATC2_Jaspar_MA0152	0.45676	(0.398313,0.509436)	0.500278	0.058149	1		NFATC2_Jaspar_MA0152	0.46256	(0.418378,0.504004)	0.499515	0.042375	0.993531		NFATC2_Jaspar_MA0152	0.459933	(0.430754,0.487920)	0.499316	0.029133	1
HNF1B_Jaspar_MA0153	0.43372	(0.411372,0.463779)	0.499551	0.042827	1		HNF1B_Jaspar_MA0153	0.45418	(0.428409,0.474009)	0.499629	0.030048	0.990596		HNF1B_Jaspar_MA0153	0.449018	(0.430308,0.466324)	0.499658	0.022545	1
EBF1_Jaspar_MA0154	0.57848	(0.523637,0.638462)	0.499437	0.059276	0.605729		EBF1_Jaspar_MA0154	0.57386	(0.535481,0.607515)	0.500221	0.041717	0.406594		EBF1_Jaspar_MA0154	0.534225	(0.508527,0.565654)	0.499707	0.029362	0.501118
INSM1_Jaspar_MA0155	0.57372	(0.532523,0.627470)	0.499364	0.058069	0.594667		INSM1_Jaspar_MA0155	0.53441	(0.489175,0.574756)	0.499144	0.04011	0.612602		INSM1_Jaspar_MA0155	0.519665	(0.492231,0.553623)	0.500379	0.02859	0.599631
FEV_Jaspar_MA0156	0.436	(0.383553,0.507066)	0.501626	0.059283	1		FEV_Jaspar_MA0156	0.50324	(0.462464,0.541136)	0.498997	0.04221	0.825438		FEV_Jaspar_MA0156	0.506112	(0.474186,0.532927)	0.500041	0.028927	0.807063
FOXO3_Jaspar_MA0157	0.55236	(0.493243,0.616228)	0.50087	0.059854	0.671322		FOXO3_Jaspar_MA0157	0.4887	(0.444412,0.531710)	0.499606	0.042603	0.930569		FOXO3_Jaspar_MA0157	0.478683	(0.446906,0.511971)	0.500561	0.028993	0.977313
HOXA5_Jaspar_MA0158	0.45152	(0.391783,0.509698)	0.498824	0.059711	0.990372		HOXA5_Jaspar_MA0158	0.49212	(0.455486,0.526772)	0.49954	0.041996	0.90198		HOXA5_Jaspar_MA0158	0.4637	(0.439649,0.497546)	0.49992	0.029641	1
RXR-RAR-DR5_Jaspar_MA0159	0.54116	(0.483123,0.586879)	0.500431	0.056316	0.72961		RXR-RAR-DR5_Jaspar_MA0159	0.53034	(0.495956,0.574364)	0.499102	0.040589	0.621473		RXR-RAR-DR5_Jaspar_MA0159	0.523965	(0.495595,0.549763)	0.499672	0.028395	0.539289
NR4A2_Jaspar_MA0160	0.45272	(0.392528,0.519263)	0.499101	0.059414	1		NR4A2_Jaspar_MA0160	0.48555	(0.440369,0.529715)	0.499676	0.042587	0.954519		NR4A2_Jaspar_MA0160	0.504522	(0.472057,0.541758)	0.499996	0.029227	0.811208
NFIC_Jaspar_MA0161	0.57456	(0.505150,0.627945)	0.498382	0.059004	0.606423		NFIC_Jaspar_MA0161	0.53086	(0.494456,0.566862)	0.499812	0.042381	0.619542		NFIC_Jaspar_MA0161	0.532207	(0.503855,0.554902)	0.500091	0.02956	0.510605
EGR1_Jaspar_MA0162	0.50024	(0.427852,0.555775)	0.5001	0.057637	0.918399		EGR1_Jaspar_MA0162	0.52054	(0.475850,0.562645)	0.500343	0.038567	0.639007		EGR1_Jaspar_MA0162	0.526297	(0.501221,0.551722)	0.500215	0.02728	0.511702
PLAG1_Jaspar_MA0163	0.50224	(0.476509,0.529967)	0.499778	0.028668	0.90115		PLAG1_Jaspar_MA0163	0.48248	(0.467856,0.498926)	0.500263	0.019559	0.982462		PLAG1_Jaspar_MA0163	0.497652	(0.482339,0.511966)	0.500065	0.013565	0.897692
NR2E3_Jaspar_MA0164	0.50896	(0.447845,0.550009)	0.499422	0.059235	0.937903		NR2E3_Jaspar_MA0164	0.49859	(0.460220,0.533329)	0.499345	0.04264	0.865315		NR2E3_Jaspar_MA0164	0.481185	(0.457979,0.511354)	0.500347	0.029019	0.971107
ESR2_Jaspar_MA0258	0.57632	(0.524363,0.627401)	0.498469	0.058069	0.621457		ESR2_Jaspar_MA0258	0.54927	(0.517034,0.584302)	0.499559	0.040694	0.497819		ESR2_Jaspar_MA0258	0.541965	(0.517555,0.567409)	0.499977	0.03003	0.457929
HIF1A-ARNT_Jaspar_MA0259	0.60952	(0.563923,0.671395)	0.49938	0.059068	0.631125		HIF1A-ARNT_Jaspar_MA0259	0.57569	(0.531334,0.613584)	0.499982	0.042474	0.449107		HIF1A-ARNT_Jaspar_MA0259	0.550968	(0.524898,0.579081)	0.50017	0.029387	0.361921
SOX10_Jaspar_MA0442	0.35928	(0.314375,0.407771)	0.50114	0.058779	1		SOX10_Jaspar_MA0442	0.41389	(0.387758,0.457931)	0.498926	0.042471	0.99941		SOX10_Jaspar_MA0442	0.480822	(0.452344,0.509215)	0.500231	0.029147	0.965411

## Sheet: Kidney-Mito
Using input groups with 25 genes							Using input groups with 50 genes							Using input groups with 100 genes
Motif	AUC Statistic	AUC Error	Bkgnd Mean	Bkgnd Std Dev	Q Value		Motif	AUC Statistic	AUC Error	Bkgnd Mean	Bkgnd Std Dev	Q Value		Motif	AUC Statistic	AUC Error	Bkgnd Mean	Bkgnd Std Dev	Q Value
RUNX1_Jaspar_MA0002	0.46156	(0.399602,0.527361)	0.497633	0.061176	1		RUNX1_Jaspar_MA0002	0.47267	(0.432927,0.525609)	0.498938	0.042141	1		RUNX1_Jaspar_MA0002	0.509397	(0.474899,0.534037)	0.500446	0.028689	1
TFAP2A_Jaspar_MA0003	0.43456	(0.373020,0.491359)	0.499833	0.060457	1		TFAP2A_Jaspar_MA0003	0.50212	(0.469925,0.538579)	0.499486	0.041959	1		TFAP2A_Jaspar_MA0003	0.51875	(0.488890,0.543125)	0.499869	0.029744	1
ARNT_Jaspar_MA0004	0.575	(0.526817,0.632585)	0.498371	0.05886	1		ARNT_Jaspar_MA0004	0.54316	(0.501052,0.583728)	0.499893	0.040268	1		ARNT_Jaspar_MA0004	0.536105	(0.505540,0.568516)	0.500639	0.02823	0.6939
ARNT-AHR_Jaspar_MA0006	0.50224	(0.442611,0.555884)	0.501152	0.059227	1		ARNT-AHR_Jaspar_MA0006	0.53926	(0.496139,0.574726)	0.500137	0.041771	1		ARNT-AHR_Jaspar_MA0006	0.545365	(0.512856,0.568902)	0.499229	0.03031	0.5685
AR_Jaspar_MA0007	0.51632	(0.470925,0.570261)	0.498461	0.052494	1		AR_Jaspar_MA0007	0.54036	(0.500944,0.571227)	0.501457	0.036334	1		AR_Jaspar_MA0007	0.501125	(0.473861,0.521130)	0.499815	0.026277	1
T_Jaspar_MA0009	0.47768	(0.447339,0.507156)	0.499893	0.034068	1		T_Jaspar_MA0009	0.48703	(0.467321,0.508700)	0.500256	0.022819	1		T_Jaspar_MA0009	0.491717	(0.478772,0.508948)	0.499234	0.016004	1
PAX5_Jaspar_MA0014	0.48244	(0.434957,0.541828)	0.499072	0.059637	1		PAX5_Jaspar_MA0014	0.51387	(0.469014,0.548824)	0.500176	0.042615	1		PAX5_Jaspar_MA0014	0.483205	(0.453537,0.510943)	0.500188	0.029319	1
NR2F1_Jaspar_MA0017	0.51832	(0.453475,0.575241)	0.499056	0.056338	1		NR2F1_Jaspar_MA0017	0.54493	(0.485037,0.576517)	0.498907	0.039983	1		NR2F1_Jaspar_MA0017	0.571318	(0.544018,0.611478)	0.500501	0.028941	0.24425
CREB1_Jaspar_MA0018	0.4584	(0.401910,0.514415)	0.500143	0.060238	1		CREB1_Jaspar_MA0018	0.47784	(0.442258,0.514229)	0.501109	0.042106	1		CREB1_Jaspar_MA0018	0.495908	(0.467807,0.524108)	0.499771	0.030041	1
DDIT3-CEBPA_Jaspar_MA0019	0.32832	(0.275168,0.372616)	0.499784	0.060948	1		DDIT3-CEBPA_Jaspar_MA0019	0.44164	(0.396774,0.482092)	0.499017	0.042369	1		DDIT3-CEBPA_Jaspar_MA0019	0.454713	(0.420943,0.482411)	0.499993	0.030353	1
E2F1_Jaspar_MA0024	0.525	(0.486314,0.563265)	0.499746	0.03799	1		E2F1_Jaspar_MA0024	0.50408	(0.477719,0.530290)	0.500442	0.02558	1		E2F1_Jaspar_MA0024	0.498095	(0.480040,0.515474)	0.500012	0.0183	1
NFIL3_Jaspar_MA0025	0.45752	(0.399913,0.507742)	0.501397	0.056361	1		NFIL3_Jaspar_MA0025	0.48417	(0.438416,0.524508)	0.498597	0.041096	1		NFIL3_Jaspar_MA0025	0.486595	(0.459232,0.516072)	0.49986	0.028519	1
EN1_Jaspar_MA0027	0.4708	(0.398013,0.539370)	0.499838	0.059874	1		EN1_Jaspar_MA0027	0.48141	(0.431700,0.524010)	0.498502	0.041333	1		EN1_Jaspar_MA0027	0.502585	(0.469557,0.537462)	0.499269	0.029281	1
ELK1_Jaspar_MA0028	0.44504	(0.382448,0.513414)	0.500373	0.059385	1		ELK1_Jaspar_MA0028	0.48843	(0.451702,0.530920)	0.500592	0.042034	1		ELK1_Jaspar_MA0028	0.506077	(0.479380,0.535679)	0.500636	0.029025	1
EVI1_Jaspar_MA0029	0.50876	(0.465173,0.545869)	0.500634	0.039998	1		EVI1_Jaspar_MA0029	0.46782	(0.441180,0.497679)	0.500176	0.029178	1		EVI1_Jaspar_MA0029	0.486092	(0.465381,0.506716)	0.499537	0.02021	1
FOXF2_Jaspar_MA0030	0.39292	(0.337510,0.445762)	0.49972	0.059392	1		FOXF2_Jaspar_MA0030	0.43952	(0.404785,0.472339)	0.499441	0.041585	1		FOXF2_Jaspar_MA0030	0.450777	(0.427144,0.482567)	0.49962	0.028856	1
FOXD1_Jaspar_MA0031	0.45664	(0.401958,0.511897)	0.499831	0.059841	1		FOXD1_Jaspar_MA0031	0.51104	(0.468659,0.550308)	0.498979	0.041835	1		FOXD1_Jaspar_MA0031	0.47621	(0.451124,0.510922)	0.499467	0.029435	1
FOXC1_Jaspar_MA0032	0.42664	(0.363192,0.477337)	0.500005	0.060572	1		FOXC1_Jaspar_MA0032	0.42411	(0.383526,0.469540)	0.498511	0.040704	1		FOXC1_Jaspar_MA0032	0.47618	(0.447792,0.511201)	0.498722	0.029437	1
FOXL1_Jaspar_MA0033	0.46808	(0.403140,0.528651)	0.501233	0.058699	1		FOXL1_Jaspar_MA0033	0.44442	(0.398151,0.484713)	0.498934	0.042508	1		FOXL1_Jaspar_MA0033	0.473473	(0.449351,0.502112)	0.499549	0.029155	1
GATA1_Jaspar_MA0035	0.46096	(0.402556,0.509689)	0.499529	0.060416	1		GATA1_Jaspar_MA0035	0.47754	(0.433898,0.507853)	0.501332	0.042356	1		GATA1_Jaspar_MA0035	0.470105	(0.441887,0.499225)	0.499674	0.029891	1
GATA2_Jaspar_MA0036	0.45264	(0.395297,0.529467)	0.498901	0.060952	1		GATA2_Jaspar_MA0036	0.44852	(0.399451,0.492104)	0.49914	0.041989	1		GATA2_Jaspar_MA0036	0.495177	(0.462038,0.522166)	0.498649	0.029432	1
GATA3_Jaspar_MA0037	0.46	(0.392011,0.529635)	0.499454	0.059926	1		GATA3_Jaspar_MA0037	0.4318	(0.389378,0.470107)	0.500259	0.042037	1		GATA3_Jaspar_MA0037	0.465822	(0.438740,0.499084)	0.499867	0.029398	1
GFI_Jaspar_MA0038	0.4956	(0.451434,0.536396)	0.500535	0.059747	1		GFI_Jaspar_MA0038	0.48734	(0.451178,0.528610)	0.498462	0.042234	1		GFI_Jaspar_MA0038	0.50674	(0.480978,0.536741)	0.500451	0.029353	1
KLF4_Jaspar_MA0039	0.51976	(0.456902,0.575869)	0.500523	0.061173	1		KLF4_Jaspar_MA0039	0.5676	(0.529202,0.602787)	0.499763	0.041644	1		KLF4_Jaspar_MA0039	0.544148	(0.517235,0.574170)	0.4999	0.028393	0.561167
FOXQ1_Jaspar_MA0040	0.42476	(0.359314,0.489836)	0.500968	0.059234	1		FOXQ1_Jaspar_MA0040	0.49021	(0.443132,0.532744)	0.499645	0.042392	1		FOXQ1_Jaspar_MA0040	0.451745	(0.421129,0.483146)	0.499571	0.030256	1
FOXD3_Jaspar_MA0041	0.49936	(0.437803,0.558078)	0.502603	0.059315	1		FOXD3_Jaspar_MA0041	0.53375	(0.500420,0.571529)	0.500046	0.040753	1		FOXD3_Jaspar_MA0041	0.500215	(0.476104,0.533674)	0.500701	0.02882	1
FOXI1_Jaspar_MA0042	0.38068	(0.325890,0.443090)	0.500355	0.057891	1		FOXI1_Jaspar_MA0042	0.48124	(0.440634,0.527751)	0.499227	0.042486	1		FOXI1_Jaspar_MA0042	0.485432	(0.457536,0.514174)	0.499508	0.029132	1
HLF_Jaspar_MA0043	0.42192	(0.364250,0.480003)	0.4998	0.059535	1		HLF_Jaspar_MA0043	0.43555	(0.395275,0.474051)	0.499892	0.043124	1		HLF_Jaspar_MA0043	0.43385	(0.411409,0.461219)	0.500175	0.030055	1
HNF1A_Jaspar_MA0046	0.43316	(0.376171,0.484949)	0.501536	0.058408	1		HNF1A_Jaspar_MA0046	0.43819	(0.399533,0.474798)	0.499665	0.041547	1		HNF1A_Jaspar_MA0046	0.467583	(0.440821,0.492807)	0.499394	0.029041	1
FOXA2_Jaspar_MA0047	0.44768	(0.396457,0.499904)	0.499667	0.057839	1		FOXA2_Jaspar_MA0047	0.49403	(0.455906,0.533160)	0.498994	0.04287	1		FOXA2_Jaspar_MA0047	0.483083	(0.447430,0.511609)	0.499219	0.029748	1
NHLH1_Jaspar_MA0048	0.5646	(0.513905,0.616233)	0.497285	0.059607	1		NHLH1_Jaspar_MA0048	0.53501	(0.499240,0.568787)	0.499534	0.042205	1		NHLH1_Jaspar_MA0048	0.523728	(0.494257,0.560204)	0.499961	0.030284	1
IRF1_Jaspar_MA0050	0.53428	(0.482954,0.588576)	0.497338	0.058887	1		IRF1_Jaspar_MA0050	0.48722	(0.445897,0.526693)	0.499437	0.04099	1		IRF1_Jaspar_MA0050	0.460382	(0.431612,0.485885)	0.499853	0.028838	1
IRF2_Jaspar_MA0051	0.495	(0.492468,0.497180)	0.500313	0.010226	1		IRF2_Jaspar_MA0051	0.492	(0.489808,0.493942)	0.499859	0.00892	1		IRF2_Jaspar_MA0051	0.497727	(0.492386,0.503508)	0.500097	0.006186	1
MEF2A_Jaspar_MA0052	0.44088	(0.382420,0.490661)	0.499792	0.055817	1		MEF2A_Jaspar_MA0052	0.45483	(0.418817,0.486279)	0.49914	0.040237	1		MEF2A_Jaspar_MA0052	0.44192	(0.417118,0.463600)	0.49955	0.028406	1
MYF_Jaspar_MA0055	0.46136	(0.409371,0.521547)	0.50064	0.058378	1		MYF_Jaspar_MA0055	0.48739	(0.450737,0.529516)	0.500383	0.04017	1		MYF_Jaspar_MA0055	0.514652	(0.484958,0.541219)	0.499356	0.028668	0.982677
MZF1_1_4_Jaspar_MA0056	0.4732	(0.418745,0.536258)	0.499811	0.06	1		MZF1_1_4_Jaspar_MA0056	0.46042	(0.425486,0.497896)	0.499111	0.042314	1		MZF1_1_4_Jaspar_MA0056	0.486708	(0.456022,0.512707)	0.499901	0.029662	1
MZF1_5_13_Jaspar_MA0057	0.46976	(0.406176,0.527055)	0.499802	0.059039	1		MZF1_5_13_Jaspar_MA0057	0.45208	(0.413080,0.495392)	0.499915	0.041665	1		MZF1_5_13_Jaspar_MA0057	0.486957	(0.455243,0.515634)	0.499823	0.02956	1
MAX_Jaspar_MA0058	0.57288	(0.515572,0.636101)	0.498404	0.060386	1		MAX_Jaspar_MA0058	0.51972	(0.472258,0.567168)	0.500344	0.041562	1		MAX_Jaspar_MA0058	0.492995	(0.458253,0.524252)	0.50105	0.029595	1
MYC-MAX_Jaspar_MA0059	0.54296	(0.493176,0.604686)	0.498914	0.057203	1		MYC-MAX_Jaspar_MA0059	0.52069	(0.475078,0.553467)	0.499976	0.039431	1		MYC-MAX_Jaspar_MA0059	0.497007	(0.472192,0.522341)	0.50122	0.027755	1
NFYA_Jaspar_MA0060	0.53904	(0.483873,0.604852)	0.501471	0.059027	1		NFYA_Jaspar_MA0060	0.57974	(0.541163,0.627177)	0.499259	0.041327	0.846		NFYA_Jaspar_MA0060	0.596398	(0.567178,0.624672)	0.499563	0.03019	0.10175
NFkB_Jaspar_MA0061	0.41384	(0.362430,0.481717)	0.497929	0.058303	1		NFkB_Jaspar_MA0061	0.49592	(0.448012,0.535003)	0.500476	0.041646	1		NFkB_Jaspar_MA0061	0.483133	(0.456317,0.517012)	0.500261	0.02914	1
GABPA_Jaspar_MA0062	0.47732	(0.420182,0.538016)	0.501161	0.058306	1		GABPA_Jaspar_MA0062	0.50803	(0.472573,0.549115)	0.50116	0.041373	1		GABPA_Jaspar_MA0062	0.566072	(0.532412,0.598985)	0.500004	0.030016	0.287833
NKX2-5_Jaspar_MA0063	0.45036	(0.398987,0.501915)	0.499531	0.06006	1		NKX2-5_Jaspar_MA0063	0.40228	(0.367172,0.441288)	0.499806	0.042497	1		NKX2-5_Jaspar_MA0063	0.40506	(0.374738,0.431927)	0.500142	0.028881	1
PPARG-RXRA_Jaspar_MA0065	0.56704	(0.513903,0.617441)	0.499669	0.059427	1		PPARG-RXRA_Jaspar_MA0065	0.59876	(0.558360,0.633268)	0.499923	0.041948	0.781		PPARG-RXRA_Jaspar_MA0065	0.585727	(0.561269,0.620507)	0.500498	0.029457	0.1054
PPARG_Jaspar_MA0066	0.51148	(0.485162,0.543683)	0.499895	0.024719	1		PPARG_Jaspar_MA0066	0.4942	(0.480055,0.507135)	0.499853	0.015971	1		PPARG_Jaspar_MA0066	0.512205	(0.502115,0.526216)	0.500095	0.010973	0.820852
PAX2_Jaspar_MA0067	0.47176	(0.411392,0.529797)	0.498758	0.060983	1		PAX2_Jaspar_MA0067	0.46197	(0.424643,0.512911)	0.498821	0.041071	1		PAX2_Jaspar_MA0067	0.496945	(0.465313,0.527384)	0.499023	0.028956	1
PAX4_Jaspar_MA0068	0.51152	(0.457706,0.573094)	0.499549	0.059023	1		PAX4_Jaspar_MA0068	0.47004	(0.419794,0.512281)	0.500707	0.040495	1		PAX4_Jaspar_MA0068	0.516285	(0.485564,0.551381)	0.499156	0.028943	0.978222
PAX6_Jaspar_MA0069	0.55412	(0.497548,0.619243)	0.499453	0.059418	1		PAX6_Jaspar_MA0069	0.51577	(0.475190,0.559518)	0.499685	0.042195	1		PAX6_Jaspar_MA0069	0.50865	(0.478402,0.541897)	0.499367	0.028846	1
PBX1_Jaspar_MA0070	0.46812	(0.403529,0.526976)	0.499414	0.057666	1		PBX1_Jaspar_MA0070	0.50751	(0.474466,0.548113)	0.498075	0.041396	1		PBX1_Jaspar_MA0070	0.543905	(0.515260,0.571606)	0.500614	0.028517	0.518238
RORA_1_Jaspar_MA0071	0.49764	(0.440849,0.549113)	0.499509	0.058702	1		RORA_1_Jaspar_MA0071	0.54297	(0.502149,0.587700)	0.499944	0.042083	1		RORA_1_Jaspar_MA0071	0.549732	(0.523093,0.582361)	0.499242	0.029957	0.493031
RORA_2_Jaspar_MA0072	0.54832	(0.503867,0.609693)	0.50059	0.037573	1		RORA_2_Jaspar_MA0072	0.52966	(0.501794,0.554895)	0.500744	0.026052	1		RORA_2_Jaspar_MA0072	0.506032	(0.487334,0.527950)	0.4993	0.019183	1
RREB1_Jaspar_MA0073	0.58932	(0.537267,0.645585)	0.499714	0.045515	1		RREB1_Jaspar_MA0073	0.53823	(0.505280,0.571992)	0.499989	0.030959	1		RREB1_Jaspar_MA0073	0.544948	(0.523859,0.577661)	0.500662	0.022245	0.345542
RXRA-VDR_Jaspar_MA0074	0.495	(0.492240,0.497070)	0.499756	0.009698	1		RXRA-VDR_Jaspar_MA0074	0.496	(0.494768,0.497552)	0.500242	0.006489	1		RXRA-VDR_Jaspar_MA0074	0.4955	(0.494371,0.496609)	0.500013	0.004706	1
PRRX2_Jaspar_MA0075	0.40136	(0.345822,0.457403)	0.499405	0.060688	1		PRRX2_Jaspar_MA0075	0.35566	(0.315411,0.392147)	0.49932	0.043414	1		PRRX2_Jaspar_MA0075	0.378852	(0.352024,0.407641)	0.499865	0.028946	1
ELK4_Jaspar_MA0076	0.462	(0.408596,0.509807)	0.500739	0.051147	1		ELK4_Jaspar_MA0076	0.47744	(0.445049,0.514049)	0.49995	0.035422	1		ELK4_Jaspar_MA0076	0.51645	(0.486013,0.536748)	0.500106	0.025839	1
SOX9_Jaspar_MA0077	0.43768	(0.360176,0.491399)	0.50018	0.06041	1		SOX9_Jaspar_MA0077	0.4429	(0.394219,0.488479)	0.500169	0.041404	1		SOX9_Jaspar_MA0077	0.456078	(0.427969,0.494351)	0.499625	0.030186	1
SOX17_Jaspar_MA0078	0.28132	(0.233284,0.340093)	0.499341	0.059272	1		SOX17_Jaspar_MA0078	0.36039	(0.323567,0.401195)	0.498461	0.041995	1		SOX17_Jaspar_MA0078	0.441263	(0.408311,0.469035)	0.500546	0.029032	1
SP1_Jaspar_MA0079	0.49512	(0.448289,0.563681)	0.50121	0.059855	1		SP1_Jaspar_MA0079	0.50648	(0.467856,0.542570)	0.499782	0.041243	1		SP1_Jaspar_MA0079	0.522168	(0.498158,0.549989)	0.500034	0.02836	0.993086
SPI1-PU1_Jaspar_MA0080	0.49552	(0.404793,0.562597)	0.498628	0.060673	1		SPI1-PU1_Jaspar_MA0080	0.49754	(0.461248,0.544775)	0.500972	0.041527	1		SPI1-PU1_Jaspar_MA0080	0.516975	(0.486154,0.537224)	0.499269	0.028798	0.995419
SPIB_Jaspar_MA0081	0.48328	(0.426080,0.547323)	0.500212	0.061774	1		SPIB_Jaspar_MA0081	0.49385	(0.453745,0.537853)	0.500877	0.042021	1		SPIB_Jaspar_MA0081	0.522338	(0.489709,0.545044)	0.500451	0.029099	1
SRF_Jaspar_MA0083	0.469	(0.465177,0.475633)	0.500166	0.024715	1		SRF_Jaspar_MA0083	0.48768	(0.473967,0.499325)	0.500268	0.017618	1		SRF_Jaspar_MA0083	0.48668	(0.475116,0.495389)	0.4999	0.012477	1
SRY_Jaspar_MA0084	0.39888	(0.349423,0.443805)	0.501411	0.059093	1		SRY_Jaspar_MA0084	0.44946	(0.412695,0.484315)	0.499028	0.042201	1		SRY_Jaspar_MA0084	0.420592	(0.387558,0.446153)	0.499019	0.029632	1
SOX5_Jaspar_MA0087	0.38708	(0.337105,0.447678)	0.501813	0.058332	1		SOX5_Jaspar_MA0087	0.39848	(0.361770,0.431537)	0.499438	0.040892	1		SOX5_Jaspar_MA0087	0.424142	(0.399096,0.454280)	0.499808	0.029912	1
ZNF143_Jaspar_MA0088	0.56408	(0.510026,0.624899)	0.500121	0.054244	1		ZNF143_Jaspar_MA0088	0.50974	(0.473757,0.552332)	0.500541	0.0377	1		ZNF143_Jaspar_MA0088	0.515245	(0.488730,0.541383)	0.500326	0.026506	0.991652
NFE2L1-MafG_Jaspar_MA0089	0.397	(0.335964,0.443992)	0.498692	0.060827	1		NFE2L1-MafG_Jaspar_MA0089	0.43308	(0.393200,0.474703)	0.49895	0.040708	1		NFE2L1-MafG_Jaspar_MA0089	0.471108	(0.447728,0.503250)	0.499507	0.029009	1
TEAD1_Jaspar_MA0090	0.52788	(0.469687,0.585982)	0.500093	0.054258	1		TEAD1_Jaspar_MA0090	0.53185	(0.499674,0.569523)	0.500282	0.038247	1		TEAD1_Jaspar_MA0090	0.523508	(0.498522,0.550855)	0.499596	0.026515	1
TAL1-TCF3_Jaspar_MA0091	0.51836	(0.455861,0.569864)	0.499385	0.058699	1		TAL1-TCF3_Jaspar_MA0091	0.47634	(0.434442,0.523828)	0.499946	0.042551	1		TAL1-TCF3_Jaspar_MA0091	0.507508	(0.477288,0.544758)	0.500031	0.029351	1
HAND1-TCFE2A_Jaspar_MA0092	0.44888	(0.405839,0.505442)	0.501293	0.060361	1		HAND1-TCFE2A_Jaspar_MA0092	0.46947	(0.427293,0.503474)	0.499694	0.041433	1		HAND1-TCFE2A_Jaspar_MA0092	0.49883	(0.463154,0.529146)	0.499854	0.028909	1
USF1_Jaspar_MA0093	0.60648	(0.547813,0.647854)	0.4986	0.061192	1		USF1_Jaspar_MA0093	0.5495	(0.513771,0.595284)	0.500095	0.041949	1		USF1_Jaspar_MA0093	0.524112	(0.495218,0.553983)	0.50068	0.029488	1
YY1_Jaspar_MA0095	0.38896	(0.328239,0.441199)	0.497516	0.060676	1		YY1_Jaspar_MA0095	0.40306	(0.353415,0.444981)	0.497577	0.041411	1		YY1_Jaspar_MA0095	0.479583	(0.449443,0.511722)	0.499214	0.028929	1
ETS1_Jaspar_MA0098	0.48912	(0.419556,0.552834)	0.499674	0.060222	1		ETS1_Jaspar_MA0098	0.48238	(0.438242,0.518711)	0.500391	0.04181	1		ETS1_Jaspar_MA0098	0.503537	(0.475166,0.529280)	0.499494	0.02934	1
FOX_Jaspar_MA0099	0.4654	(0.413151,0.515701)	0.500975	0.060863	1		FOX_Jaspar_MA0099	0.43385	(0.398150,0.468668)	0.500326	0.041885	1		FOX_Jaspar_MA0099	0.449525	(0.428864,0.474103)	0.499949	0.029113	1
MYB_Jaspar_MA0100	0.39712	(0.343337,0.443309)	0.499534	0.060519	1		MYB_Jaspar_MA0100	0.46161	(0.429361,0.505256)	0.500663	0.042143	1		MYB_Jaspar_MA0100	0.480002	(0.451682,0.506894)	0.499178	0.029924	1
REL_Jaspar_MA0101	0.46228	(0.417956,0.508305)	0.498279	0.06047	1		REL_Jaspar_MA0101	0.50031	(0.470900,0.537965)	0.499741	0.042365	1		REL_Jaspar_MA0101	0.49633	(0.473987,0.518426)	0.501086	0.029505	0.986733
CEBPA_Jaspar_MA0102	0.44984	(0.398422,0.522439)	0.496805	0.060063	1		CEBPA_Jaspar_MA0102	0.461	(0.407846,0.507454)	0.499833	0.042244	1		CEBPA_Jaspar_MA0102	0.478305	(0.449249,0.513099)	0.500155	0.029756	1
ZEB1_Jaspar_MA0103	0.442	(0.371917,0.507073)	0.499877	0.059261	1		ZEB1_Jaspar_MA0103	0.4486	(0.400636,0.504113)	0.499119	0.041591	1		ZEB1_Jaspar_MA0103	0.477033	(0.449515,0.515349)	0.500071	0.028964	1
MYCN_Jaspar_MA0104	0.56448	(0.502046,0.629200)	0.498709	0.059661	1		MYCN_Jaspar_MA0104	0.55691	(0.510982,0.591160)	0.499904	0.042629	1		MYCN_Jaspar_MA0104	0.526443	(0.498501,0.560210)	0.500338	0.030256	0.975859
NFkB1_Jaspar_MA0105	0.49404	(0.451465,0.539055)	0.499089	0.046987	1		NFkB1_Jaspar_MA0105	0.51897	(0.475059,0.550037)	0.500704	0.032701	1		NFkB1_Jaspar_MA0105	0.491333	(0.470315,0.514137)	0.500061	0.023313	1
P53_Jaspar_MA0106	0.5	(0.500000,0.500000)	0.5	0	0		P53_Jaspar_MA0106	0.5	(0.500000,0.500000)	0.5	0	0		P53_Jaspar_MA0106	0.505	(0.500589,0.511173)	0.499984	0.001083	0
RELA_Jaspar_MA0107	0.47376	(0.439973,0.521379)	0.497007	0.057503	1		RELA_Jaspar_MA0107	0.51919	(0.484056,0.551839)	0.500314	0.038808	1		RELA_Jaspar_MA0107	0.510158	(0.485749,0.536251)	0.500238	0.028204	1
TBP_Jaspar_MA0108	0.41872	(0.366637,0.463352)	0.498225	0.061663	1		TBP_Jaspar_MA0108	0.45658	(0.418540,0.488005)	0.499106	0.041608	1		TBP_Jaspar_MA0108	0.467697	(0.442075,0.494029)	0.499879	0.029293	1
HLTF_Jaspar_MA0109	0.44272	(0.371284,0.510916)	0.501978	0.05991	1		HLTF_Jaspar_MA0109	0.46565	(0.425941,0.507181)	0.499205	0.042783	1		HLTF_Jaspar_MA0109	0.482875	(0.453886,0.518411)	0.49934	0.028851	1
SPZ1_Jaspar_MA0111	0.57264	(0.520433,0.624386)	0.498591	0.057832	1		SPZ1_Jaspar_MA0111	0.55791	(0.516995,0.594008)	0.500422	0.041996	1		SPZ1_Jaspar_MA0111	0.488285	(0.463773,0.514037)	0.499946	0.029256	1
ESR1_Jaspar_MA0112	0.47088	(0.413913,0.520804)	0.500485	0.058602	1		ESR1_Jaspar_MA0112	0.50638	(0.459331,0.540765)	0.498263	0.043049	1		ESR1_Jaspar_MA0112	0.54042	(0.516585,0.567181)	0.499599	0.029716	0.585583
NR3C1_Jaspar_MA0113	0.61552	(0.561380,0.667442)	0.500559	0.057223	1		NR3C1_Jaspar_MA0113	0.53355	(0.490267,0.576973)	0.500607	0.041551	1		NR3C1_Jaspar_MA0113	0.507745	(0.482641,0.543641)	0.498854	0.028966	1
HNF4A_Jaspar_MA0114	0.60712	(0.567341,0.664998)	0.498593	0.059883	1		HNF4A_Jaspar_MA0114	0.62425	(0.585056,0.657641)	0.499803	0.042501	0.3285		HNF4A_Jaspar_MA0114	0.607308	(0.586092,0.634633)	0.49976	0.02937	0.097
NR1H2-RXRA_Jaspar_MA0115	0.52	(0.505310,0.542152)	0.500019	0.004512	0		NR1H2-RXRA_Jaspar_MA0115	0.51	(0.498801,0.517642)	0.500015	0.002267	0		NR1H2-RXRA_Jaspar_MA0115	0.504748	(0.499133,0.508830)	0.500012	0.00161	0.10775
ZFP423_Jaspar_MA0116	0.49516	(0.465376,0.523684)	0.500282	0.028464	1		ZFP423_Jaspar_MA0116	0.49474	(0.475613,0.519092)	0.500123	0.020574	1		ZFP423_Jaspar_MA0116	0.510118	(0.495490,0.528428)	0.499567	0.014947	1
MAFB_Jaspar_MA0117	0.4104	(0.345195,0.468112)	0.497962	0.061174	1		MAFB_Jaspar_MA0117	0.46887	(0.420422,0.507591)	0.499863	0.041586	1		MAFB_Jaspar_MA0117	0.49568	(0.465352,0.529916)	0.498973	0.02844	1
TLX1-NFIC_Jaspar_MA0119	0.474	(0.469859,0.479023)	0.500303	0.022568	1		TLX1-NFIC_Jaspar_MA0119	0.48813	(0.478028,0.500382)	0.500471	0.014402	1		TLX1-NFIC_Jaspar_MA0119	0.48482	(0.479607,0.491418)	0.500078	0.010053	1
NKX3_2_Jaspar_MA0122	0.4804	(0.417394,0.554994)	0.500583	0.060346	1		NKX3_2_Jaspar_MA0122	0.48988	(0.455923,0.536933)	0.499404	0.042423	1		NKX3_2_Jaspar_MA0122	0.494982	(0.469103,0.525688)	0.498844	0.029458	1
NKX3_1_Jaspar_MA0124	0.353	(0.291906,0.399393)	0.498968	0.058109	1		NKX3_1_Jaspar_MA0124	0.39792	(0.359282,0.437338)	0.501008	0.041578	1		NKX3_1_Jaspar_MA0124	0.471635	(0.439504,0.495922)	0.49832	0.029665	1
NOBOX_Jaspar_MA0125	0.42908	(0.383440,0.476811)	0.497783	0.059049	1		NOBOX_Jaspar_MA0125	0.41359	(0.383911,0.447639)	0.500502	0.042805	1		NOBOX_Jaspar_MA0125	0.43507	(0.411850,0.461161)	0.499553	0.029091	1
ZNF354C_Jaspar_MA0130	0.41856	(0.343982,0.478769)	0.499336	0.060657	1		ZNF354C_Jaspar_MA0130	0.44941	(0.407992,0.498519)	0.500122	0.041919	1		ZNF354C_Jaspar_MA0130	0.513038	(0.479884,0.543890)	0.499584	0.028608	0.993833
MIZF_Jaspar_MA0131	0.51576	(0.462453,0.559486)	0.502055	0.045288	1		MIZF_Jaspar_MA0131	0.4968	(0.466029,0.526958)	0.501173	0.030435	1		MIZF_Jaspar_MA0131	0.511787	(0.484831,0.536265)	0.500582	0.022427	0.999551
PDX1_Jaspar_MA0132	0.4114	(0.339754,0.481665)	0.500298	0.060327	1		PDX1_Jaspar_MA0132	0.38856	(0.355327,0.423348)	0.499884	0.043425	1		PDX1_Jaspar_MA0132	0.394655	(0.373699,0.427659)	0.499911	0.029275	1
BRCA1_Jaspar_MA0133	0.50944	(0.434799,0.553500)	0.49798	0.060818	1		BRCA1_Jaspar_MA0133	0.50467	(0.463347,0.549789)	0.499277	0.042223	1		BRCA1_Jaspar_MA0133	0.508402	(0.477097,0.536676)	0.499974	0.029023	1
LHX3_Jaspar_MA0135	0.42056	(0.369284,0.455251)	0.499955	0.054539	1		LHX3_Jaspar_MA0135	0.44305	(0.402108,0.482124)	0.500036	0.03916	1		LHX3_Jaspar_MA0135	0.428187	(0.401125,0.452419)	0.500238	0.026404	1
ELF5_Jaspar_MA0136	0.45104	(0.382090,0.521721)	0.499524	0.060262	1		ELF5_Jaspar_MA0136	0.44178	(0.399640,0.489339)	0.501333	0.042436	1		ELF5_Jaspar_MA0136	0.475775	(0.445278,0.505290)	0.499402	0.028988	1
STAT1_Jaspar_MA0137	0.48184	(0.422179,0.539174)	0.501264	0.05961	1		STAT1_Jaspar_MA0137	0.48972	(0.447722,0.538633)	0.499955	0.041823	1		STAT1_Jaspar_MA0137	0.50448	(0.472008,0.535758)	0.500448	0.029064	1
REST_Jaspar_MA0138	0.50184	(0.479198,0.525086)	0.498892	0.01876	1		REST_Jaspar_MA0138	0.50258	(0.489454,0.517160)	0.499577	0.0131	1		REST_Jaspar_MA0138	0.50132	(0.489518,0.509389)	0.500012	0.009969	1
CTCF_Jaspar_MA0139	0.5214	(0.469922,0.567603)	0.498183	0.055064	1		CTCF_Jaspar_MA0139	0.53076	(0.493324,0.572269)	0.499971	0.037508	1		CTCF_Jaspar_MA0139	0.513705	(0.487110,0.537155)	0.500845	0.02711	1
TAL1-GATA1_Jaspar_MA0140	0.4832	(0.425658,0.535853)	0.498631	0.059917	1		TAL1-GATA1_Jaspar_MA0140	0.50068	(0.457990,0.548734)	0.500684	0.041237	1		TAL1-GATA1_Jaspar_MA0140	0.474963	(0.446319,0.507062)	0.500692	0.029298	1
ESRRB_Jaspar_MA0141	0.38876	(0.323435,0.434519)	0.497812	0.0589	1		ESRRB_Jaspar_MA0141	0.52138	(0.484622,0.565898)	0.498762	0.041134	1		ESRRB_Jaspar_MA0141	0.570017	(0.543115,0.603168)	0.499847	0.029799	0.260857
POU5F1_Jaspar_MA0142	0.41568	(0.361724,0.481385)	0.498954	0.060008	1		POU5F1_Jaspar_MA0142	0.41985	(0.388345,0.472613)	0.500217	0.042538	1		POU5F1_Jaspar_MA0142	0.440763	(0.414939,0.469965)	0.499873	0.029466	1
SOX2_Jaspar_MA0143	0.39088	(0.327919,0.445229)	0.500692	0.058706	1		SOX2_Jaspar_MA0143	0.44485	(0.406321,0.487169)	0.498354	0.04258	1		SOX2_Jaspar_MA0143	0.435128	(0.408134,0.463460)	0.500159	0.028633	1
STAT3_Jaspar_MA0144	0.50984	(0.466263,0.567649)	0.50049	0.060988	1		STAT3_Jaspar_MA0144	0.48413	(0.450048,0.520038)	0.499993	0.042765	1		STAT3_Jaspar_MA0144	0.504755	(0.482554,0.532218)	0.499812	0.029413	1
TCFCP2L1_Jaspar_MA0145	0.49824	(0.439941,0.560308)	0.501045	0.060585	1		TCFCP2L1_Jaspar_MA0145	0.51819	(0.480524,0.556374)	0.500806	0.043259	1		TCFCP2L1_Jaspar_MA0145	0.532525	(0.503267,0.552003)	0.500022	0.029002	0.828654
ZFX_Jaspar_MA0146	0.50936	(0.452842,0.551830)	0.499315	0.06169	1		ZFX_Jaspar_MA0146	0.55425	(0.522697,0.588832)	0.499807	0.041966	1		ZFX_Jaspar_MA0146	0.556615	(0.528631,0.577309)	0.499757	0.028857	0.334192
MYC_Jaspar_MA0147	0.51552	(0.456088,0.576852)	0.498044	0.061009	1		MYC_Jaspar_MA0147	0.51263	(0.459685,0.554471)	0.499282	0.042233	1		MYC_Jaspar_MA0147	0.50559	(0.481586,0.533657)	0.50078	0.030219	1
FOXA1_Jaspar_MA0148	0.46312	(0.405585,0.506850)	0.499597	0.058695	1		FOXA1_Jaspar_MA0148	0.50389	(0.467453,0.547855)	0.499536	0.041958	1		FOXA1_Jaspar_MA0148	0.497435	(0.467847,0.528135)	0.499761	0.028905	1
EWSR1-FLI1_Jaspar_MA0149	0.52	(0.499003,0.539382)	0.50005	0.004578	0.0455		EWSR1-FLI1_Jaspar_MA0149	0.50848	(0.497579,0.517234)	0.49989	0.004401	1		EWSR1-FLI1_Jaspar_MA0149	0.504245	(0.499901,0.508098)	0.49994	0.002203	0.3037
NFE2L2_Jaspar_MA0150	0.53212	(0.473930,0.585286)	0.500418	0.058863	1		NFE2L2_Jaspar_MA0150	0.53094	(0.497755,0.579712)	0.499047	0.041487	1		NFE2L2_Jaspar_MA0150	0.526497	(0.500188,0.548797)	0.500279	0.029504	1
ARID3A_Jaspar_MA0151	0.43868	(0.397197,0.495077)	0.499585	0.058356	1		ARID3A_Jaspar_MA0151	0.42227	(0.386272,0.451075)	0.499618	0.042281	1		ARID3A_Jaspar_MA0151	0.427768	(0.405325,0.453067)	0.499673	0.028958	1
NFATC2_Jaspar_MA0152	0.44684	(0.379817,0.499124)	0.499262	0.059848	1		NFATC2_Jaspar_MA0152	0.45264	(0.415916,0.499101)	0.499087	0.042353	1		NFATC2_Jaspar_MA0152	0.46134	(0.434760,0.487397)	0.500043	0.029421	1
HNF1B_Jaspar_MA0153	0.45544	(0.412366,0.491722)	0.499956	0.045277	1		HNF1B_Jaspar_MA0153	0.4922	(0.462938,0.526340)	0.500066	0.031477	1		HNF1B_Jaspar_MA0153	0.482555	(0.462842,0.505689)	0.499818	0.022113	1
EBF1_Jaspar_MA0154	0.47536	(0.414596,0.539184)	0.498579	0.059287	1		EBF1_Jaspar_MA0154	0.47142	(0.433506,0.518112)	0.499852	0.042506	1		EBF1_Jaspar_MA0154	0.483693	(0.455378,0.506816)	0.499415	0.028671	1
INSM1_Jaspar_MA0155	0.5692	(0.518524,0.632348)	0.500113	0.059477	1		INSM1_Jaspar_MA0155	0.5642	(0.517566,0.608918)	0.50019	0.041328	1		INSM1_Jaspar_MA0155	0.517735	(0.487468,0.548918)	0.500252	0.029396	0.997
FEV_Jaspar_MA0156	0.46284	(0.419398,0.528067)	0.499841	0.059737	1		FEV_Jaspar_MA0156	0.47148	(0.423173,0.510545)	0.500619	0.041735	1		FEV_Jaspar_MA0156	0.50226	(0.468601,0.535820)	0.500086	0.029285	1
FOXO3_Jaspar_MA0157	0.40244	(0.355766,0.455175)	0.500707	0.059024	1		FOXO3_Jaspar_MA0157	0.4556	(0.415183,0.490279)	0.500852	0.041991	1		FOXO3_Jaspar_MA0157	0.451043	(0.425330,0.482996)	0.500034	0.029947	1
HOXA5_Jaspar_MA0158	0.46064	(0.409028,0.515249)	0.500964	0.058568	1		HOXA5_Jaspar_MA0158	0.4785	(0.427569,0.514510)	0.500441	0.042705	1		HOXA5_Jaspar_MA0158	0.447165	(0.407342,0.470139)	0.499792	0.029184	1
RXR-RAR-DR5_Jaspar_MA0159	0.54776	(0.479981,0.593967)	0.497918	0.05703	1		RXR-RAR-DR5_Jaspar_MA0159	0.58788	(0.556119,0.633762)	0.500765	0.039761	0.7865		RXR-RAR-DR5_Jaspar_MA0159	0.556103	(0.526402,0.587458)	0.498912	0.029087	0.313214
NR4A2_Jaspar_MA0160	0.47876	(0.412102,0.548226)	0.498779	0.058346	1		NR4A2_Jaspar_MA0160	0.5021	(0.460214,0.537471)	0.500687	0.041801	1		NR4A2_Jaspar_MA0160	0.566485	(0.537744,0.593761)	0.500586	0.029645	0.308688
NFIC_Jaspar_MA0161	0.49848	(0.438641,0.559847)	0.499181	0.059568	1		NFIC_Jaspar_MA0161	0.52322	(0.486378,0.553683)	0.499834	0.042617	1		NFIC_Jaspar_MA0161	0.558632	(0.533767,0.585608)	0.500118	0.029267	0.370455
EGR1_Jaspar_MA0162	0.55708	(0.498629,0.612869)	0.502192	0.056955	1		EGR1_Jaspar_MA0162	0.51583	(0.473030,0.551884)	0.500149	0.040688	1		EGR1_Jaspar_MA0162	0.527755	(0.501989,0.558573)	0.500213	0.027876	0.940446
PLAG1_Jaspar_MA0163	0.47816	(0.455990,0.508238)	0.499273	0.029247	1		PLAG1_Jaspar_MA0163	0.50154	(0.481800,0.526283)	0.500293	0.019666	1		PLAG1_Jaspar_MA0163	0.481185	(0.471810,0.492030)	0.500008	0.013752	1
NR2E3_Jaspar_MA0164	0.43904	(0.398655,0.498057)	0.500536	0.059112	1		NR2E3_Jaspar_MA0164	0.45324	(0.412450,0.484670)	0.500392	0.041903	1		NR2E3_Jaspar_MA0164	0.50873	(0.485271,0.540470)	0.499086	0.02934	1
ESR2_Jaspar_MA0258	0.4456	(0.383547,0.514361)	0.501408	0.060613	1		ESR2_Jaspar_MA0258	0.4877	(0.455607,0.531163)	0.498587	0.041839	1		ESR2_Jaspar_MA0258	0.56099	(0.540867,0.590571)	0.499291	0.02966	0.3438
HIF1A-ARNT_Jaspar_MA0259	0.47504	(0.414570,0.546225)	0.500732	0.060036	1		HIF1A-ARNT_Jaspar_MA0259	0.51739	(0.483066,0.559035)	0.500125	0.041366	1		HIF1A-ARNT_Jaspar_MA0259	0.545605	(0.514135,0.569773)	0.500414	0.030575	0.508761
SOX10_Jaspar_MA0442	0.414	(0.357301,0.462362)	0.500217	0.060341	1		SOX10_Jaspar_MA0442	0.40459	(0.361256,0.450372)	0.500854	0.041213	1		SOX10_Jaspar_MA0442	0.424957	(0.392661,0.462600)	0.499641	0.028737	1
